# Supplementary material for: CRISPR-Cas systems are widespread accessory elements across bacterial and archaeal plasmids
Source: Nucleic Acids Res. 2021 Oct 4;50(8):4315–28. doi: 10.1093/nar/gkab859 (PMC9071438; doi:10.1093/nar/gkab859)
Supplement: gkab859_Supplemental_Files [file gkab859_supplemental_files.zip]

Archive with 3 entries (3 files):
- Supplementary Material.pdf
- Suppl_data1 (2).xlsx
- Suppl_data2_spacers.tab.gz
