# Supplementary material for: CRISPR-Cas systems are widespread accessory elements across bacterial and archaeal plasmids
Source: Nucleic Acids Res. 2021 Oct 4;50(8):4315–28. doi: 10.1093/nar/gkab859 (PMC9071438; doi:10.1093/nar/gkab859)
Supplement: gkab859_Supplemental_Files [file gkab859_supplemental_files.zip › Suppl_data1 (2).xlsx]

## Sheet: README
Sheet	Column	Description
all_plasmids		All PLSDB and archaeal plasmid sequences
	Acc	NCBI nuccore accession
	Length	Sequence length
	Derep	In the dereplicated (TRUE) or not (FALSE)
	Cell	NCBI assembly accession, ignoring refseq or genbank origin
	Domain	GTDB taxonomic annotation of host chromosome
	Phylum
	Class
	Order
	Family
	Genus
	Species
	CRISPRs	Number of CRISPRs
	Cas	Number of cas operons
	CRISPRCas	Number of complete CRISPR-Cas loci
	Cas_Orphan	Number of orphan cas operons
	CRISPR_Orphan	Number of orphan CRISPR arrays
	Inc	Predicted incompatibility group
	Mobility	Predicted mobility
all_chromosomes		All chromosome sequences associated with plasmids
	Acc	NCBI nuccore accession
	Length	Sequence length
	Derep	In the dereplicated (TRUE) or not (FALSE)
	Cell	NCBI assembly accession, ignoring refseq or genbank origin
	Domain	GTDB taxonomic annotation
	Phylum
	Class
	Order
	Family
	Genus
	Species
	CRISPRs	Number of CRISPRs
	Cas	Number of cas operons
	CRISPRCas	Number of complete CRISPR-Cas loci
	Cas_Orphan	Number of orphan cas operons
	CRISPR_Orphan	Number of orphan CRISPR arrays
CRISPR_plasmid		CRISPR arrays in dereplicated plasmid sequences
	Acc	NCBI nuccore accession
	CRISPR	CRISPR identifier
	Start	Start position of CRISPR
	End	End position of CRISPR
	Repeats	Number of repeats
	Subtype	Subtype of CRISPR predicted by CRISPRCasTyper based on repeat sequence
	Probability	Probability of CRISPR subtype prediction
	Operon	Associated cas operon
	Distance	Distance (bp) to cas operon
CRISPR_chromosome		CRISPR arrays in chromosome sequences associated to dereplicated plasmids
	Acc	NCBI nuccore accession
	CRISPR	CRISPR identifier
	Start	Start position of CRISPR
	End	End position of CRISPR
	Repeats	Number of repeats
	Subtype	Subtype of CRISPR predicted by CRISPRCasTyper based on repeat sequence
	Probability	Probability of CRISPR subtype prediction
	Operon	Associated cas operon
	Distance	Distance (bp) to cas operon
cas_plasmid		cas operons in dereplicated plasmid sequences
	Acc	NCBI nuccore accession
	Operon	cas operon identifier
	Start	Start position of cas operon
	End	End position of cas operon
	Prediction	Subtype prediction of operon
	Genes	Genes in operon
	Pos	Position of genes in operon (Prodigal gene number)
	Evals	E-values of HMM matches for the genes
	Cov_seq	Sequence coverages of HMM matches for the genes
	Cov_hmm	HMM coverages of HMM matches for the genes
cas_chromosome		cas operons in chromosome sequences associated to dereplicated plasmids
	Acc	NCBI nuccore accession
	Operon	cas operon identifier
	Start	Start position of cas operon
	End	End position of cas operon
	Prediction	Subtype prediction of operon
	Genes	Genes in operon
	Pos	Position of genes in operon (Prodigal gene number)
	Evals	E-values of HMM matches for the genes
	Cov_seq	Sequence coverages of HMM matches for the genes
	Cov_hmm	HMM coverages of HMM matches for the genes
orphan_cas_plasmid		counts of complete CRISPR-Cas and orphan cas on dereplicated plasmids
	Subtype	Subtype prediction of operon
	CRISPR-Cas	Count of complete CRISPR-Cas
	Orphan Cas	Count of orphan cas
orphan_cas_chromosome		counts of complete CRISPR-Cas and orphan cas on chromosomes associated to dereplicated plasmids
	Subtype	Subtype prediction of operon
	CRISPR-Cas	Count of complete CRISPR-Cas
	Orphan Cas	Count of orphan cas
Fig1c_plasmid
	Class	Taxonomic class of host chromosome
	Subtype	CRISPR-Cas subtype
	CRISPRCas	Count of CRISPR/cas of that subtype in that class
	Total	Total count of plasmids in that class
Fig1c_chromosome
	Class	Taxonomic class of chromosome
	Subtype	CRISPR-Cas subtype
	CRISPRCas	Count of CRISPR/cas of that subtype in that class
	Total	Total count of chromosomes in that class

## Sheet: all_plasmids
Acc	Length	Derep	Cell	Domain	Phylum	Class	Order	Family	Genus	Species	CRISPRs	Cas	CRISPRCas	Cas_Orphan	CRISPR_Orphan	Inc	Mobility
AB244976.1	65998	TRUE	NA	NA	NA	NA	NA	NA	NA	NA	0	0	0	0	0	rep_cluster_1617	conjugative
AB699881.1	25961	FALSE	NA	NA	NA	NA	NA	NA	NA	NA	0	0	0	0	0	rep_cluster_1017,rep_cluster_1118,rep_cluster_1118,rep_cluster_1733,rep_cluster_2100	mobilizable
AB983195.1	2908	FALSE	NA	NA	NA	NA	NA	NA	NA	NA	0	0	0	0	0	rep_cluster_1230	non-mobilizable
ADWM02000138.1	7242	FALSE	NA	NA	NA	NA	NA	NA	NA	NA	0	0	0	0	0	-	non-mobilizable
AF145236.1	6205	TRUE	NA	NA	NA	NA	NA	NA	NA	NA	0	0	0	0	0	rep_cluster_22	non-mobilizable
AJ297913.2	45319	TRUE	NA	NA	NA	NA	NA	NA	NA	NA	0	0	0	0	0	rep_cluster_236	conjugative
AJ304453.1	55578	TRUE	NA	NA	NA	NA	NA	NA	NA	NA	0	0	0	0	0	-	conjugative
AJ639924.1	56167	TRUE	NA	NA	NA	NA	NA	NA	NA	NA	0	0	0	0	0	IncP	conjugative
AJ852505.1	7192	TRUE	NA	NA	NA	NA	NA	NA	NA	NA	0	0	0	0	0	-	non-mobilizable
AJ852506.1	13638	TRUE	NA	NA	NA	NA	NA	NA	NA	NA	0	0	0	0	0	-	non-mobilizable
AJ863570.1	57198	TRUE	NA	NA	NA	NA	NA	NA	NA	NA	0	0	0	0	0	IncP	conjugative
AL645771.1	31317	TRUE	NA	NA	NA	NA	NA	NA	NA	NA	0	0	0	0	0	rep_cluster_1252	non-mobilizable
AM157767.1	69966	TRUE	NA	NA	NA	NA	NA	NA	NA	NA	0	0	0	0	0	rep_cluster_717	conjugative
AM261282.1	54383	FALSE	NA	NA	NA	NA	NA	NA	NA	NA	0	0	0	0	0	IncP	conjugative
AP010657.1	37560	TRUE	NA	NA	NA	NA	NA	NA	NA	NA	0	0	0	0	0	rep_cluster_154	non-mobilizable
AP010658.1	37111	TRUE	NA	NA	NA	NA	NA	NA	NA	NA	0	0	0	0	0	rep_cluster_154	non-mobilizable
AP010659.1	31893	TRUE	NA	NA	NA	NA	NA	NA	NA	NA	0	0	0	0	0	rep_cluster_154	non-mobilizable
AP010660.1	4149	TRUE	NA	NA	NA	NA	NA	NA	NA	NA	0	0	0	0	0	rep_cluster_720	mobilizable
AP012049.1	1989	FALSE	NA	NA	NA	NA	NA	NA	NA	NA	0	0	0	0	0	Inc13	non-mobilizable
AP014720.1	313409	TRUE	GC_001549895	Bacteria	Actinobacteriota	Actinomycetia	Actinomycetales	Micrococcaceae	MA-N2	MA-N2 sp001549895	0	0	0	0	0	-	conjugative
AP014721.1	14696	TRUE	GC_001549895	Bacteria	Actinobacteriota	Actinomycetia	Actinomycetales	Micrococcaceae	MA-N2	MA-N2 sp001549895	0	0	0	0	0	-	non-mobilizable
AP017627.1	141326	TRUE	NA	NA	NA	NA	NA	NA	NA	NA	0	0	0	0	0	-	non-mobilizable
AP017628.1	21379	TRUE	NA	NA	NA	NA	NA	NA	NA	NA	0	0	0	0	0	-	non-mobilizable
AP017915.1	26809	TRUE	NA	NA	NA	NA	NA	NA	NA	NA	0	0	0	0	0	-	non-mobilizable
AP017916.1	21972	TRUE	NA	NA	NA	NA	NA	NA	NA	NA	0	0	0	0	0	-	non-mobilizable
AP017917.1	20721	TRUE	NA	NA	NA	NA	NA	NA	NA	NA	0	0	0	0	0	rep_cluster_122	non-mobilizable
AP017918.1	18962	TRUE	NA	NA	NA	NA	NA	NA	NA	NA	0	0	0	0	0	-	non-mobilizable
AP017919.1	13523	TRUE	NA	NA	NA	NA	NA	NA	NA	NA	0	0	0	0	0	rep_cluster_123	non-mobilizable
AP017974.1	57722	TRUE	NA	NA	NA	NA	NA	NA	NA	NA	0	0	0	0	0	rep_cluster_1610	non-mobilizable
AP017992.1	117686	TRUE	GC_003609755	Bacteria	Cyanobacteria	Cyanobacteriia	Cyanobacteriales	Phormidiaceae	Planktothrix	Planktothrix agardhii	2	0	0	0	2	-	non-mobilizable
AP017993.1	99115	TRUE	GC_003609755	Bacteria	Cyanobacteria	Cyanobacteriia	Cyanobacteriales	Phormidiaceae	Planktothrix	Planktothrix agardhii	0	0	0	0	0	-	non-mobilizable
AP017994.1	52365	TRUE	GC_003609755	Bacteria	Cyanobacteria	Cyanobacteriia	Cyanobacteriales	Phormidiaceae	Planktothrix	Planktothrix agardhii	0	0	0	0	0	-	non-mobilizable
AP017995.1	34730	TRUE	GC_003609755	Bacteria	Cyanobacteria	Cyanobacteriia	Cyanobacteriales	Phormidiaceae	Planktothrix	Planktothrix agardhii	0	0	0	0	0	-	non-mobilizable
AP018275.1	91394	TRUE	GC_004296455	Bacteria	Cyanobacteria	Cyanobacteriia	Cyanobacteriales	Nostocaceae	Calothrix	Calothrix sp004296455	0	0	0	0	0	rep_cluster_1679	non-mobilizable
AP018276.1	55090	TRUE	GC_004296455	Bacteria	Cyanobacteria	Cyanobacteriia	Cyanobacteriales	Nostocaceae	Calothrix	Calothrix sp004296455	0	0	0	0	0	rep_cluster_1622	mobilizable
AP018277.1	126615	TRUE	GC_004296455	Bacteria	Cyanobacteria	Cyanobacteriia	Cyanobacteriales	Nostocaceae	Calothrix	Calothrix sp004296455	0	0	0	0	0	rep_cluster_555	mobilizable
AP018278.1	72581	TRUE	GC_004296455	Bacteria	Cyanobacteria	Cyanobacteriia	Cyanobacteriales	Nostocaceae	Calothrix	Calothrix sp004296455	0	0	0	0	0	-	mobilizable
AP018279.1	5239	TRUE	GC_004296455	Bacteria	Cyanobacteria	Cyanobacteriia	Cyanobacteriales	Nostocaceae	Calothrix	Calothrix sp004296455	0	0	0	0	0	-	non-mobilizable
AP018319.1	484721	TRUE	GC_003990705	Bacteria	Cyanobacteria	Cyanobacteriia	Cyanobacteriales	Nostocaceae	Anabaenopsis	Anabaenopsis sp003990705	1	0	0	0	1	-	mobilizable
AP018320.1	311696	TRUE	GC_003990705	Bacteria	Cyanobacteria	Cyanobacteriia	Cyanobacteriales	Nostocaceae	Anabaenopsis	Anabaenopsis sp003990705	1	0	0	0	1	-	mobilizable
AP018321.1	93475	TRUE	GC_003990705	Bacteria	Cyanobacteria	Cyanobacteriia	Cyanobacteriales	Nostocaceae	Anabaenopsis	Anabaenopsis sp003990705	0	0	0	0	0	rep_cluster_1665	non-mobilizable
AP018322.1	34721	TRUE	GC_003990705	Bacteria	Cyanobacteria	Cyanobacteriia	Cyanobacteriales	Nostocaceae	Anabaenopsis	Anabaenopsis sp003990705	0	0	0	0	0	-	non-mobilizable
AP018323.1	42584	TRUE	GC_003990705	Bacteria	Cyanobacteria	Cyanobacteriia	Cyanobacteriales	Nostocaceae	Anabaenopsis	Anabaenopsis sp003990705	0	0	0	0	0	rep_cluster_1717	non-mobilizable
AP018324.1	37388	TRUE	GC_003990705	Bacteria	Cyanobacteria	Cyanobacteriia	Cyanobacteriales	Nostocaceae	Anabaenopsis	Anabaenopsis sp003990705	0	0	0	0	0	-	non-mobilizable
AP018325.1	29094	TRUE	GC_003990705	Bacteria	Cyanobacteria	Cyanobacteriia	Cyanobacteriales	Nostocaceae	Anabaenopsis	Anabaenopsis sp003990705	0	0	0	0	0	-	mobilizable
AP018698.1	154991	TRUE	GC_004001285	Bacteria	Actinobacteriota	Actinomycetia	Actinomycetales	Micrococcaceae	Arthrobacter_D	Arthrobacter_D sp004001285	0	0	0	0	0	-	mobilizable
AP018700.1	37398	TRUE	GC_003966815	Bacteria	Firmicutes	Bacilli	Lactobacillales	Lactobacillaceae	Latilactobacillus	Latilactobacillus curvatus	0	0	0	0	0	rep_cluster_1328	mobilizable
AP018701.1	21680	TRUE	GC_003966815	Bacteria	Firmicutes	Bacilli	Lactobacillales	Lactobacillaceae	Latilactobacillus	Latilactobacillus curvatus	0	0	0	0	0	rep_cluster_1058	non-mobilizable
AP018702.1	12250	TRUE	GC_003966815	Bacteria	Firmicutes	Bacilli	Lactobacillales	Lactobacillaceae	Latilactobacillus	Latilactobacillus curvatus	0	0	0	0	0	rep_cluster_1229,rep_cluster_1948	mobilizable
AP018703.1	3029	TRUE	GC_003966815	Bacteria	Firmicutes	Bacilli	Lactobacillales	Lactobacillaceae	Latilactobacillus	Latilactobacillus curvatus	0	0	0	0	0	rep_cluster_1825	non-mobilizable
AP018704.1	2023	FALSE	GC_003966815	Bacteria	Firmicutes	Bacilli	Lactobacillales	Lactobacillaceae	Latilactobacillus	Latilactobacillus curvatus	0	0	0	0	0	Inc11	non-mobilizable
AP018705.1	38644	FALSE	NA	NA	NA	NA	NA	NA	NA	NA	0	0	0	0	0	-	mobilizable
AP018706.1	39117	TRUE	NA	NA	NA	NA	NA	NA	NA	NA	0	0	0	0	0	-	mobilizable
AP018707.1	41033	FALSE	NA	NA	NA	NA	NA	NA	NA	NA	0	0	0	0	0	-	conjugative
AP018708.1	41117	TRUE	NA	NA	NA	NA	NA	NA	NA	NA	0	0	0	0	0	-	conjugative
AP018709.1	50476	TRUE	NA	NA	NA	NA	NA	NA	NA	NA	0	0	0	0	0	IncP	conjugative
AP018710.1	35552	FALSE	NA	NA	NA	NA	NA	NA	NA	NA	0	0	0	0	0	rep_cluster_435	mobilizable
AP018719.1	149340	TRUE	NA	NA	NA	NA	NA	NA	NA	NA	0	0	0	0	0	-	mobilizable
AP018720.1	102623	TRUE	NA	NA	NA	NA	NA	NA	NA	NA	1	1	0	1	1	-	non-mobilizable
AP019369.1	79496	TRUE	NA	NA	NA	NA	NA	NA	NA	NA	0	0	0	0	0	-	non-mobilizable
AP019370.1	68835	TRUE	NA	NA	NA	NA	NA	NA	NA	NA	0	0	0	0	0	-	mobilizable
AP019515.1	273549	TRUE	GC_007182875	Bacteria	Proteobacteria	Gammaproteobacteria	Pseudomonadales	Halomonadaceae	Halomonas	Halomonas sulfidaeris	0	0	0	0	0	rep_cluster_924	non-mobilizable
AP019683.1	78747	TRUE	GC_009177325	Bacteria	Proteobacteria	Gammaproteobacteria	Xanthomonadales	Xanthomonadaceae	Xanthomonas	Xanthomonas campestris	0	0	0	0	0	-	conjugative
AP019704.1	92337	TRUE	GC_009002655	Bacteria	Proteobacteria	Gammaproteobacteria	Enterobacterales	Enterobacteriaceae	Escherichia	Escherichia dysenteriae	0	0	0	0	0	IncFIB,IncI-gamma/K1	mobilizable
AP019705.1	71161	FALSE	GC_009002655	Bacteria	Proteobacteria	Gammaproteobacteria	Enterobacterales	Enterobacteriaceae	Escherichia	Escherichia dysenteriae	0	0	0	0	0	IncFIA,IncFII	conjugative
AP019707.1	91036	FALSE	GC_009002845	Bacteria	Proteobacteria	Gammaproteobacteria	Enterobacterales	Enterobacteriaceae	Escherichia	Escherichia dysenteriae	0	0	0	0	0	IncFIB,IncI-gamma/K1	mobilizable
AP019709.1	86874	FALSE	GC_009003065	Bacteria	Proteobacteria	Gammaproteobacteria	Enterobacterales	Enterobacteriaceae	Escherichia	Escherichia dysenteriae	0	0	0	0	0	IncFIB,IncI-gamma/K1	mobilizable
AP019710.1	48572	FALSE	GC_009003065	Bacteria	Proteobacteria	Gammaproteobacteria	Enterobacterales	Enterobacteriaceae	Escherichia	Escherichia dysenteriae	0	0	0	0	0	-	non-mobilizable
AP019816.1	72292	TRUE	GC_013394345	Bacteria	Firmicutes	Bacilli	Lactobacillales	Lactobacillaceae	Lactiplantibacillus	Lactiplantibacillus pentosus	0	0	0	0	0	rep_cluster_167,rep_cluster_1948	mobilizable
AP020331.1	4593	FALSE	GC_012558165	Bacteria	Proteobacteria	Gammaproteobacteria	Enterobacterales	Enterobacteriaceae	Salmonella	Salmonella enterica	0	0	0	0	0	rep_cluster_2350	mobilizable
AP020333.1	249939	TRUE	GC_013344545	Bacteria	Proteobacteria	Gammaproteobacteria	Enterobacterales	Enterobacteriaceae	Salmonella	Salmonella enterica	0	0	0	0	0	IncFIA	conjugative
AP020334.1	6237	TRUE	GC_013344545	Bacteria	Proteobacteria	Gammaproteobacteria	Enterobacterales	Enterobacteriaceae	Salmonella	Salmonella enterica	0	0	0	0	0	ColRNAI_rep_cluster_1987	mobilizable
AP021850.1	389567	TRUE	GC_009177165	Bacteria	Deinococcota	Deinococci	Deinococcales	Deinococcaceae	Deinococcus	Deinococcus grandis	0	0	0	0	0	-	non-mobilizable
AP021851.1	373915	TRUE	GC_009177165	Bacteria	Deinococcota	Deinococci	Deinococcales	Deinococcaceae	Deinococcus	Deinococcus grandis	0	0	0	0	0	-	non-mobilizable
AP021852.1	8055	TRUE	GC_009177165	Bacteria	Deinococcota	Deinococci	Deinococcales	Deinococcaceae	Deinococcus	Deinococcus grandis	0	0	0	0	0	-	non-mobilizable
AP021860.1	123836	TRUE	NA	NA	NA	NA	NA	NA	NA	NA	0	0	0	0	0	-	non-mobilizable
AP022346.1	16356	TRUE	NA	NA	NA	NA	NA	NA	NA	NA	0	0	0	0	0	-	non-mobilizable
AP022348.1	16356	FALSE	NA	NA	NA	NA	NA	NA	NA	NA	0	0	0	0	0	-	non-mobilizable
AP022381.1	188466	TRUE	GC_015134625	Bacteria	Proteobacteria	Gammaproteobacteria	Enterobacterales	Enterobacteriaceae	Citrobacter	Citrobacter werkmanii	0	0	0	0	0	IncC	conjugative
AP022382.1	81737	FALSE	GC_015134625	Bacteria	Proteobacteria	Gammaproteobacteria	Enterobacterales	Enterobacteriaceae	Citrobacter	Citrobacter werkmanii	0	0	0	0	0	rep_cluster_867	conjugative
AP022383.1	10123	TRUE	GC_015134625	Bacteria	Proteobacteria	Gammaproteobacteria	Enterobacterales	Enterobacteriaceae	Citrobacter	Citrobacter werkmanii	0	0	0	0	0	ColRNAI_rep_cluster_1857	mobilizable
AP022385.1	157747	TRUE	GC_015134795	Bacteria	Proteobacteria	Gammaproteobacteria	Enterobacterales	Enterobacteriaceae	Citrobacter	Citrobacter werkmanii	0	0	0	0	0	IncC	conjugative
AP022386.1	81868	TRUE	GC_015134795	Bacteria	Proteobacteria	Gammaproteobacteria	Enterobacterales	Enterobacteriaceae	Citrobacter	Citrobacter werkmanii	0	0	0	0	0	rep_cluster_867	conjugative
AP022387.1	30719	TRUE	GC_015134795	Bacteria	Proteobacteria	Gammaproteobacteria	Enterobacterales	Enterobacteriaceae	Citrobacter	Citrobacter werkmanii	0	0	0	0	0	-	non-mobilizable
AP022388.1	10123	TRUE	GC_015134795	Bacteria	Proteobacteria	Gammaproteobacteria	Enterobacterales	Enterobacteriaceae	Citrobacter	Citrobacter werkmanii	0	0	0	0	0	ColRNAI_rep_cluster_1857	mobilizable
AP022390.1	146977	TRUE	NA	NA	NA	NA	NA	NA	NA	NA	0	0	0	0	0	IncC	conjugative
AP022391.1	3961	TRUE	NA	NA	NA	NA	NA	NA	NA	NA	0	0	0	0	0	rep_cluster_2327	non-mobilizable
AP022392.1	3944	TRUE	NA	NA	NA	NA	NA	NA	NA	NA	0	0	0	0	0	-	mobilizable
AP022393.1	2830	FALSE	NA	NA	NA	NA	NA	NA	NA	NA	0	0	0	0	0	-	non-mobilizable
AP022395.1	211235	FALSE	NA	NA	NA	NA	NA	NA	NA	NA	0	0	0	0	0	IncC	conjugative
AP022396.1	86572	FALSE	NA	NA	NA	NA	NA	NA	NA	NA	0	0	0	0	0	IncFIB,rep_cluster_312	mobilizable
AP022397.1	82401	TRUE	NA	NA	NA	NA	NA	NA	NA	NA	0	0	0	0	0	rep_cluster_2183	conjugative
AP022398.1	3652	FALSE	NA	NA	NA	NA	NA	NA	NA	NA	0	0	0	0	0	-	non-mobilizable
AP022400.1	211224	FALSE	NA	NA	NA	NA	NA	NA	NA	NA	0	0	0	0	0	IncC	conjugative
AP022401.1	82100	FALSE	NA	NA	NA	NA	NA	NA	NA	NA	0	0	0	0	0	rep_cluster_2272	conjugative
AP022402.1	53035	TRUE	NA	NA	NA	NA	NA	NA	NA	NA	0	0	0	0	0	IncFIA	non-mobilizable
AP022403.1	51077	TRUE	NA	NA	NA	NA	NA	NA	NA	NA	0	0	0	0	0	rep_cluster_312	conjugative
AP022404.1	4907	FALSE	NA	NA	NA	NA	NA	NA	NA	NA	0	0	0	0	0	-	non-mobilizable
AP022405.1	3087	TRUE	NA	NA	NA	NA	NA	NA	NA	NA	0	0	0	0	0	-	non-mobilizable
AP022406.1	3075	TRUE	NA	NA	NA	NA	NA	NA	NA	NA	0	0	0	0	0	-	non-mobilizable
AP022407.1	2906	FALSE	NA	NA	NA	NA	NA	NA	NA	NA	0	0	0	0	0	-	non-mobilizable
AP022408.1	2266	FALSE	NA	NA	NA	NA	NA	NA	NA	NA	0	0	0	0	0	-	non-mobilizable
AP022410.1	82247	TRUE	NA	NA	NA	NA	NA	NA	NA	NA	0	0	0	0	0	IncFIA,IncFIC,IncFIC	conjugative
AP022411.1	3358	FALSE	NA	NA	NA	NA	NA	NA	NA	NA	0	0	0	0	0	ColRNAI_rep_cluster_1987	mobilizable
AP022413.1	172805	TRUE	NA	NA	NA	NA	NA	NA	NA	NA	0	0	0	0	0	IncFIB,IncR	non-mobilizable
AP022414.1	7942	TRUE	NA	NA	NA	NA	NA	NA	NA	NA	0	0	0	0	0	ColRNAI_rep_cluster_1987	non-mobilizable
AP022415.1	6423	TRUE	NA	NA	NA	NA	NA	NA	NA	NA	0	0	0	0	0	rep_cluster_2370	non-mobilizable
AP022416.1	3789	TRUE	NA	NA	NA	NA	NA	NA	NA	NA	0	0	0	0	0	ColRNAI_rep_cluster_1987	mobilizable
AP022417.1	3338	FALSE	NA	NA	NA	NA	NA	NA	NA	NA	0	0	0	0	0	-	mobilizable
AP022418.1	2723	FALSE	NA	NA	NA	NA	NA	NA	NA	NA	0	0	0	0	0	-	non-mobilizable
AP022420.1	191493	TRUE	NA	NA	NA	NA	NA	NA	NA	NA	0	0	0	0	0	Col(VCM04)	non-mobilizable
AP022421.1	143040	TRUE	NA	NA	NA	NA	NA	NA	NA	NA	0	0	0	0	0	IncR	non-mobilizable
AP022422.1	67379	TRUE	NA	NA	NA	NA	NA	NA	NA	NA	0	0	0	0	0	IncN	conjugative
AP022423.1	12436	TRUE	NA	NA	NA	NA	NA	NA	NA	NA	0	0	0	0	0	-	mobilizable
AP022424.1	4901	FALSE	NA	NA	NA	NA	NA	NA	NA	NA	0	0	0	0	0	-	non-mobilizable
AP022425.1	3963	TRUE	NA	NA	NA	NA	NA	NA	NA	NA	0	0	0	0	0	Col(Ye4449)	mobilizable
AP022426.1	3652	TRUE	NA	NA	NA	NA	NA	NA	NA	NA	0	0	0	0	0	rep_cluster_1778	mobilizable
AP022427.1	3560	FALSE	NA	NA	NA	NA	NA	NA	NA	NA	0	0	0	0	0	-	mobilizable
AP022428.1	3514	TRUE	NA	NA	NA	NA	NA	NA	NA	NA	0	0	0	0	0	rep_cluster_2373	non-mobilizable
AP022429.1	2929	FALSE	NA	NA	NA	NA	NA	NA	NA	NA	0	0	0	0	0	-	non-mobilizable
AP022430.1	2028	FALSE	NA	NA	NA	NA	NA	NA	NA	NA	0	0	0	0	0	-	mobilizable
AP022432.1	159829	TRUE	NA	NA	NA	NA	NA	NA	NA	NA	0	0	0	0	0	rep_cluster_2268	conjugative
AP022433.1	100655	TRUE	NA	NA	NA	NA	NA	NA	NA	NA	0	0	0	0	0	rep_cluster_2183	conjugative
AP022434.1	86076	TRUE	NA	NA	NA	NA	NA	NA	NA	NA	0	0	0	0	0	IncFIB,IncFII,IncFII	mobilizable
AP022435.1	56044	TRUE	NA	NA	NA	NA	NA	NA	NA	NA	0	0	0	0	0	IncN	conjugative
AP022436.1	48857	TRUE	NA	NA	NA	NA	NA	NA	NA	NA	0	0	0	0	0	-	conjugative
AP022437.1	9450	TRUE	NA	NA	NA	NA	NA	NA	NA	NA	0	0	0	0	0	rep_cluster_2358	non-mobilizable
AP022439.1	254388	TRUE	GC_015135635	Bacteria	Proteobacteria	Gammaproteobacteria	Enterobacterales	Enterobacteriaceae	Raoultella	Raoultella electrica	0	0	0	0	0	IncR,rep_cluster_1418,rep_cluster_2272	conjugative
AP022440.1	6753	TRUE	GC_015135635	Bacteria	Proteobacteria	Gammaproteobacteria	Enterobacterales	Enterobacteriaceae	Raoultella	Raoultella electrica	0	0	0	0	0	rep_cluster_2335	mobilizable
AP022441.1	5711	FALSE	GC_015135635	Bacteria	Proteobacteria	Gammaproteobacteria	Enterobacterales	Enterobacteriaceae	Raoultella	Raoultella electrica	0	0	0	0	0	ColRNAI_rep_cluster_1987	non-mobilizable
AP022442.1	4534	FALSE	GC_015135635	Bacteria	Proteobacteria	Gammaproteobacteria	Enterobacterales	Enterobacteriaceae	Raoultella	Raoultella electrica	0	0	0	0	0	rep_cluster_2370	non-mobilizable
AP022443.1	4119	FALSE	GC_015135635	Bacteria	Proteobacteria	Gammaproteobacteria	Enterobacterales	Enterobacteriaceae	Raoultella	Raoultella electrica	0	0	0	0	0	ColRNAI_rep_cluster_1987	non-mobilizable
AP022444.1	3860	TRUE	GC_015135635	Bacteria	Proteobacteria	Gammaproteobacteria	Enterobacterales	Enterobacteriaceae	Raoultella	Raoultella electrica	0	0	0	0	0	ColRNAI_rep_cluster_1987	non-mobilizable
AP022445.1	2224	FALSE	GC_015135635	Bacteria	Proteobacteria	Gammaproteobacteria	Enterobacterales	Enterobacteriaceae	Raoultella	Raoultella electrica	0	0	0	0	0	rep_cluster_2335	mobilizable
AP022447.1	278483	TRUE	NA	NA	NA	NA	NA	NA	NA	NA	0	0	0	0	0	Col(VCM04)	conjugative
AP022448.1	87293	TRUE	NA	NA	NA	NA	NA	NA	NA	NA	0	0	0	0	0	rep_cluster_2183	conjugative
AP022449.1	38551	TRUE	NA	NA	NA	NA	NA	NA	NA	NA	0	0	0	0	0	rep_cluster_573	mobilizable
AP022450.1	5650	TRUE	NA	NA	NA	NA	NA	NA	NA	NA	0	0	0	0	0	-	mobilizable
AP022451.1	2214	FALSE	NA	NA	NA	NA	NA	NA	NA	NA	0	0	0	0	0	rep_cluster_2335	mobilizable
AP022453.1	109813	FALSE	NA	NA	NA	NA	NA	NA	NA	NA	0	0	0	0	0	IncFIB	non-mobilizable
AP022454.1	6183	TRUE	NA	NA	NA	NA	NA	NA	NA	NA	0	0	0	0	0	-	non-mobilizable
AP022455.1	5947	TRUE	NA	NA	NA	NA	NA	NA	NA	NA	0	0	0	0	0	rep_cluster_2335	mobilizable
AP022456.1	4826	TRUE	NA	NA	NA	NA	NA	NA	NA	NA	0	0	0	0	0	-	non-mobilizable
AP022457.1	4783	FALSE	NA	NA	NA	NA	NA	NA	NA	NA	0	0	0	0	0	rep_cluster_2335	mobilizable
AP022458.1	3862	TRUE	NA	NA	NA	NA	NA	NA	NA	NA	0	0	0	0	0	-	non-mobilizable
AP022459.1	3631	FALSE	NA	NA	NA	NA	NA	NA	NA	NA	0	0	0	0	0	rep_cluster_1778	mobilizable
AP022460.1	3291	FALSE	NA	NA	NA	NA	NA	NA	NA	NA	0	0	0	0	0	-	mobilizable
AP022461.1	2883	FALSE	NA	NA	NA	NA	NA	NA	NA	NA	0	0	0	0	0	rep_cluster_2335	non-mobilizable
AP022462.1	2821	FALSE	NA	NA	NA	NA	NA	NA	NA	NA	0	0	0	0	0	-	non-mobilizable
AP022463.1	2689	FALSE	NA	NA	NA	NA	NA	NA	NA	NA	0	0	0	0	0	-	non-mobilizable
AP022464.1	2544	FALSE	NA	NA	NA	NA	NA	NA	NA	NA	0	0	0	0	0	Col(IMGS31)	mobilizable
AP022466.1	324199	TRUE	NA	NA	NA	NA	NA	NA	NA	NA	0	0	0	0	0	IncFIB,IncFIC,IncFII,rep_cluster_2272	conjugative
AP022467.1	33421	TRUE	NA	NA	NA	NA	NA	NA	NA	NA	0	0	0	0	0	IncW	mobilizable
AP022468.1	11238	TRUE	NA	NA	NA	NA	NA	NA	NA	NA	0	0	0	0	0	-	non-mobilizable
AP022470.1	5666	TRUE	NA	NA	NA	NA	NA	NA	NA	NA	0	0	0	0	0	ColRNAI_rep_cluster_1987	mobilizable
AP022471.1	5370	TRUE	NA	NA	NA	NA	NA	NA	NA	NA	0	0	0	0	0	rep_cluster_2335	mobilizable
AP022472.1	4938	FALSE	NA	NA	NA	NA	NA	NA	NA	NA	0	0	0	0	0	rep_cluster_2335	mobilizable
AP022474.1	79236	TRUE	NA	NA	NA	NA	NA	NA	NA	NA	0	0	0	0	0	-	non-mobilizable
AP022475.1	59057	TRUE	NA	NA	NA	NA	NA	NA	NA	NA	0	0	0	0	0	-	non-mobilizable
AP022476.1	44219	TRUE	NA	NA	NA	NA	NA	NA	NA	NA	0	0	0	0	0	rep_cluster_688	conjugative
AP022477.1	4480	TRUE	NA	NA	NA	NA	NA	NA	NA	NA	0	0	0	0	0	-	non-mobilizable
AP022479.1	91989	TRUE	NA	NA	NA	NA	NA	NA	NA	NA	0	0	0	0	0	IncFIB,IncFII	conjugative
AP022480.1	5627	FALSE	NA	NA	NA	NA	NA	NA	NA	NA	0	0	0	0	0	rep_cluster_2401	mobilizable
AP022481.1	2866	FALSE	NA	NA	NA	NA	NA	NA	NA	NA	0	0	0	0	0	-	non-mobilizable
AP022483.1	157329	TRUE	NA	NA	NA	NA	NA	NA	NA	NA	0	0	0	0	0	IncFIA,IncFIB,IncFIC,IncFII	conjugative
AP022484.1	63027	TRUE	NA	NA	NA	NA	NA	NA	NA	NA	0	0	0	0	0	IncI2	conjugative
AP022485.1	5429	FALSE	NA	NA	NA	NA	NA	NA	NA	NA	0	0	0	0	0	ColRNAI_rep_cluster_1987	mobilizable
AP022487.1	146978	FALSE	NA	NA	NA	NA	NA	NA	NA	NA	0	0	0	0	0	IncC	conjugative
AP022488.1	117311	TRUE	NA	NA	NA	NA	NA	NA	NA	NA	0	0	0	0	0	IncFIB,IncFII	non-mobilizable
AP022489.1	43729	TRUE	NA	NA	NA	NA	NA	NA	NA	NA	0	0	0	0	0	-	non-mobilizable
AP022490.1	4987	FALSE	NA	NA	NA	NA	NA	NA	NA	NA	0	0	0	0	0	rep_cluster_2335	mobilizable
AP022491.1	3653	FALSE	NA	NA	NA	NA	NA	NA	NA	NA	0	0	0	0	0	rep_cluster_1778	mobilizable
AP022492.1	2929	FALSE	NA	NA	NA	NA	NA	NA	NA	NA	0	0	0	0	0	-	non-mobilizable
AP022493.1	2830	FALSE	NA	NA	NA	NA	NA	NA	NA	NA	0	0	0	0	0	-	non-mobilizable
AP022495.1	210204	FALSE	NA	NA	NA	NA	NA	NA	NA	NA	0	0	0	0	0	IncC	conjugative
AP022496.1	118786	TRUE	NA	NA	NA	NA	NA	NA	NA	NA	0	0	0	0	0	rep_cluster_2183,rep_cluster_2335,rep_cluster_2358	conjugative
AP022497.1	61728	TRUE	NA	NA	NA	NA	NA	NA	NA	NA	0	0	0	0	0	IncFIA	non-mobilizable
AP022499.1	282901	TRUE	NA	NA	NA	NA	NA	NA	NA	NA	0	0	0	0	0	Col(VCM04)	conjugative
AP022500.1	145421	TRUE	NA	NA	NA	NA	NA	NA	NA	NA	0	0	0	0	0	IncFIB,IncFII	conjugative
AP022501.1	97602	TRUE	NA	NA	NA	NA	NA	NA	NA	NA	0	0	0	0	0	IncFII,rep_cluster_2272	conjugative
AP022502.1	4938	FALSE	NA	NA	NA	NA	NA	NA	NA	NA	0	0	0	0	0	rep_cluster_2335	mobilizable
AP022503.1	4918	TRUE	NA	NA	NA	NA	NA	NA	NA	NA	0	0	0	0	0	-	mobilizable
AP022504.1	4426	TRUE	NA	NA	NA	NA	NA	NA	NA	NA	0	0	0	0	0	rep_cluster_2335	mobilizable
AP022505.1	4161	FALSE	NA	NA	NA	NA	NA	NA	NA	NA	0	0	0	0	0	-	mobilizable
AP022506.1	3360	FALSE	NA	NA	NA	NA	NA	NA	NA	NA	0	0	0	0	0	-	mobilizable
AP022507.1	2353	FALSE	NA	NA	NA	NA	NA	NA	NA	NA	0	0	0	0	0	Col(IRGK)	non-mobilizable
AP022511.1	292755	FALSE	NA	NA	NA	NA	NA	NA	NA	NA	0	0	0	0	0	IncHI2A,rep_cluster_1088	conjugative
AP022512.1	2511	FALSE	NA	NA	NA	NA	NA	NA	NA	NA	0	0	0	0	0	rep_cluster_2335	mobilizable
AP022514.1	212426	TRUE	NA	NA	NA	NA	NA	NA	NA	NA	0	0	0	0	0	IncC	conjugative
AP022515.1	89310	TRUE	NA	NA	NA	NA	NA	NA	NA	NA	0	0	0	0	0	IncFIB,rep_cluster_312	mobilizable
AP022516.1	3653	FALSE	NA	NA	NA	NA	NA	NA	NA	NA	0	0	0	0	0	-	non-mobilizable
AP022517.1	3087	FALSE	NA	NA	NA	NA	NA	NA	NA	NA	0	0	0	0	0	-	non-mobilizable
AP022520.1	266476	TRUE	NA	NA	NA	NA	NA	NA	NA	NA	0	0	0	0	0	IncHI2A,rep_cluster_1088	conjugative
AP022521.1	159851	TRUE	NA	NA	NA	NA	NA	NA	NA	NA	0	0	0	0	0	IncFIB,IncFII	non-mobilizable
AP022522.1	4956	FALSE	NA	NA	NA	NA	NA	NA	NA	NA	0	0	0	0	0	rep_cluster_2335	mobilizable
AP022523.1	4858	FALSE	NA	NA	NA	NA	NA	NA	NA	NA	0	0	0	0	0	rep_cluster_2335	mobilizable
AP022524.1	3875	FALSE	NA	NA	NA	NA	NA	NA	NA	NA	0	0	0	0	0	rep_cluster_2335	mobilizable
AP022526.1	123467	TRUE	NA	NA	NA	NA	NA	NA	NA	NA	0	0	0	0	0	IncFIA,IncFIA,IncFIC,IncN	conjugative
AP022528.1	142386	FALSE	NA	NA	NA	NA	NA	NA	NA	NA	0	0	0	0	0	IncFIB	non-mobilizable
AP022529.1	44402	TRUE	NA	NA	NA	NA	NA	NA	NA	NA	0	0	0	0	0	IncN	conjugative
AP022530.1	4906	FALSE	NA	NA	NA	NA	NA	NA	NA	NA	0	0	0	0	0	Col(Ye4449)	mobilizable
AP022531.1	4680	TRUE	NA	NA	NA	NA	NA	NA	NA	NA	0	0	0	0	0	ColRNAI_rep_cluster_1987	non-mobilizable
AP022532.1	2315	FALSE	NA	NA	NA	NA	NA	NA	NA	NA	0	0	0	0	0	rep_cluster_2335	non-mobilizable
AP022534.1	111171	TRUE	NA	NA	NA	NA	NA	NA	NA	NA	0	0	0	0	0	IncFIA,IncFIC,IncFIC	conjugative
AP022535.1	101966	TRUE	NA	NA	NA	NA	NA	NA	NA	NA	0	0	0	0	0	IncFIA,IncFIA,IncFIB,IncFII	conjugative
AP022537.1	151109	TRUE	NA	NA	NA	NA	NA	NA	NA	NA	0	0	0	0	0	IncFIB,IncFII	conjugative
AP022541.1	211336	TRUE	NA	NA	NA	NA	NA	NA	NA	NA	0	0	0	0	0	rep_cluster_1088	conjugative
AP022542.1	113269	FALSE	NA	NA	NA	NA	NA	NA	NA	NA	0	0	0	0	0	IncFIB	non-mobilizable
AP022543.1	111439	TRUE	NA	NA	NA	NA	NA	NA	NA	NA	0	0	0	0	0	IncFIB,IncFIC,rep_cluster_2244	conjugative
AP022544.1	84757	TRUE	NA	NA	NA	NA	NA	NA	NA	NA	0	0	0	0	0	IncHI1B	non-mobilizable
AP022545.1	27490	TRUE	NA	NA	NA	NA	NA	NA	NA	NA	0	0	0	0	0	IncX1	non-mobilizable
AP022546.1	3121	FALSE	NA	NA	NA	NA	NA	NA	NA	NA	0	0	0	0	0	-	mobilizable
AP022548.1	106439	TRUE	NA	NA	NA	NA	NA	NA	NA	NA	0	0	0	0	0	IncI-gamma/K1	conjugative
AP022550.1	88121	TRUE	NA	NA	NA	NA	NA	NA	NA	NA	0	0	0	0	0	IncFIA,IncFII,IncFII	conjugative
AP022551.1	46459	TRUE	NA	NA	NA	NA	NA	NA	NA	NA	0	0	0	0	0	rep_cluster_2175	conjugative
AP022552.1	46229	TRUE	NA	NA	NA	NA	NA	NA	NA	NA	0	0	0	0	0	IncX3	conjugative
AP022554.1	190035	TRUE	NA	NA	NA	NA	NA	NA	NA	NA	0	0	0	0	0	IncFIB	non-mobilizable
AP022555.1	70483	TRUE	NA	NA	NA	NA	NA	NA	NA	NA	0	0	0	0	0	IncFII,IncR,rep_cluster_2183	mobilizable
AP022556.1	29804	TRUE	NA	NA	NA	NA	NA	NA	NA	NA	0	0	0	0	0	-	non-mobilizable
AP022644.1	363764	TRUE	GC_011405335	Bacteria	Firmicutes	Bacilli	Bacillales	Bacillaceae_G	Bacillus_A	Bacillus_A bombysepticus	0	0	0	0	0	rep_cluster_1912	conjugative
AP022645.1	72105	TRUE	GC_011405335	Bacteria	Firmicutes	Bacilli	Bacillales	Bacillaceae_G	Bacillus_A	Bacillus_A bombysepticus	0	0	0	0	0	rep_cluster_1698,rep_cluster_1912	non-mobilizable
AP022646.1	60534	TRUE	GC_011405335	Bacteria	Firmicutes	Bacilli	Bacillales	Bacillaceae_G	Bacillus_A	Bacillus_A bombysepticus	0	0	0	0	0	-	non-mobilizable
AP022647.1	14157	TRUE	GC_011405335	Bacteria	Firmicutes	Bacilli	Bacillales	Bacillaceae_G	Bacillus_A	Bacillus_A bombysepticus	0	0	0	0	0	-	non-mobilizable
AP022648.1	13909	TRUE	GC_011405335	Bacteria	Firmicutes	Bacilli	Bacillales	Bacillaceae_G	Bacillus_A	Bacillus_A bombysepticus	0	0	0	0	0	-	non-mobilizable
AP022649.1	8882	TRUE	GC_011405335	Bacteria	Firmicutes	Bacilli	Bacillales	Bacillaceae_G	Bacillus_A	Bacillus_A bombysepticus	0	0	0	0	0	rep_cluster_1830	mobilizable
AP022666.1	311550	FALSE	NA	NA	NA	NA	NA	NA	NA	NA	0	0	0	0	0	Col(VCM04)	conjugative
AP022667.1	149316	TRUE	NA	NA	NA	NA	NA	NA	NA	NA	0	0	0	0	0	IncFIB	non-mobilizable
AP022668.1	4666	FALSE	NA	NA	NA	NA	NA	NA	NA	NA	0	0	0	0	0	rep_cluster_2335	mobilizable
AP022669.1	4294	TRUE	NA	NA	NA	NA	NA	NA	NA	NA	0	0	0	0	0	rep_cluster_2358	non-mobilizable
AP022670.1	1934	FALSE	NA	NA	NA	NA	NA	NA	NA	NA	0	0	0	0	0	ColpVC	non-mobilizable
AP022812.1	114901	FALSE	NA	NA	NA	NA	NA	NA	NA	NA	0	0	0	0	0	IncFIA,IncFIB	conjugative
AP022813.1	83276	FALSE	NA	NA	NA	NA	NA	NA	NA	NA	0	0	0	0	0	IncK2/Z	conjugative
AP022814.1	48397	FALSE	NA	NA	NA	NA	NA	NA	NA	NA	0	0	0	0	0	-	non-mobilizable
AP022816.1	114953	FALSE	NA	NA	NA	NA	NA	NA	NA	NA	0	0	0	0	0	IncFIA,IncFIB	conjugative
AP022817.1	85841	TRUE	NA	NA	NA	NA	NA	NA	NA	NA	0	0	0	0	0	IncK2/Z	conjugative
AP022818.1	48666	TRUE	NA	NA	NA	NA	NA	NA	NA	NA	0	0	0	0	0	-	non-mobilizable
AP022819.1	7939	FALSE	NA	NA	NA	NA	NA	NA	NA	NA	0	0	0	0	0	rep_cluster_2350	mobilizable
AP022820.1	5716	FALSE	NA	NA	NA	NA	NA	NA	NA	NA	0	0	0	0	0	rep_cluster_2141	mobilizable
AP023173.1	485693	TRUE	NA	NA	NA	NA	NA	NA	NA	NA	0	0	0	0	0	-	non-mobilizable
AP023454.1	93470	FALSE	NA	NA	NA	NA	NA	NA	NA	NA	0	0	0	0	0	IncFIA,IncFIC	conjugative
AP023455.1	185769	FALSE	NA	NA	NA	NA	NA	NA	NA	NA	0	0	0	0	0	IncFIB,IncFII,rep_cluster_2183	conjugative
AP023456.1	56841	TRUE	NA	NA	NA	NA	NA	NA	NA	NA	0	0	0	0	0	IncFIA,IncR	mobilizable
AP023457.1	9294	TRUE	NA	NA	NA	NA	NA	NA	NA	NA	0	0	0	0	0	ColRNAI_rep_cluster_1857	mobilizable
AP023458.1	3991	FALSE	NA	NA	NA	NA	NA	NA	NA	NA	0	0	0	0	0	ColRNAI_rep_cluster_1987	non-mobilizable
AP024089.1	351712	TRUE	NA	NA	NA	NA	NA	NA	NA	NA	0	0	0	0	0	-	conjugative
AP024090.1	172738	TRUE	NA	NA	NA	NA	NA	NA	NA	NA	0	0	0	0	0	-	non-mobilizable
AP024091.1	42593	TRUE	NA	NA	NA	NA	NA	NA	NA	NA	0	0	0	0	0	-	non-mobilizable
AP024092.1	37131	TRUE	NA	NA	NA	NA	NA	NA	NA	NA	0	0	0	0	0	-	non-mobilizable
AP024095.1	2078	FALSE	NA	NA	NA	NA	NA	NA	NA	NA	0	0	0	0	0	-	non-mobilizable
AP024098.1	2139380	FALSE	NA	NA	NA	NA	NA	NA	NA	NA	0	0	0	0	0	-	mobilizable
AP024100.1	2131108	TRUE	NA	NA	NA	NA	NA	NA	NA	NA	0	0	0	0	0	-	mobilizable
AP024102.1	2094349	FALSE	NA	NA	NA	NA	NA	NA	NA	NA	0	0	0	0	0	-	mobilizable
AP024104.1	1936579	FALSE	NA	NA	NA	NA	NA	NA	NA	NA	0	0	0	0	0	-	mobilizable
AP024106.1	2077684	TRUE	NA	NA	NA	NA	NA	NA	NA	NA	0	0	0	0	0	-	mobilizable
AP024108.1	2107950	FALSE	NA	NA	NA	NA	NA	NA	NA	NA	0	0	0	0	0	-	mobilizable
AP024137.1	111360	TRUE	NA	NA	NA	NA	NA	NA	NA	NA	0	0	0	0	0	-	non-mobilizable
AP024138.1	49174	TRUE	NA	NA	NA	NA	NA	NA	NA	NA	0	0	0	0	0	-	non-mobilizable
AP024139.1	29020	TRUE	NA	NA	NA	NA	NA	NA	NA	NA	0	0	0	0	0	rep_cluster_2037	mobilizable
AP024140.1	6786	TRUE	NA	NA	NA	NA	NA	NA	NA	NA	0	0	0	0	0	rep_cluster_1195	non-mobilizable
AP024141.1	5012	TRUE	NA	NA	NA	NA	NA	NA	NA	NA	0	0	0	0	0	-	mobilizable
AP024156.1	4153	FALSE	NA	NA	NA	NA	NA	NA	NA	NA	0	0	0	0	0	rep_cluster_1433	mobilizable
AP024158.1	2139380	TRUE	NA	NA	NA	NA	NA	NA	NA	NA	0	0	0	0	0	-	mobilizable
AP024160.1	2131116	FALSE	NA	NA	NA	NA	NA	NA	NA	NA	0	0	0	0	0	-	mobilizable
AP024162.1	2117975	FALSE	NA	NA	NA	NA	NA	NA	NA	NA	0	0	0	0	0	-	mobilizable
AP024163.1	71852	TRUE	NA	NA	NA	NA	NA	NA	NA	NA	0	0	0	0	0	-	non-mobilizable
AWQW01000318.1	15813	TRUE	NA	NA	NA	NA	NA	NA	NA	NA	0	0	0	0	0	-	non-mobilizable
CM019851.1	126557	TRUE	NA	NA	NA	NA	NA	NA	NA	NA	0	0	0	0	0	IncFIA,IncFIB	conjugative
CM019852.1	94799	TRUE	NA	NA	NA	NA	NA	NA	NA	NA	0	0	0	0	0	IncI-gamma/K1	conjugative
CM019853.1	56301	TRUE	NA	NA	NA	NA	NA	NA	NA	NA	0	0	0	0	0	IncX1,IncX3	conjugative
CP000014.1	27108	TRUE	NA	NA	NA	NA	NA	NA	NA	NA	0	0	0	0	0	-	non-mobilizable
CP000015.1	55560	TRUE	NA	NA	NA	NA	NA	NA	NA	NA	0	0	0	0	0	-	non-mobilizable
CP000039.1	214396	FALSE	NA	NA	NA	NA	NA	NA	NA	NA	0	0	0	0	0	IncFIA	conjugative
CP000313.1	12397	TRUE	NA	NA	NA	NA	NA	NA	NA	NA	0	0	0	0	0	-	non-mobilizable
CP000314.1	12206	TRUE	NA	NA	NA	NA	NA	NA	NA	NA	0	0	0	0	0	rep_cluster_427	non-mobilizable
CP000385.1	215075	FALSE	NA	NA	NA	NA	NA	NA	NA	NA	0	1	0	1	0	rep_cluster_248	mobilizable
CP000522.1	13408	TRUE	NA	NA	NA	NA	NA	NA	NA	NA	0	0	0	0	0	rep_cluster_1919	non-mobilizable
CP000617.1	397868	TRUE	NA	NA	NA	NA	NA	NA	NA	NA	0	0	0	0	0	rep_cluster_219	conjugative
CP000618.1	265616	TRUE	NA	NA	NA	NA	NA	NA	NA	NA	0	0	0	0	0	-	conjugative
CP000619.1	226679	TRUE	NA	NA	NA	NA	NA	NA	NA	NA	0	0	0	0	0	rep_cluster_460	non-mobilizable
CP000620.1	107231	TRUE	NA	NA	NA	NA	NA	NA	NA	NA	0	0	0	0	0	rep_cluster_1289	mobilizable
CP000621.1	88096	TRUE	NA	NA	NA	NA	NA	NA	NA	NA	0	0	0	0	0	-	non-mobilizable
CP000641.1	8401	FALSE	NA	NA	NA	NA	NA	NA	NA	NA	0	0	0	0	0	rep_cluster_2335	mobilizable
CP000642.1	5153	FALSE	NA	NA	NA	NA	NA	NA	NA	NA	0	0	0	0	0	rep_cluster_2350	mobilizable
CP000643.1	2101	FALSE	NA	NA	NA	NA	NA	NA	NA	NA	0	0	0	0	0	Col(BS512)	non-mobilizable
CP000662.1	877879	TRUE	NA	NA	NA	NA	NA	NA	NA	NA	0	0	0	0	0	rep_cluster_598,rep_cluster_76	mobilizable
CP000663.1	289489	TRUE	NA	NA	NA	NA	NA	NA	NA	NA	0	0	0	0	0	rep_cluster_252	non-mobilizable
CP000664.1	121962	TRUE	NA	NA	NA	NA	NA	NA	NA	NA	0	0	0	0	0	rep_cluster_369	non-mobilizable
CP000665.1	36198	TRUE	NA	NA	NA	NA	NA	NA	NA	NA	0	0	0	0	0	-	conjugative
CP000666.1	13873	TRUE	NA	NA	NA	NA	NA	NA	NA	NA	0	0	0	0	0	rep_cluster_882	non-mobilizable
CP000876.1	339639	TRUE	NA	NA	NA	NA	NA	NA	NA	NA	3	1	1	0	1	-	non-mobilizable
CP000877.1	99204	TRUE	NA	NA	NA	NA	NA	NA	NA	NA	0	0	0	0	0	rep_cluster_161	non-mobilizable
CP001770.1	189452	TRUE	NA	NA	NA	NA	NA	NA	NA	NA	0	0	0	0	0	rep_cluster_1111	mobilizable
CP001771.1	146936	TRUE	NA	NA	NA	NA	NA	NA	NA	NA	0	0	0	0	0	-	mobilizable
CP001772.1	36434	TRUE	NA	NA	NA	NA	NA	NA	NA	NA	0	0	0	0	0	-	non-mobilizable
CP001773.1	9965	TRUE	NA	NA	NA	NA	NA	NA	NA	NA	0	0	0	0	0	rep_cluster_1103	non-mobilizable
CP001774.1	8651	TRUE	NA	NA	NA	NA	NA	NA	NA	NA	0	0	0	0	0	-	mobilizable
CP001775.1	7683	TRUE	NA	NA	NA	NA	NA	NA	NA	NA	0	0	0	0	0	rep_cluster_1144	mobilizable
CP001776.1	7308	TRUE	NA	NA	NA	NA	NA	NA	NA	NA	0	0	0	0	0	-	mobilizable
CP001777.1	6072	TRUE	NA	NA	NA	NA	NA	NA	NA	NA	0	0	0	0	0	rep_cluster_1274	mobilizable
CP002030.1	44084	TRUE	NA	NA	NA	NA	NA	NA	NA	NA	0	0	0	0	0	-	conjugative
CP002035.1	44581	TRUE	NA	NA	NA	NA	NA	NA	NA	NA	0	0	0	0	0	rep_cluster_707	mobilizable
CP002036.1	20426	TRUE	NA	NA	NA	NA	NA	NA	NA	NA	0	0	0	0	0	rep_cluster_707	mobilizable
CP002037.1	242962	TRUE	NA	NA	NA	NA	NA	NA	NA	NA	0	0	0	0	0	rep_cluster_1685	mobilizable
CP002151.1	64696	TRUE	NA	NA	NA	NA	NA	NA	NA	NA	0	0	0	0	0	IncP	conjugative
CP002152.1	66911	TRUE	NA	NA	NA	NA	NA	NA	NA	NA	0	0	0	0	0	IncP	conjugative
CP002153.1	72683	TRUE	NA	NA	NA	NA	NA	NA	NA	NA	0	0	0	0	0	IncP	conjugative
CP002441.1	39054	FALSE	NA	NA	NA	NA	NA	NA	NA	NA	0	0	0	0	0	rep_cluster_1410	conjugative
CP002492.1	5143	FALSE	NA	NA	NA	NA	NA	NA	NA	NA	0	0	0	0	0	rep_cluster_2301	mobilizable
CP002493.1	51104	TRUE	NA	NA	NA	NA	NA	NA	NA	NA	0	0	0	0	0	rep_cluster_1027	conjugative
CP002494.1	55393	TRUE	NA	NA	NA	NA	NA	NA	NA	NA	0	0	0	0	0	rep_cluster_980	mobilizable
CP002509.1	187880	TRUE	NA	NA	NA	NA	NA	NA	NA	NA	0	1	0	1	0	rep_cluster_164	non-mobilizable
CP002510.1	139013	TRUE	NA	NA	NA	NA	NA	NA	NA	NA	0	0	0	0	0	-	mobilizable
CP002523.1	8731	FALSE	NA	NA	NA	NA	NA	NA	NA	NA	0	0	0	0	0	rep_cluster_1172	non-mobilizable
CP002524.1	70894	FALSE	NA	NA	NA	NA	NA	NA	NA	NA	0	0	0	0	0	rep_cluster_734	conjugative
CP002527.1	341282	TRUE	NA	NA	NA	NA	NA	NA	NA	NA	0	0	0	0	0	rep_cluster_767	non-mobilizable
CP002962.1	190222	TRUE	NA	NA	NA	NA	NA	NA	NA	NA	0	0	0	0	0	rep_cluster_2448	conjugative
CP002963.1	100312	TRUE	NA	NA	NA	NA	NA	NA	NA	NA	0	0	0	0	0	-	non-mobilizable
CP002964.1	58952	TRUE	NA	NA	NA	NA	NA	NA	NA	NA	0	0	0	0	0	rep_cluster_1180	non-mobilizable
CP002965.1	38576	TRUE	NA	NA	NA	NA	NA	NA	NA	NA	0	0	0	0	0	-	non-mobilizable
CP002966.1	34141	TRUE	NA	NA	NA	NA	NA	NA	NA	NA	0	0	0	0	0	rep_cluster_1212	non-mobilizable
CP003180.1	84933	TRUE	NA	NA	NA	NA	NA	NA	NA	NA	0	0	0	0	0	-	non-mobilizable
CP003185.1	110881	FALSE	NA	NA	NA	NA	NA	NA	NA	NA	2	1	1	0	0	rep_cluster_770	non-mobilizable
CP003352.1	56520	TRUE	NA	NA	NA	NA	NA	NA	NA	NA	0	0	0	0	0	rep_cluster_889	conjugative
CP003353.1	3847	FALSE	NA	NA	NA	NA	NA	NA	NA	NA	0	0	0	0	0	rep_cluster_1077	mobilizable
CP003354.1	4119	FALSE	NA	NA	NA	NA	NA	NA	NA	NA	0	0	0	0	0	rep_cluster_935	mobilizable
CP003420.1	22406	TRUE	NA	NA	NA	NA	NA	NA	NA	NA	0	0	0	0	0	-	conjugative
CP003669.1	4374	TRUE	NA	NA	NA	NA	NA	NA	NA	NA	0	0	0	0	0	rep_cluster_1257	mobilizable
CP003670.1	13186	TRUE	NA	NA	NA	NA	NA	NA	NA	NA	0	0	0	0	0	rep_cluster_910	non-mobilizable
CP003671.1	8232	TRUE	NA	NA	NA	NA	NA	NA	NA	NA	0	0	0	0	0	rep_cluster_2194	non-mobilizable
CP003672.1	3352	TRUE	NA	NA	NA	NA	NA	NA	NA	NA	0	0	0	0	0	-	non-mobilizable
CP003673.1	19866	TRUE	NA	NA	NA	NA	NA	NA	NA	NA	0	0	0	0	0	rep_cluster_1110	mobilizable
CP003674.1	16515	TRUE	NA	NA	NA	NA	NA	NA	NA	NA	0	0	0	0	0	-	non-mobilizable
CP003675.1	6212	TRUE	NA	NA	NA	NA	NA	NA	NA	NA	0	0	0	0	0	rep_cluster_2468	non-mobilizable
CP003676.1	2937	FALSE	NA	NA	NA	NA	NA	NA	NA	NA	0	0	0	0	0	-	non-mobilizable
CP003812.1	7487	FALSE	NA	NA	NA	NA	NA	NA	NA	NA	0	0	0	0	0	rep_cluster_1631	non-mobilizable
CP003950.1	172218	TRUE	NA	NA	NA	NA	NA	NA	NA	NA	0	0	0	0	0	-	mobilizable
CP003951.1	97588	TRUE	NA	NA	NA	NA	NA	NA	NA	NA	0	0	0	0	0	rep_cluster_1533	mobilizable
CP003952.1	82420	TRUE	NA	NA	NA	NA	NA	NA	NA	NA	0	0	0	0	0	rep_cluster_313	non-mobilizable
CP003953.1	62932	TRUE	NA	NA	NA	NA	NA	NA	NA	NA	0	0	0	0	0	-	non-mobilizable
CP003954.1	95987	TRUE	NA	NA	NA	NA	NA	NA	NA	NA	0	0	0	0	0	-	non-mobilizable
CP003955.1	45950	TRUE	NA	NA	NA	NA	NA	NA	NA	NA	0	0	0	0	0	rep_cluster_906	non-mobilizable
CP003956.1	37095	TRUE	NA	NA	NA	NA	NA	NA	NA	NA	0	0	0	0	0	-	non-mobilizable
CP003957.1	158587	TRUE	NA	NA	NA	NA	NA	NA	NA	NA	0	0	0	0	0	-	non-mobilizable
CP003958.1	39302	TRUE	NA	NA	NA	NA	NA	NA	NA	NA	0	0	0	0	0	-	non-mobilizable
CP003983.1	744	FALSE	NA	NA	NA	NA	NA	NA	NA	NA	0	0	0	0	0	-	non-mobilizable
CP005999.1	89507	TRUE	NA	NA	NA	NA	NA	NA	NA	NA	0	0	0	0	0	IncI-gamma/K1	conjugative
CP006000.1	52028	TRUE	NA	NA	NA	NA	NA	NA	NA	NA	0	0	0	0	0	IncFIB	mobilizable
CP006001.1	66341	TRUE	NA	NA	NA	NA	NA	NA	NA	NA	0	0	0	0	0	IncFIA	conjugative
CP006002.1	78167	FALSE	NA	NA	NA	NA	NA	NA	NA	NA	0	0	0	0	0	IncFIA,IncFIC	mobilizable
CP006582.2	226380	TRUE	GC_000709395	Bacteria	Proteobacteria	Alphaproteobacteria	Rhizobiales	Rhizobiaceae	Mesorhizobium	Mesorhizobium jarvisii	0	0	0	0	0	-	non-mobilizable
CP006583.2	434109	TRUE	GC_000709395	Bacteria	Proteobacteria	Alphaproteobacteria	Rhizobiales	Rhizobiaceae	Mesorhizobium	Mesorhizobium jarvisii	0	0	0	0	0	-	non-mobilizable
CP006737.1	177681	FALSE	NA	NA	NA	NA	NA	NA	NA	NA	0	0	0	0	0	IncFIA,IncFIC,rep_cluster_2232	conjugative
CP006767.1	4094	FALSE	NA	NA	NA	NA	NA	NA	NA	NA	0	0	0	0	0	rep_cluster_1178	non-mobilizable
CP006878.1	203748	TRUE	NA	NA	NA	NA	NA	NA	NA	NA	0	0	0	0	0	rep_cluster_287	conjugative
CP006879.1	507254	TRUE	NA	NA	NA	NA	NA	NA	NA	NA	0	0	0	0	0	rep_cluster_471	conjugative
CP006880.1	2466951	TRUE	NA	NA	NA	NA	NA	NA	NA	NA	0	0	0	0	0	-	non-mobilizable
CP007042.1	870	FALSE	NA	NA	NA	NA	NA	NA	NA	NA	0	0	0	0	0	rep_cluster_1871	non-mobilizable
CP007043.1	1278	FALSE	NA	NA	NA	NA	NA	NA	NA	NA	0	0	0	0	0	Inc11	non-mobilizable
CP007054.1	99831	TRUE	NA	NA	NA	NA	NA	NA	NA	NA	0	0	0	0	0	rep_cluster_253	mobilizable
CP007150.1	114231	FALSE	NA	NA	NA	NA	NA	NA	NA	NA	0	0	0	0	0	IncFIA,IncFIB,IncFIC,rep_cluster_2131	conjugative
CP007157.1	42009	TRUE	NA	NA	NA	NA	NA	NA	NA	NA	0	0	0	0	0	-	non-mobilizable
CP007578.1	8685	FALSE	GC_000307975	Bacteria	Proteobacteria	Gammaproteobacteria	Pseudomonadales	Moraxellaceae	Acinetobacter	Acinetobacter baumannii	0	0	0	0	0	rep_cluster_1172	non-mobilizable
CP007579.1	16236	TRUE	GC_000307975	Bacteria	Proteobacteria	Gammaproteobacteria	Pseudomonadales	Moraxellaceae	Acinetobacter	Acinetobacter baumannii	0	0	0	0	0	rep_cluster_1254	non-mobilizable
CP007580.1	71433	TRUE	GC_000307975	Bacteria	Proteobacteria	Gammaproteobacteria	Pseudomonadales	Moraxellaceae	Acinetobacter	Acinetobacter baumannii	0	0	0	0	0	rep_cluster_734	conjugative
CP008701.1	186323	TRUE	GC_000714635	Bacteria	Proteobacteria	Gammaproteobacteria	Enterobacterales	Enterobacteriaceae	Klebsiella	Klebsiella variicola	0	0	0	0	0	IncFIB,IncFII,IncR,rep_cluster_2183	conjugative
CP008824.1	319976	TRUE	NA	NA	NA	NA	NA	NA	NA	NA	0	0	0	0	0	IncC,IncN	conjugative
CP008825.1	282439	TRUE	NA	NA	NA	NA	NA	NA	NA	NA	0	0	0	0	0	IncHI2A,rep_cluster_1088	conjugative
CP008826.1	47290	TRUE	NA	NA	NA	NA	NA	NA	NA	NA	0	0	0	0	0	rep_cluster_1367	mobilizable
CP008904.1	38364	TRUE	NA	NA	NA	NA	NA	NA	NA	NA	2	0	0	0	2	rep_cluster_349	non-mobilizable
CP008937.1	148131	TRUE	NA	NA	NA	NA	NA	NA	NA	NA	0	0	0	0	0	rep_cluster_223	non-mobilizable
CP008938.1	71042	TRUE	NA	NA	NA	NA	NA	NA	NA	NA	0	0	0	0	0	rep_cluster_1687	mobilizable
CP008939.1	169123	TRUE	NA	NA	NA	NA	NA	NA	NA	NA	0	0	0	0	0	rep_cluster_223	mobilizable
CP008940.1	65130	TRUE	NA	NA	NA	NA	NA	NA	NA	NA	0	0	0	0	0	rep_cluster_223	mobilizable
CP009218.1	47058	TRUE	NA	NA	NA	NA	NA	NA	NA	NA	0	0	0	0	0	rep_cluster_212	non-mobilizable
CP009219.1	19268	TRUE	NA	NA	NA	NA	NA	NA	NA	NA	0	0	0	0	0	rep_cluster_362	non-mobilizable
CP009851.1	51254	TRUE	NA	NA	NA	NA	NA	NA	NA	NA	0	0	0	0	0	rep_cluster_1804	conjugative
CP009852.1	77248	TRUE	NA	NA	NA	NA	NA	NA	NA	NA	0	0	0	0	0	IncL/M	conjugative
CP009853.1	56557	TRUE	NA	NA	NA	NA	NA	NA	NA	NA	0	0	0	0	0	IncN	conjugative
CP009855.1	111232	FALSE	NA	NA	NA	NA	NA	NA	NA	NA	0	0	0	0	0	IncFIB,IncFII	non-mobilizable
CP009856.1	61419	FALSE	NA	NA	NA	NA	NA	NA	NA	NA	0	0	0	0	0	IncFII,IncR,rep_cluster_2183	non-mobilizable
CP009857.1	77575	FALSE	NA	NA	NA	NA	NA	NA	NA	NA	0	0	0	0	0	IncL/M	conjugative
CP009867.1	54000	FALSE	NA	NA	NA	NA	NA	NA	NA	NA	0	0	0	0	0	IncN	conjugative
CP009868.1	165878	TRUE	NA	NA	NA	NA	NA	NA	NA	NA	0	0	0	0	0	IncC	conjugative
CP009869.1	378808	TRUE	NA	NA	NA	NA	NA	NA	NA	NA	0	0	0	0	0	IncHI1A,IncP	conjugative
CP009870.1	23255	TRUE	NA	NA	NA	NA	NA	NA	NA	NA	0	0	0	0	0	ColRNAI_rep_cluster_1857,rep_cluster_1155	mobilizable
CP009871.1	74349	TRUE	NA	NA	NA	NA	NA	NA	NA	NA	0	0	0	0	0	rep_cluster_1440	non-mobilizable
CP009911.1	27126	TRUE	GC_000808095	Bacteria	Spirochaetota	Spirochaetia	Borreliales	Borreliaceae	Borreliella	Borreliella chilensis	0	0	0	0	0	-	non-mobilizable
CP009912.1	54418	TRUE	GC_000808095	Bacteria	Spirochaetota	Spirochaetia	Borreliales	Borreliaceae	Borreliella	Borreliella chilensis	0	0	0	0	0	-	non-mobilizable
CP010513.1	23128	TRUE	GC_001620245	Bacteria	Proteobacteria	Gammaproteobacteria	Enterobacterales	Enterobacteriaceae	Enterobacter	Enterobacter cloacae_M	0	0	0	0	0	-	non-mobilizable
CP010830.1	215551	TRUE	NA	NA	NA	NA	NA	NA	NA	NA	0	0	0	0	0	IncFIA	conjugative
CP010831.1	83905	FALSE	NA	NA	NA	NA	NA	NA	NA	NA	0	0	0	0	0	IncI-gamma/K1	conjugative
CP010832.1	8405	FALSE	NA	NA	NA	NA	NA	NA	NA	NA	0	0	0	0	0	rep_cluster_2335	mobilizable
CP011006.1	3716	FALSE	NA	NA	NA	NA	NA	NA	NA	NA	0	0	0	0	0	rep_cluster_2350	mobilizable
CP011075.1	733520	TRUE	NA	NA	NA	NA	NA	NA	NA	NA	0	0	0	0	0	-	non-mobilizable
CP011076.1	1376691	TRUE	NA	NA	NA	NA	NA	NA	NA	NA	0	0	0	0	0	-	non-mobilizable
CP011788.1	3465	TRUE	NA	NA	NA	NA	NA	NA	NA	NA	0	0	0	0	0	rep_cluster_1539	non-mobilizable
CP011833.1	32689	TRUE	NA	NA	NA	NA	NA	NA	NA	NA	0	0	0	0	0	rep_cluster_349	non-mobilizable
CP011998.1	2008422	TRUE	GC_001267515	Bacteria	Proteobacteria	Gammaproteobacteria	Burkholderiales	Burkholderiaceae	Ralstonia	Ralstonia pseudosolanacearum	0	0	0	0	0	-	mobilizable
CP012113.1	132464	FALSE	NA	NA	NA	NA	NA	NA	NA	NA	0	0	0	0	0	IncFIB,rep_cluster_2244	conjugative
CP012114.1	109613	FALSE	NA	NA	NA	NA	NA	NA	NA	NA	0	0	0	0	0	rep_cluster_488	non-mobilizable
CP012488.1	13955	TRUE	NA	NA	NA	NA	NA	NA	NA	NA	0	0	0	0	0	-	non-mobilizable
CP012489.1	3776	TRUE	NA	NA	NA	NA	NA	NA	NA	NA	0	0	0	0	0	rep_cluster_2327	non-mobilizable
CP012490.1	2324	FALSE	NA	NA	NA	NA	NA	NA	NA	NA	0	0	0	0	0	ColpVC	non-mobilizable
CP012494.1	96228	TRUE	NA	NA	NA	NA	NA	NA	NA	NA	0	0	0	0	0	IncY	non-mobilizable
CP012495.1	52297	TRUE	NA	NA	NA	NA	NA	NA	NA	NA	0	0	0	0	0	IncFIA	mobilizable
CP012496.1	34714	FALSE	NA	NA	NA	NA	NA	NA	NA	NA	0	0	0	0	0	IncFIA,rep_cluster_488	mobilizable
CP012668.1	180116	TRUE	NA	NA	NA	NA	NA	NA	NA	NA	0	0	0	0	0	-	non-mobilizable
CP012848.1	5651	TRUE	GC_002074035	Bacteria	Proteobacteria	Gammaproteobacteria	Enterobacterales	Enterobacteriaceae	Riesia	Riesia sp002074035	0	0	0	0	0	-	non-mobilizable
CP013001.1	393620	TRUE	NA	NA	NA	NA	NA	NA	NA	NA	0	0	0	0	0	rep_cluster_125	non-mobilizable
CP013100.1	106908	TRUE	GC_001447805	Bacteria	Proteobacteria	Gammaproteobacteria	Tenderiales	Tenderiaceae	Tenderia	Tenderia electrophaga	0	0	0	0	0	-	non-mobilizable
CP013343.1	4328	TRUE	NA	NA	NA	NA	NA	NA	NA	NA	0	0	0	0	0	rep_cluster_1286	non-mobilizable
CP013721.1	93925	FALSE	NA	NA	NA	NA	NA	NA	NA	NA	0	0	0	0	0	IncFIB,IncFII	conjugative
CP013734.1	37395	FALSE	NA	NA	NA	NA	NA	NA	NA	NA	0	0	0	0	0	rep_cluster_1502	conjugative
CP013735.1	27981	TRUE	NA	NA	NA	NA	NA	NA	NA	NA	0	0	0	0	0	-	non-mobilizable
CP013736.1	27987	FALSE	NA	NA	NA	NA	NA	NA	NA	NA	0	0	0	0	0	-	conjugative
CP013822.1	57549	TRUE	NA	NA	NA	NA	NA	NA	NA	NA	0	0	0	0	0	rep_cluster_715	mobilizable
CP013823.1	51601	FALSE	NA	NA	NA	NA	NA	NA	NA	NA	0	0	0	0	0	rep_cluster_1053	non-mobilizable
CP013824.1	181103	FALSE	NA	NA	NA	NA	NA	NA	NA	NA	0	0	0	0	0	rep_cluster_737	non-mobilizable
CP013825.1	33542	FALSE	NA	NA	NA	NA	NA	NA	NA	NA	0	0	0	0	0	-	non-mobilizable
CP013836.1	140502	TRUE	NA	NA	NA	NA	NA	NA	NA	NA	0	0	0	0	0	IncFIA,IncFIB,IncFIC,IncFII	conjugative
CP013960.1	43115	TRUE	NA	NA	NA	NA	NA	NA	NA	NA	0	0	0	0	0	rep_cluster_1017,rep_cluster_936	conjugative
CP014096.2	82828	FALSE	NA	NA	NA	NA	NA	NA	NA	NA	0	0	0	0	0	IncI-gamma/K1	conjugative
CP014098.1	8141	TRUE	NA	NA	NA	NA	NA	NA	NA	NA	0	0	0	0	0	rep_cluster_2134	mobilizable
CP014100.1	8421	FALSE	NA	NA	NA	NA	NA	NA	NA	NA	0	0	0	0	0	rep_cluster_2335	mobilizable
CP014101.1	8420	FALSE	NA	NA	NA	NA	NA	NA	NA	NA	0	0	0	0	0	rep_cluster_2335	mobilizable
CP014292.1	84967	TRUE	NA	NA	NA	NA	NA	NA	NA	NA	0	0	0	0	0	rep_cluster_734	conjugative
CP014293.1	15645	TRUE	NA	NA	NA	NA	NA	NA	NA	NA	0	0	0	0	0	rep_cluster_1172	non-mobilizable
CP014295.1	137267	TRUE	NA	NA	NA	NA	NA	NA	NA	NA	0	0	0	0	0	IncC	conjugative
CP014296.1	76205	TRUE	NA	NA	NA	NA	NA	NA	NA	NA	0	0	0	0	0	-	conjugative
CP014297.1	90274	TRUE	NA	NA	NA	NA	NA	NA	NA	NA	0	0	0	0	0	IncFIB,IncFII,rep_cluster_2272	conjugative
CP014298.1	70438	FALSE	NA	NA	NA	NA	NA	NA	NA	NA	0	0	0	0	0	IncL/M	conjugative
CP014299.1	39287	TRUE	NA	NA	NA	NA	NA	NA	NA	NA	0	0	0	0	0	IncR	mobilizable
CP014300.1	4744	FALSE	NA	NA	NA	NA	NA	NA	NA	NA	0	0	0	0	0	ColRNAI_rep_cluster_1987	mobilizable
CP014450.1	189452	TRUE	NA	NA	NA	NA	NA	NA	NA	NA	0	0	0	0	0	Inc18,rep_cluster_893	conjugative
CP014451.1	63692	FALSE	NA	NA	NA	NA	NA	NA	NA	NA	0	0	0	0	0	rep_cluster_150	conjugative
CP014452.1	39138	TRUE	NA	NA	NA	NA	NA	NA	NA	NA	0	0	0	0	0	rep_cluster_889	non-mobilizable
CP014577.1	93930	FALSE	NA	NA	NA	NA	NA	NA	NA	NA	0	0	0	0	0	IncFIB,IncFII	conjugative
CP014753.1	72996	FALSE	NA	NA	NA	NA	NA	NA	NA	NA	0	0	0	0	0	IncFIB	conjugative
CP014788.1	51191	TRUE	NA	NA	NA	NA	NA	NA	NA	NA	0	0	0	0	0	-	non-mobilizable
CP014789.1	13611	TRUE	NA	NA	NA	NA	NA	NA	NA	NA	0	0	0	0	0	-	non-mobilizable
CP015514.1	925374	TRUE	NA	NA	NA	NA	NA	NA	NA	NA	1	1	1	0	0	-	non-mobilizable
CP015627.1	2360	FALSE	NA	NA	NA	NA	NA	NA	NA	NA	0	0	0	0	0	rep_cluster_1230	mobilizable
CP015628.1	2730	FALSE	NA	NA	NA	NA	NA	NA	NA	NA	0	0	0	0	0	-	non-mobilizable
CP016074.1	3785	TRUE	NA	NA	NA	NA	NA	NA	NA	NA	0	0	0	0	0	rep_cluster_1118	mobilizable
CP016075.1	4439	FALSE	NA	NA	NA	NA	NA	NA	NA	NA	0	0	0	0	0	rep_cluster_1118	mobilizable
CP016195.1	317818	TRUE	NA	NA	NA	NA	NA	NA	NA	NA	0	0	0	0	0	rep_cluster_1721,rep_cluster_1869	non-mobilizable
CP016196.1	149450	TRUE	NA	NA	NA	NA	NA	NA	NA	NA	0	0	0	0	0	rep_cluster_164	non-mobilizable
CP016197.1	92610	TRUE	NA	NA	NA	NA	NA	NA	NA	NA	0	0	0	0	0	rep_cluster_242	non-mobilizable
CP016198.1	60883	TRUE	NA	NA	NA	NA	NA	NA	NA	NA	0	0	0	0	0	rep_cluster_1721	non-mobilizable
CP016334.1	8188	TRUE	GC_001746555	Bacteria	Firmicutes_A	Clostridia	Clostridiales	Clostridiaceae	Clostridium	Clostridium butyricum	0	0	0	0	0	-	mobilizable
CP016511.1	2094	FALSE	NA	NA	NA	NA	NA	NA	NA	NA	0	0	0	0	0	ColpVC	mobilizable
CP016512.1	37697	FALSE	NA	NA	NA	NA	NA	NA	NA	NA	0	0	0	0	0	IncX1	conjugative
CP016513.1	6647	FALSE	NA	NA	NA	NA	NA	NA	NA	NA	0	0	0	0	0	rep_cluster_2350	mobilizable
CP016585.1	99473	FALSE	NA	NA	NA	NA	NA	NA	NA	NA	0	0	0	0	0	IncI-gamma/K1	conjugative
CP016641.1	134689	TRUE	NA	NA	NA	NA	NA	NA	NA	NA	0	0	0	0	0	-	non-mobilizable
CP016642.1	21705	TRUE	NA	NA	NA	NA	NA	NA	NA	NA	0	0	0	0	0	-	non-mobilizable
CP016643.1	26982	TRUE	NA	NA	NA	NA	NA	NA	NA	NA	0	0	0	0	0	-	non-mobilizable
CP016691.1	9735	TRUE	GC_002078395	Bacteria	Firmicutes	Bacilli	Lactobacillales	Streptococcaceae	Lactococcus	Lactococcus lactis	0	0	0	0	0	rep_cluster_1378	mobilizable
CP016692.1	5929	FALSE	GC_002078395	Bacteria	Firmicutes	Bacilli	Lactobacillales	Streptococcaceae	Lactococcus	Lactococcus lactis	0	0	0	0	0	rep_cluster_1376	mobilizable
CP016693.1	10488	TRUE	GC_002078395	Bacteria	Firmicutes	Bacilli	Lactobacillales	Streptococcaceae	Lactococcus	Lactococcus lactis	0	0	0	0	0	rep_cluster_667	non-mobilizable
CP016703.1	2120	FALSE	GC_002078455	Bacteria	Firmicutes	Bacilli	Lactobacillales	Streptococcaceae	Lactococcus	Lactococcus lactis	0	0	0	0	0	rep_cluster_1871	non-mobilizable
CP016713.1	6083	FALSE	NA	NA	NA	NA	NA	NA	NA	NA	0	0	0	0	0	rep_cluster_554	mobilizable
CP016714.1	63462	TRUE	NA	NA	NA	NA	NA	NA	NA	NA	0	0	0	0	0	rep_cluster_667	mobilizable
CP017693.1	51553	TRUE	NA	NA	NA	NA	NA	NA	NA	NA	0	0	0	0	0	rep_cluster_349	non-mobilizable
CP017949.1	93078	TRUE	NA	NA	NA	NA	NA	NA	NA	NA	0	0	0	0	0	-	non-mobilizable
CP018090.1	40857	TRUE	NA	NA	NA	NA	NA	NA	NA	NA	0	0	0	0	0	rep_cluster_2140	non-mobilizable
CP018325.1	64103	TRUE	NA	NA	NA	NA	NA	NA	NA	NA	0	0	0	0	0	rep_cluster_167,rep_cluster_707	mobilizable
CP018326.1	55319	TRUE	NA	NA	NA	NA	NA	NA	NA	NA	0	0	0	0	0	rep_cluster_1465	mobilizable
CP018327.1	40058	TRUE	NA	NA	NA	NA	NA	NA	NA	NA	0	0	0	0	0	rep_cluster_731	mobilizable
CP018328.1	31617	TRUE	NA	NA	NA	NA	NA	NA	NA	NA	0	0	0	0	0	rep_cluster_1880,rep_cluster_2119	non-mobilizable
CP018329.1	27907	TRUE	NA	NA	NA	NA	NA	NA	NA	NA	0	0	0	0	0	-	mobilizable
CP018330.1	21512	TRUE	NA	NA	NA	NA	NA	NA	NA	NA	0	0	0	0	0	rep_cluster_750	mobilizable
CP018815.1	139942	FALSE	NA	NA	NA	NA	NA	NA	NA	NA	0	0	0	0	0	IncFIA,IncFII	conjugative
CP019144.2	186588	TRUE	GC_002119785	Bacteria	Proteobacteria	Gammaproteobacteria	Pseudomonadales	Moraxellaceae	Acinetobacter	Acinetobacter fasciculus	0	0	0	0	0	rep_cluster_1656	mobilizable
CP019145.1	13816	TRUE	GC_002119785	Bacteria	Proteobacteria	Gammaproteobacteria	Pseudomonadales	Moraxellaceae	Acinetobacter	Acinetobacter fasciculus	0	0	0	0	0	rep_cluster_1041	non-mobilizable
CP019146.1	6691	FALSE	GC_002119785	Bacteria	Proteobacteria	Gammaproteobacteria	Pseudomonadales	Moraxellaceae	Acinetobacter	Acinetobacter fasciculus	0	0	0	0	0	rep_cluster_1071	mobilizable
CP019147.1	6886	TRUE	GC_002119785	Bacteria	Proteobacteria	Gammaproteobacteria	Pseudomonadales	Moraxellaceae	Acinetobacter	Acinetobacter fasciculus	0	0	0	0	0	-	mobilizable
CP019148.1	5518	TRUE	GC_002119785	Bacteria	Proteobacteria	Gammaproteobacteria	Pseudomonadales	Moraxellaceae	Acinetobacter	Acinetobacter fasciculus	0	0	0	0	0	-	mobilizable
CP019149.1	5246	TRUE	GC_002119785	Bacteria	Proteobacteria	Gammaproteobacteria	Pseudomonadales	Moraxellaceae	Acinetobacter	Acinetobacter fasciculus	0	0	0	0	0	rep_cluster_1278	non-mobilizable
CP019150.1	4348	FALSE	GC_002119785	Bacteria	Proteobacteria	Gammaproteobacteria	Pseudomonadales	Moraxellaceae	Acinetobacter	Acinetobacter fasciculus	0	0	0	0	0	-	mobilizable
CP019151.1	6168	TRUE	GC_002119785	Bacteria	Proteobacteria	Gammaproteobacteria	Pseudomonadales	Moraxellaceae	Acinetobacter	Acinetobacter fasciculus	0	0	0	0	0	rep_cluster_1265	mobilizable
CP019152.2	17035	TRUE	GC_002119785	Bacteria	Proteobacteria	Gammaproteobacteria	Pseudomonadales	Moraxellaceae	Acinetobacter	Acinetobacter fasciculus	0	0	0	0	0	rep_cluster_1247	non-mobilizable
CP019195.1	341263	TRUE	GC_000486525	Bacteria	Proteobacteria	Gammaproteobacteria	Enterobacterales	Enterobacteriaceae	Salmonella	Salmonella enterica	0	0	0	0	0	IncHI2A,rep_cluster_1088	conjugative
CP019349.1	10536	TRUE	GC_002028365	Bacteria	Firmicutes	Bacilli	Lactobacillales	Lactobacillaceae	Lactiplantibacillus	Lactiplantibacillus plantarum	0	0	0	0	0	rep_cluster_1058	mobilizable
CP019350.1	3152	TRUE	GC_002028365	Bacteria	Firmicutes	Bacilli	Lactobacillales	Lactobacillaceae	Lactiplantibacillus	Lactiplantibacillus plantarum	0	0	0	0	0	-	non-mobilizable
CP019351.1	10614	TRUE	GC_002028365	Bacteria	Firmicutes	Bacilli	Lactobacillales	Lactobacillaceae	Lactiplantibacillus	Lactiplantibacillus plantarum	0	0	0	0	0	-	non-mobilizable
CP019356.1	275899	TRUE	NA	NA	NA	NA	NA	NA	NA	NA	0	0	0	0	0	IncHI2A,IncN,rep_cluster_1088	conjugative
CP019357.1	67403	FALSE	NA	NA	NA	NA	NA	NA	NA	NA	0	0	0	0	0	IncFIA,IncFIC	conjugative
CP019358.1	86028	FALSE	NA	NA	NA	NA	NA	NA	NA	NA	0	0	0	0	0	IncI1/B/O	conjugative
CP019598.1	29492	TRUE	NA	NA	NA	NA	NA	NA	NA	NA	0	0	0	0	0	rep_cluster_1017,rep_cluster_1110	non-mobilizable
CP019599.1	10332	TRUE	NA	NA	NA	NA	NA	NA	NA	NA	0	0	0	0	0	rep_cluster_1118,rep_cluster_2222	mobilizable
CP019637.1	37028	TRUE	NA	NA	NA	NA	NA	NA	NA	NA	0	0	0	0	0	-	non-mobilizable
CP019638.1	15633	TRUE	NA	NA	NA	NA	NA	NA	NA	NA	0	0	0	0	0	rep_cluster_1709	non-mobilizable
CP019690.1	59559	FALSE	NA	NA	NA	NA	NA	NA	NA	NA	0	0	0	0	0	IncI2	conjugative
CP019691.1	40443	TRUE	NA	NA	NA	NA	NA	NA	NA	NA	0	0	0	0	0	-	conjugative
CP019692.1	6341	TRUE	NA	NA	NA	NA	NA	NA	NA	NA	0	0	0	0	0	-	non-mobilizable
CP019693.1	5114	FALSE	NA	NA	NA	NA	NA	NA	NA	NA	0	0	0	0	0	Col156	mobilizable
CP019694.1	3619	TRUE	NA	NA	NA	NA	NA	NA	NA	NA	0	0	0	0	0	-	non-mobilizable
CP019695.1	2690	FALSE	NA	NA	NA	NA	NA	NA	NA	NA	0	0	0	0	0	rep_cluster_2350	mobilizable
CP019696.1	214565	FALSE	NA	NA	NA	NA	NA	NA	NA	NA	0	0	0	0	0	IncFIA	conjugative
CP019744.1	107027	FALSE	NA	NA	NA	NA	NA	NA	NA	NA	0	0	0	0	0	rep_cluster_172	conjugative
CP019745.1	82967	TRUE	NA	NA	NA	NA	NA	NA	NA	NA	0	0	0	0	0	rep_cluster_172	non-mobilizable
CP019746.1	47700	FALSE	NA	NA	NA	NA	NA	NA	NA	NA	0	0	0	0	0	-	non-mobilizable
CP019747.1	54249	TRUE	NA	NA	NA	NA	NA	NA	NA	NA	0	0	0	0	0	rep_cluster_1722,rep_cluster_731	mobilizable
CP020054.1	69729	TRUE	NA	NA	NA	NA	NA	NA	NA	NA	0	0	0	0	0	IncR	non-mobilizable
CP020502.1	74726	FALSE	NA	NA	NA	NA	NA	NA	NA	NA	0	0	0	0	0	IncL/M	conjugative
CP020755.1	600505	TRUE	NA	NA	NA	NA	NA	NA	NA	NA	0	0	0	0	0	rep_cluster_125,rep_cluster_1721	non-mobilizable
CP020756.1	137311	TRUE	NA	NA	NA	NA	NA	NA	NA	NA	0	0	0	0	0	rep_cluster_1721,rep_cluster_484	conjugative
CP020757.1	85218	TRUE	NA	NA	NA	NA	NA	NA	NA	NA	0	0	0	0	0	-	non-mobilizable
CP020758.1	73623	TRUE	NA	NA	NA	NA	NA	NA	NA	NA	0	0	0	0	0	rep_cluster_169,rep_cluster_1721	conjugative
CP020759.1	10076	TRUE	NA	NA	NA	NA	NA	NA	NA	NA	0	0	0	0	0	-	mobilizable
CP020760.1	10021	FALSE	NA	NA	NA	NA	NA	NA	NA	NA	0	0	0	0	0	rep_cluster_485	mobilizable
CP020972.1	77320	TRUE	GC_002759135	Bacteria	Proteobacteria	Gammaproteobacteria	Xanthomonadales	Xanthomonadaceae	Xanthomonas	Xanthomonas phaseoli	0	0	0	0	0	-	conjugative
CP020973.1	70397	TRUE	GC_002759135	Bacteria	Proteobacteria	Gammaproteobacteria	Xanthomonadales	Xanthomonadaceae	Xanthomonas	Xanthomonas phaseoli	0	0	0	0	0	rep_cluster_1991	conjugative
CP020974.1	28940	TRUE	GC_002759135	Bacteria	Proteobacteria	Gammaproteobacteria	Xanthomonadales	Xanthomonadaceae	Xanthomonas	Xanthomonas phaseoli	0	0	0	0	0	rep_cluster_1991	non-mobilizable
CP021013.1	52701	TRUE	GC_002759375	Bacteria	Proteobacteria	Gammaproteobacteria	Xanthomonadales	Xanthomonadaceae	Xanthomonas	Xanthomonas citri	0	0	0	0	0	-	non-mobilizable
CP021014.1	52117	TRUE	GC_002759375	Bacteria	Proteobacteria	Gammaproteobacteria	Xanthomonadales	Xanthomonadaceae	Xanthomonas	Xanthomonas citri	0	0	0	0	0	-	non-mobilizable
CP021115.1	114735	TRUE	NA	NA	NA	NA	NA	NA	NA	NA	0	0	0	0	0	rep_cluster_579	conjugative
CP021116.1	261246	TRUE	NA	NA	NA	NA	NA	NA	NA	NA	0	0	0	0	0	-	non-mobilizable
CP021117.1	123025	TRUE	NA	NA	NA	NA	NA	NA	NA	NA	0	0	0	0	0	rep_cluster_231	non-mobilizable
CP021182.1	199964	TRUE	NA	NA	NA	NA	NA	NA	NA	NA	0	0	0	0	0	rep_cluster_647	conjugative
CP021183.1	117506	TRUE	NA	NA	NA	NA	NA	NA	NA	NA	0	0	0	0	0	rep_cluster_1319	conjugative
CP021184.1	115498	TRUE	NA	NA	NA	NA	NA	NA	NA	NA	0	0	0	0	0	rep_cluster_736	conjugative
CP021185.1	95350	TRUE	NA	NA	NA	NA	NA	NA	NA	NA	0	0	0	0	0	-	mobilizable
CP021186.1	35564	TRUE	NA	NA	NA	NA	NA	NA	NA	NA	0	0	0	0	0	rep_cluster_824	mobilizable
CP021187.1	25502	TRUE	NA	NA	NA	NA	NA	NA	NA	NA	0	0	0	0	0	rep_cluster_1420	conjugative
CP021188.1	24123	TRUE	NA	NA	NA	NA	NA	NA	NA	NA	0	0	0	0	0	rep_cluster_754	conjugative
CP021189.1	17574	TRUE	NA	NA	NA	NA	NA	NA	NA	NA	0	0	0	0	0	rep_cluster_855	mobilizable
CP021190.1	9585	TRUE	NA	NA	NA	NA	NA	NA	NA	NA	0	0	0	0	0	rep_cluster_802	mobilizable
CP021191.1	6108	TRUE	NA	NA	NA	NA	NA	NA	NA	NA	0	0	0	0	0	rep_cluster_1455	mobilizable
CP021192.1	5526	TRUE	NA	NA	NA	NA	NA	NA	NA	NA	0	0	0	0	0	-	mobilizable
CP021750.1	43620	FALSE	NA	NA	NA	NA	NA	NA	NA	NA	0	0	0	0	0	rep_cluster_1367	mobilizable
CP021777.1	70882	TRUE	NA	NA	NA	NA	NA	NA	NA	NA	0	0	0	0	0	IncFII,rep_cluster_1418	conjugative
CP021778.1	71949	FALSE	NA	NA	NA	NA	NA	NA	NA	NA	0	0	0	0	0	IncFIA	non-mobilizable
CP021779.1	15028	FALSE	NA	NA	NA	NA	NA	NA	NA	NA	0	0	0	0	0	ColRNAI_rep_cluster_1857	mobilizable
CP021891.1	23665	TRUE	NA	NA	NA	NA	NA	NA	NA	NA	0	0	0	0	0	-	non-mobilizable
CP021897.1	112496	FALSE	NA	NA	NA	NA	NA	NA	NA	NA	0	0	0	0	0	IncFIB	non-mobilizable
CP021898.1	106696	FALSE	NA	NA	NA	NA	NA	NA	NA	NA	0	0	0	0	0	rep_cluster_1444	mobilizable
CP021899.1	69635	FALSE	NA	NA	NA	NA	NA	NA	NA	NA	0	0	0	0	0	IncN	conjugative
CP021900.1	63482	TRUE	NA	NA	NA	NA	NA	NA	NA	NA	0	0	0	0	0	IncFIA	non-mobilizable
CP021901.1	43379	FALSE	NA	NA	NA	NA	NA	NA	NA	NA	0	0	0	0	0	IncX3	conjugative
CP022016.1	473456	TRUE	GC_002208195	Bacteria	Proteobacteria	Gammaproteobacteria	Enterobacterales	Enterobacteriaceae	Salmonella	Salmonella enterica	0	0	0	0	0	-	non-mobilizable
CP022268.1	65309	TRUE	NA	NA	NA	NA	NA	NA	NA	NA	0	0	0	0	0	-	non-mobilizable
CP022269.1	42275	TRUE	NA	NA	NA	NA	NA	NA	NA	NA	0	0	0	0	0	rep_cluster_429	conjugative
CP022456.1	87762	FALSE	NA	NA	NA	NA	NA	NA	NA	NA	0	0	0	0	0	IncI-gamma/K1	conjugative
CP022458.1	55820	TRUE	NA	NA	NA	NA	NA	NA	NA	NA	0	0	0	0	0	-	conjugative
CP022460.1	67979	TRUE	NA	NA	NA	NA	NA	NA	NA	NA	0	0	0	0	0	IncFIA,IncFIC	conjugative
CP022461.1	66524	TRUE	NA	NA	NA	NA	NA	NA	NA	NA	0	0	0	0	0	rep_cluster_488	non-mobilizable
CP022610.1	137128	TRUE	NA	NA	NA	NA	NA	NA	NA	NA	0	0	0	0	0	IncFIA,IncFIA,IncFIB	conjugative
CP022673.1	113079	TRUE	NA	NA	NA	NA	NA	NA	NA	NA	0	0	0	0	0	IncI-gamma/K1,rep_cluster_2371	conjugative
CP022675.1	21959	TRUE	NA	NA	NA	NA	NA	NA	NA	NA	0	0	0	0	0	-	mobilizable
CP022676.1	17285	TRUE	NA	NA	NA	NA	NA	NA	NA	NA	0	0	0	0	0	-	mobilizable
CP022677.1	9202	TRUE	NA	NA	NA	NA	NA	NA	NA	NA	0	0	0	0	0	-	non-mobilizable
CP022678.1	7873	TRUE	NA	NA	NA	NA	NA	NA	NA	NA	0	0	0	0	0	-	non-mobilizable
CP022679.1	2921	FALSE	NA	NA	NA	NA	NA	NA	NA	NA	0	0	0	0	0	-	non-mobilizable
CP023013.1	1998341	FALSE	NA	NA	NA	NA	NA	NA	NA	NA	0	0	0	0	0	-	mobilizable
CP023015.1	2001669	FALSE	NA	NA	NA	NA	NA	NA	NA	NA	0	0	0	0	0	-	mobilizable
CP023135.2	211454	FALSE	GC_002307335	Bacteria	Proteobacteria	Gammaproteobacteria	Enterobacterales	Enterobacteriaceae	Klebsiella	Klebsiella pneumoniae	0	0	0	0	0	IncFIB	non-mobilizable
CP023136.2	31074	TRUE	GC_002307335	Bacteria	Proteobacteria	Gammaproteobacteria	Enterobacterales	Enterobacteriaceae	Klebsiella	Klebsiella pneumoniae	0	0	0	0	0	-	non-mobilizable
CP023137.2	12361	TRUE	GC_002307335	Bacteria	Proteobacteria	Gammaproteobacteria	Enterobacterales	Enterobacteriaceae	Klebsiella	Klebsiella pneumoniae	0	0	0	0	0	IncX1	non-mobilizable
CP023455.1	124473	TRUE	NA	NA	NA	NA	NA	NA	NA	NA	0	0	0	0	0	-	non-mobilizable
CP023646.1	214673	FALSE	NA	NA	NA	NA	NA	NA	NA	NA	0	0	0	0	0	IncFIA	conjugative
CP023647.1	8401	TRUE	NA	NA	NA	NA	NA	NA	NA	NA	0	0	0	0	0	rep_cluster_2335	mobilizable
CP023648.1	2136	FALSE	NA	NA	NA	NA	NA	NA	NA	NA	0	0	0	0	0	Col(BS512)	non-mobilizable
CP023649.1	7098	FALSE	NA	NA	NA	NA	NA	NA	NA	NA	0	0	0	0	0	rep_cluster_2150	mobilizable
CP023650.1	5153	FALSE	NA	NA	NA	NA	NA	NA	NA	NA	0	0	0	0	0	rep_cluster_2350	mobilizable
CP023651.1	5114	FALSE	NA	NA	NA	NA	NA	NA	NA	NA	0	0	0	0	0	Col156	mobilizable
CP023652.1	4238	FALSE	NA	NA	NA	NA	NA	NA	NA	NA	0	0	0	0	0	-	non-mobilizable
CP023653.1	2690	FALSE	NA	NA	NA	NA	NA	NA	NA	NA	0	0	0	0	0	rep_cluster_2350	mobilizable
CP024685.1	490693	TRUE	GC_003866015	Bacteria	Firmicutes	Bacilli	Bacillales	Bacillaceae_G	Bacillus_A	Bacillus_A wiedmannii	0	0	0	0	0	rep_cluster_164,rep_cluster_1698,rep_cluster_1912	non-mobilizable
CP024686.1	313432	TRUE	GC_003866015	Bacteria	Firmicutes	Bacilli	Bacillales	Bacillaceae_G	Bacillus_A	Bacillus_A wiedmannii	0	0	0	0	0	rep_cluster_1912	conjugative
CP024687.1	257021	TRUE	GC_003866015	Bacteria	Firmicutes	Bacilli	Bacillales	Bacillaceae_G	Bacillus_A	Bacillus_A wiedmannii	0	0	0	0	0	rep_cluster_163,rep_cluster_1720	conjugative
CP024688.1	144434	TRUE	GC_003866015	Bacteria	Firmicutes	Bacilli	Bacillales	Bacillaceae_G	Bacillus_A	Bacillus_A wiedmannii	0	0	0	0	0	rep_cluster_125	non-mobilizable
CP024689.1	124955	TRUE	GC_003866015	Bacteria	Firmicutes	Bacilli	Bacillales	Bacillaceae_G	Bacillus_A	Bacillus_A wiedmannii	0	0	0	0	0	rep_cluster_920	mobilizable
CP024690.1	11912	TRUE	GC_003866015	Bacteria	Firmicutes	Bacilli	Bacillales	Bacillaceae_G	Bacillus_A	Bacillus_A wiedmannii	0	0	0	0	0	-	non-mobilizable
CP024691.1	9217	TRUE	GC_003866015	Bacteria	Firmicutes	Bacilli	Bacillales	Bacillaceae_G	Bacillus_A	Bacillus_A wiedmannii	0	0	0	0	0	rep_cluster_1909,rep_cluster_1966	mobilizable
CP024692.1	8368	TRUE	GC_003866015	Bacteria	Firmicutes	Bacilli	Bacillales	Bacillaceae_G	Bacillus_A	Bacillus_A wiedmannii	0	0	0	0	0	-	mobilizable
CP024782.1	25840	TRUE	GC_000219475	Bacteria	Firmicutes	Bacilli	Lactobacillales	Lactobacillaceae	Lactobacillus	Lactobacillus johnsonii	0	0	0	0	0	rep_cluster_324	non-mobilizable
CP024783.1	13905	TRUE	GC_000219475	Bacteria	Firmicutes	Bacilli	Lactobacillales	Lactobacillaceae	Lactobacillus	Lactobacillus johnsonii	0	0	0	0	0	-	mobilizable
CP024913.1	86432	TRUE	GC_002813895	Bacteria	Cyanobacteria	Cyanobacteriia	Cyanobacteriales	Cyanobacteriaceae	Cyanobacterium	Cyanobacterium sp002813895	0	0	0	0	0	-	mobilizable
CP024914.1	55266	TRUE	GC_002813895	Bacteria	Cyanobacteria	Cyanobacteriia	Cyanobacteriales	Cyanobacteriaceae	Cyanobacterium	Cyanobacterium sp002813895	0	0	0	0	0	-	mobilizable
CP025574.1	129195	TRUE	NA	NA	NA	NA	NA	NA	NA	NA	0	0	0	0	0	IncFIA,IncFIB,IncFII	conjugative
CP025575.1	5878	TRUE	NA	NA	NA	NA	NA	NA	NA	NA	0	0	0	0	0	rep_cluster_2350	mobilizable
CP025617.1	86829	TRUE	NA	NA	NA	NA	NA	NA	NA	NA	1	1	1	0	0	rep_cluster_635	non-mobilizable
CP025875.1	36521	TRUE	NA	NA	NA	NA	NA	NA	NA	NA	0	0	0	0	0	IncX4	conjugative
CP025876.1	80573	TRUE	NA	NA	NA	NA	NA	NA	NA	NA	0	0	0	0	0	IncFIA	non-mobilizable
CP025877.1	49417	FALSE	NA	NA	NA	NA	NA	NA	NA	NA	0	0	0	0	0	-	non-mobilizable
CP025878.1	84968	FALSE	NA	NA	NA	NA	NA	NA	NA	NA	0	0	0	0	0	IncK2/Z	non-mobilizable
CP025879.1	36127	TRUE	NA	NA	NA	NA	NA	NA	NA	NA	0	0	0	0	0	IncX1,IncX3	conjugative
CP025880.1	46658	TRUE	NA	NA	NA	NA	NA	NA	NA	NA	0	0	0	0	0	IncFIA	conjugative
CP025888.1	111957	TRUE	GC_016767925	Bacteria	Proteobacteria	Gammaproteobacteria	Enterobacterales	Enterobacteriaceae	Escherichia	Escherichia flexneri	0	0	0	0	0	rep_cluster_488	non-mobilizable
CP025889.1	85002	TRUE	GC_016767925	Bacteria	Proteobacteria	Gammaproteobacteria	Enterobacterales	Enterobacteriaceae	Escherichia	Escherichia flexneri	0	0	0	0	0	IncK2/Z	non-mobilizable
CP025890.1	80572	FALSE	GC_016767925	Bacteria	Proteobacteria	Gammaproteobacteria	Enterobacterales	Enterobacteriaceae	Escherichia	Escherichia flexneri	0	0	0	0	0	IncFIA,IncFII	non-mobilizable
CP025891.1	32472	TRUE	GC_016767925	Bacteria	Proteobacteria	Gammaproteobacteria	Enterobacterales	Enterobacteriaceae	Escherichia	Escherichia flexneri	0	0	0	0	0	IncFIA,IncFII	conjugative
CP025897.1	152530	TRUE	NA	NA	NA	NA	NA	NA	NA	NA	0	0	0	0	0	-	non-mobilizable
CP025898.1	79888	TRUE	NA	NA	NA	NA	NA	NA	NA	NA	0	0	0	0	0	-	non-mobilizable
CP025899.1	77646	TRUE	NA	NA	NA	NA	NA	NA	NA	NA	0	0	0	0	0	-	non-mobilizable
CP025908.1	146395	FALSE	NA	NA	NA	NA	NA	NA	NA	NA	0	0	0	0	0	-	non-mobilizable
CP025909.1	83017	TRUE	NA	NA	NA	NA	NA	NA	NA	NA	0	0	0	0	0	-	non-mobilizable
CP025925.1	36521	FALSE	NA	NA	NA	NA	NA	NA	NA	NA	0	0	0	0	0	IncX4	conjugative
CP025926.1	84977	FALSE	NA	NA	NA	NA	NA	NA	NA	NA	0	0	0	0	0	IncK2/Z	non-mobilizable
CP025927.1	29775	TRUE	NA	NA	NA	NA	NA	NA	NA	NA	0	0	0	0	0	IncFIA,rep_cluster_2232	conjugative
CP025928.1	80573	FALSE	NA	NA	NA	NA	NA	NA	NA	NA	0	0	0	0	0	IncFIA	non-mobilizable
CP025968.1	135437	TRUE	GC_010272415	Bacteria	Proteobacteria	Gammaproteobacteria	Enterobacterales	Enterobacteriaceae	Escherichia	Escherichia flexneri	0	0	0	0	0	IncFIA	mobilizable
CP025969.1	9863	TRUE	GC_010272415	Bacteria	Proteobacteria	Gammaproteobacteria	Enterobacterales	Enterobacteriaceae	Escherichia	Escherichia flexneri	0	0	0	0	0	rep_cluster_2392	mobilizable
CP025971.1	92481	FALSE	GC_010272695	Bacteria	Proteobacteria	Gammaproteobacteria	Enterobacterales	Enterobacteriaceae	Escherichia	Escherichia flexneri	0	0	0	0	0	IncFIA	mobilizable
CP025972.1	46623	TRUE	GC_010272695	Bacteria	Proteobacteria	Gammaproteobacteria	Enterobacterales	Enterobacteriaceae	Escherichia	Escherichia flexneri	0	0	0	0	0	IncFIB	non-mobilizable
CP025974.1	92479	FALSE	GC_010272895	Bacteria	Proteobacteria	Gammaproteobacteria	Enterobacterales	Enterobacteriaceae	Escherichia	Escherichia flexneri	0	0	0	0	0	IncFIA	mobilizable
CP025975.1	46623	FALSE	GC_010272895	Bacteria	Proteobacteria	Gammaproteobacteria	Enterobacterales	Enterobacteriaceae	Escherichia	Escherichia flexneri	0	0	0	0	0	IncFIB	non-mobilizable
CP025977.1	92477	TRUE	GC_010273135	Bacteria	Proteobacteria	Gammaproteobacteria	Enterobacterales	Enterobacteriaceae	Escherichia	Escherichia flexneri	0	0	0	0	0	IncFIA	mobilizable
CP025978.1	46623	FALSE	GC_010273135	Bacteria	Proteobacteria	Gammaproteobacteria	Enterobacterales	Enterobacteriaceae	Escherichia	Escherichia flexneri	0	0	0	0	0	IncFIB	non-mobilizable
CP025983.1	140420	TRUE	NA	NA	NA	NA	NA	NA	NA	NA	0	0	0	0	0	rep_cluster_2078	non-mobilizable
CP025984.1	42923	TRUE	NA	NA	NA	NA	NA	NA	NA	NA	0	0	0	0	0	IncN	conjugative
CP026187.1	32224	TRUE	NA	NA	NA	NA	NA	NA	NA	NA	0	0	0	0	0	-	non-mobilizable
CP026188.1	82861	FALSE	NA	NA	NA	NA	NA	NA	NA	NA	0	0	0	0	0	IncL/M	conjugative
CP026189.1	171306	TRUE	NA	NA	NA	NA	NA	NA	NA	NA	0	0	0	0	0	IncFIC,rep_cluster_2203,rep_cluster_2283	conjugative
CP026190.1	7127	TRUE	NA	NA	NA	NA	NA	NA	NA	NA	0	0	0	0	0	rep_cluster_2335	mobilizable
CP026191.1	12794	TRUE	NA	NA	NA	NA	NA	NA	NA	NA	0	0	0	0	0	rep_cluster_2147	non-mobilizable
CP026194.1	79128	TRUE	NA	NA	NA	NA	NA	NA	NA	NA	0	0	0	0	0	IncL/M	conjugative
CP026195.1	16950	TRUE	NA	NA	NA	NA	NA	NA	NA	NA	0	0	0	0	0	rep_cluster_2283	non-mobilizable
CP026196.1	302640	TRUE	NA	NA	NA	NA	NA	NA	NA	NA	0	0	0	0	0	IncHI1A,IncP	conjugative
CP026198.1	174695	TRUE	NA	NA	NA	NA	NA	NA	NA	NA	0	0	0	0	0	IncN,rep_cluster_2283	conjugative
CP026582.3	10060	FALSE	GC_001887985	Bacteria	Proteobacteria	Gammaproteobacteria	Enterobacterales	Enterobacteriaceae	Klebsiella	Klebsiella pneumoniae	0	0	0	0	0	ColRNAI_rep_cluster_1857	mobilizable
CP026583.3	5596	FALSE	GC_001887985	Bacteria	Proteobacteria	Gammaproteobacteria	Enterobacterales	Enterobacteriaceae	Klebsiella	Klebsiella pneumoniae	0	0	0	0	0	rep_cluster_2370	mobilizable
CP026601.1	135051	TRUE	NA	NA	NA	NA	NA	NA	NA	NA	0	0	0	0	0	-	non-mobilizable
CP026602.1	38815	TRUE	NA	NA	NA	NA	NA	NA	NA	NA	0	0	0	0	0	-	non-mobilizable
CP026603.1	27929	TRUE	NA	NA	NA	NA	NA	NA	NA	NA	0	0	0	0	0	-	non-mobilizable
CP026720.1	77822	TRUE	NA	NA	NA	NA	NA	NA	NA	NA	0	0	0	0	0	IncR	non-mobilizable
CP026798.1	146337	FALSE	NA	NA	NA	NA	NA	NA	NA	NA	0	0	0	0	0	IncFIA	conjugative
CP026801.1	18973	TRUE	NA	NA	NA	NA	NA	NA	NA	NA	0	0	0	0	0	-	non-mobilizable
CP026843.1	106437	TRUE	NA	NA	NA	NA	NA	NA	NA	NA	0	0	0	0	0	IncFIA	conjugative
CP026844.1	230094	TRUE	NA	NA	NA	NA	NA	NA	NA	NA	0	0	0	0	0	IncFIA	mobilizable
CP026851.1	150426	TRUE	NA	NA	NA	NA	NA	NA	NA	NA	0	0	0	0	0	IncFIB,IncFII,IncFII	conjugative
CP026852.1	41246	TRUE	NA	NA	NA	NA	NA	NA	NA	NA	0	0	0	0	0	IncR	mobilizable
CP026930.2	129230	TRUE	GC_009866925	Bacteria	Proteobacteria	Gammaproteobacteria	Enterobacterales	Enterobacteriaceae	Escherichia	Escherichia flexneri	0	0	0	0	0	IncFIA,IncFIB	conjugative
CP026931.2	62471	FALSE	GC_009866925	Bacteria	Proteobacteria	Gammaproteobacteria	Enterobacterales	Enterobacteriaceae	Escherichia	Escherichia flexneri	0	0	0	0	0	IncFIA,IncFIC	conjugative
CP026933.2	268665	TRUE	GC_009866945	Bacteria	Proteobacteria	Gammaproteobacteria	Enterobacterales	Enterobacteriaceae	Escherichia	Escherichia flexneri	0	0	0	0	0	IncHI2A,IncQ1,rep_cluster_1088	conjugative
CP026940.2	155171	FALSE	GC_009867035	Bacteria	Proteobacteria	Gammaproteobacteria	Enterobacterales	Enterobacteriaceae	Escherichia	Escherichia flexneri	0	0	0	0	0	IncFIA,IncFIB,IncFIC,IncQ1	conjugative
CP026941.2	111822	TRUE	GC_009867035	Bacteria	Proteobacteria	Gammaproteobacteria	Enterobacterales	Enterobacteriaceae	Escherichia	Escherichia flexneri	0	0	0	0	0	IncI-gamma/K1	conjugative
CP027065.3	10060	TRUE	GC_002258145	Bacteria	Proteobacteria	Gammaproteobacteria	Enterobacterales	Enterobacteriaceae	Klebsiella	Klebsiella pneumoniae	0	0	0	0	0	ColRNAI_rep_cluster_1857	mobilizable
CP027066.3	5596	FALSE	GC_002258145	Bacteria	Proteobacteria	Gammaproteobacteria	Enterobacterales	Enterobacteriaceae	Klebsiella	Klebsiella pneumoniae	0	0	0	0	0	rep_cluster_2370	mobilizable
CP027110.1	131195	FALSE	GC_003516105	Bacteria	Proteobacteria	Gammaproteobacteria	Enterobacterales	Enterobacteriaceae	Cronobacter	Cronobacter sakazakii	0	0	0	0	0	IncFIB,rep_cluster_574	non-mobilizable
CP027320.1	78854	TRUE	GC_003017675	Bacteria	Proteobacteria	Gammaproteobacteria	Enterobacterales	Enterobacteriaceae	Escherichia	Escherichia dysenteriae	0	0	0	0	0	IncY	non-mobilizable
CP027321.1	84276	FALSE	GC_003017675	Bacteria	Proteobacteria	Gammaproteobacteria	Enterobacterales	Enterobacteriaceae	Escherichia	Escherichia dysenteriae	0	0	0	0	0	IncFIB,IncI-gamma/K1	mobilizable
CP027359.1	54873	TRUE	GC_003018835	Bacteria	Proteobacteria	Gammaproteobacteria	Enterobacterales	Enterobacteriaceae	Escherichia	Escherichia flexneri	0	0	0	0	0	IncFIB,IncI-gamma/K1	non-mobilizable
CP027377.1	70152	TRUE	NA	NA	NA	NA	NA	NA	NA	NA	0	0	0	0	0	IncFIA	conjugative
CP027378.1	113102	TRUE	NA	NA	NA	NA	NA	NA	NA	NA	0	0	0	0	0	IncK2/Z	conjugative
CP027379.1	104889	TRUE	NA	NA	NA	NA	NA	NA	NA	NA	0	0	0	0	0	IncK2/Z	conjugative
CP027478.1	467568	TRUE	NA	NA	NA	NA	NA	NA	NA	NA	0	0	0	0	0	rep_cluster_1115	non-mobilizable
CP027479.1	300131	TRUE	NA	NA	NA	NA	NA	NA	NA	NA	0	0	0	0	0	rep_cluster_2169	non-mobilizable
CP027480.1	283378	TRUE	NA	NA	NA	NA	NA	NA	NA	NA	0	0	0	0	0	-	non-mobilizable
CP027481.1	2827	FALSE	NA	NA	NA	NA	NA	NA	NA	NA	0	0	0	0	0	-	non-mobilizable
CP027485.1	147394	TRUE	NA	NA	NA	NA	NA	NA	NA	NA	0	0	0	0	0	IncFIA,IncFIB,IncFIC,IncQ1	conjugative
CP027487.1	1469	FALSE	GC_003010475	Bacteria	Firmicutes	Bacilli	Staphylococcales	Staphylococcaceae	Staphylococcus	Staphylococcus aureus	0	0	0	0	0	-	non-mobilizable
CP027488.1	2687	FALSE	GC_003010475	Bacteria	Firmicutes	Bacilli	Staphylococcales	Staphylococcaceae	Staphylococcus	Staphylococcus aureus	0	0	0	0	0	-	non-mobilizable
CP027489.1	655	FALSE	GC_003010475	Bacteria	Firmicutes	Bacilli	Staphylococcales	Staphylococcaceae	Staphylococcus	Staphylococcus aureus	0	0	0	0	0	-	non-mobilizable
CP027490.1	10762	TRUE	GC_003010475	Bacteria	Firmicutes	Bacilli	Staphylococcales	Staphylococcaceae	Staphylococcus	Staphylococcus aureus	0	0	0	0	0	rep_cluster_1215	non-mobilizable
CP027491.1	2817	FALSE	GC_003010475	Bacteria	Firmicutes	Bacilli	Staphylococcales	Staphylococcaceae	Staphylococcus	Staphylococcus aureus	0	0	0	0	0	-	non-mobilizable
CP027492.1	4284	TRUE	GC_003010475	Bacteria	Firmicutes	Bacilli	Staphylococcales	Staphylococcaceae	Staphylococcus	Staphylococcus aureus	0	0	0	0	0	-	non-mobilizable
CP027493.1	2896	FALSE	GC_003010475	Bacteria	Firmicutes	Bacilli	Staphylococcales	Staphylococcaceae	Staphylococcus	Staphylococcus aureus	0	0	0	0	0	-	non-mobilizable
CP027494.1	2761	FALSE	GC_003010475	Bacteria	Firmicutes	Bacilli	Staphylococcales	Staphylococcaceae	Staphylococcus	Staphylococcus aureus	0	0	0	0	0	rep_cluster_1017	non-mobilizable
CP027495.1	11044	TRUE	GC_003010475	Bacteria	Firmicutes	Bacilli	Staphylococcales	Staphylococcaceae	Staphylococcus	Staphylococcus aureus	0	0	0	0	0	-	non-mobilizable
CP027496.1	18911	TRUE	GC_003010475	Bacteria	Firmicutes	Bacilli	Staphylococcales	Staphylococcaceae	Staphylococcus	Staphylococcus aureus	0	0	0	0	0	rep_cluster_1733,rep_cluster_2214	mobilizable
CP027580.1	54544	TRUE	NA	NA	NA	NA	NA	NA	NA	NA	0	0	0	0	0	IncFIA,IncFII	conjugative
CP027581.1	118822	FALSE	NA	NA	NA	NA	NA	NA	NA	NA	0	0	0	0	0	IncFIA,IncFIB	conjugative
CP027603.1	457578	TRUE	NA	NA	NA	NA	NA	NA	NA	NA	0	0	0	0	0	IncFIB,IncU	conjugative
CP027605.1	118226	TRUE	NA	NA	NA	NA	NA	NA	NA	NA	0	0	0	0	0	IncFIB	non-mobilizable
CP027606.1	87025	TRUE	NA	NA	NA	NA	NA	NA	NA	NA	0	0	0	0	0	IncFIA,rep_cluster_1418	mobilizable
CP027635.1	30719	FALSE	NA	NA	NA	NA	NA	NA	NA	NA	0	0	0	0	0	-	conjugative
CP027636.1	138548	TRUE	NA	NA	NA	NA	NA	NA	NA	NA	0	0	0	0	0	-	conjugative
CP027641.1	126957	TRUE	NA	NA	NA	NA	NA	NA	NA	NA	0	0	0	0	0	ColRNAI_rep_cluster_1857,IncFIA,IncFIB	conjugative
CP027673.1	88529	TRUE	NA	NA	NA	NA	NA	NA	NA	NA	0	0	0	0	0	IncK2/Z	conjugative
CP027674.1	133420	TRUE	NA	NA	NA	NA	NA	NA	NA	NA	0	0	0	0	0	ColRNAI_rep_cluster_1857,IncFIA,IncFIB	conjugative
CP027676.1	65738	TRUE	NA	NA	NA	NA	NA	NA	NA	NA	0	0	0	0	0	IncFIA,IncFIB	mobilizable
CP027695.1	177464	TRUE	NA	NA	NA	NA	NA	NA	NA	NA	0	0	0	0	0	IncC	conjugative
CP027696.1	207465	FALSE	NA	NA	NA	NA	NA	NA	NA	NA	0	0	0	0	0	IncFIB,IncFII,rep_cluster_2183	conjugative
CP027698.1	9291	FALSE	NA	NA	NA	NA	NA	NA	NA	NA	0	0	0	0	0	ColRNAI_rep_cluster_1857	mobilizable
CP027699.1	71749	TRUE	NA	NA	NA	NA	NA	NA	NA	NA	0	0	0	0	0	IncL/M	conjugative
CP027700.1	46606	FALSE	NA	NA	NA	NA	NA	NA	NA	NA	0	0	0	0	0	IncU,IncX3	conjugative
CP028389.3	166034	TRUE	GC_002257935	Bacteria	Proteobacteria	Gammaproteobacteria	Enterobacterales	Enterobacteriaceae	Klebsiella	Klebsiella pneumoniae	0	0	0	0	0	IncFII,IncQ1,rep_cluster_1418,rep_cluster_2183,rep_cluster_2350	conjugative
CP028390.2	208166	FALSE	GC_002257935	Bacteria	Proteobacteria	Gammaproteobacteria	Enterobacterales	Enterobacteriaceae	Klebsiella	Klebsiella pneumoniae	0	1	0	1	0	IncFIB,IncHI1B	non-mobilizable
CP028419.1	165121	FALSE	NA	NA	NA	NA	NA	NA	NA	NA	0	0	0	0	0	IncC	conjugative
CP028539.3	10060	TRUE	GC_002164835	Bacteria	Proteobacteria	Gammaproteobacteria	Enterobacterales	Enterobacteriaceae	Klebsiella	Klebsiella pneumoniae	0	0	0	0	0	ColRNAI_rep_cluster_1857	mobilizable
CP028540.3	5596	FALSE	GC_002164835	Bacteria	Proteobacteria	Gammaproteobacteria	Enterobacterales	Enterobacteriaceae	Klebsiella	Klebsiella pneumoniae	0	0	0	0	0	rep_cluster_2370	mobilizable
CP028545.2	10060	TRUE	GC_002853435	Bacteria	Proteobacteria	Gammaproteobacteria	Enterobacterales	Enterobacteriaceae	Klebsiella	Klebsiella pneumoniae	0	0	0	0	0	ColRNAI_rep_cluster_1857	mobilizable
CP028546.2	5596	FALSE	GC_002853435	Bacteria	Proteobacteria	Gammaproteobacteria	Enterobacterales	Enterobacteriaceae	Klebsiella	Klebsiella pneumoniae	0	0	0	0	0	rep_cluster_2370	mobilizable
CP028547.2	73791	TRUE	GC_002853435	Bacteria	Proteobacteria	Gammaproteobacteria	Enterobacterales	Enterobacteriaceae	Klebsiella	Klebsiella pneumoniae	0	0	0	0	0	IncFIA,IncFII,IncU	non-mobilizable
CP028579.2	28726	TRUE	GC_002811325	Bacteria	Proteobacteria	Gammaproteobacteria	Enterobacterales	Enterobacteriaceae	Klebsiella	Klebsiella pneumoniae	0	0	0	0	0	IncN	conjugative
CP028580.2	12746	TRUE	GC_002811325	Bacteria	Proteobacteria	Gammaproteobacteria	Enterobacterales	Enterobacteriaceae	Klebsiella	Klebsiella pneumoniae	0	0	0	0	0	ColRNAI_rep_cluster_1857	mobilizable
CP028581.2	5596	FALSE	GC_002811325	Bacteria	Proteobacteria	Gammaproteobacteria	Enterobacterales	Enterobacteriaceae	Klebsiella	Klebsiella pneumoniae	0	0	0	0	0	rep_cluster_2370	mobilizable
CP028582.2	149258	TRUE	GC_002811325	Bacteria	Proteobacteria	Gammaproteobacteria	Enterobacterales	Enterobacteriaceae	Klebsiella	Klebsiella pneumoniae	0	0	0	0	0	IncFIA,IncFII,IncR	conjugative
CP028705.1	46161	FALSE	GC_003150815	Bacteria	Proteobacteria	Gammaproteobacteria	Enterobacterales	Enterobacteriaceae	Escherichia	Escherichia flexneri	0	0	0	0	0	IncX3	conjugative
CP028779.2	3999	TRUE	GC_002852945	Bacteria	Proteobacteria	Gammaproteobacteria	Enterobacterales	Enterobacteriaceae	Klebsiella	Klebsiella pneumoniae	0	0	0	0	0	ColRNAI_rep_cluster_1987	non-mobilizable
CP028780.2	2442	FALSE	GC_002852945	Bacteria	Proteobacteria	Gammaproteobacteria	Enterobacterales	Enterobacteriaceae	Klebsiella	Klebsiella pneumoniae	0	0	0	0	0	-	mobilizable
CP028781.2	159311	TRUE	GC_002852945	Bacteria	Proteobacteria	Gammaproteobacteria	Enterobacterales	Enterobacteriaceae	Klebsiella	Klebsiella pneumoniae	0	0	0	0	0	IncFIB,IncX3	conjugative
CP028782.2	74010	TRUE	GC_002852945	Bacteria	Proteobacteria	Gammaproteobacteria	Enterobacterales	Enterobacteriaceae	Klebsiella	Klebsiella pneumoniae	0	0	0	0	0	IncFIA,rep_cluster_1418	mobilizable
CP028788.2	10060	TRUE	GC_003038215	Bacteria	Proteobacteria	Gammaproteobacteria	Enterobacterales	Enterobacteriaceae	Klebsiella	Klebsiella pneumoniae	0	0	0	0	0	ColRNAI_rep_cluster_1857	mobilizable
CP028789.2	5596	FALSE	GC_003038215	Bacteria	Proteobacteria	Gammaproteobacteria	Enterobacterales	Enterobacteriaceae	Klebsiella	Klebsiella pneumoniae	0	0	0	0	0	rep_cluster_2370	mobilizable
CP028790.2	104810	TRUE	GC_003038215	Bacteria	Proteobacteria	Gammaproteobacteria	Enterobacterales	Enterobacteriaceae	Klebsiella	Klebsiella pneumoniae	0	0	0	0	0	IncFIA,IncFII	mobilizable
CP028795.2	5596	FALSE	GC_003037325	Bacteria	Proteobacteria	Gammaproteobacteria	Enterobacterales	Enterobacteriaceae	Klebsiella	Klebsiella pneumoniae	0	0	0	0	0	rep_cluster_2370	mobilizable
CP028801.2	10060	FALSE	GC_002258055	Bacteria	Proteobacteria	Gammaproteobacteria	Enterobacterales	Enterobacteriaceae	Klebsiella	Klebsiella pneumoniae	0	0	0	0	0	ColRNAI_rep_cluster_1857	mobilizable
CP028802.2	6425	TRUE	GC_002258055	Bacteria	Proteobacteria	Gammaproteobacteria	Enterobacterales	Enterobacteriaceae	Klebsiella	Klebsiella pneumoniae	0	0	0	0	0	ColRNAI_rep_cluster_1987	mobilizable
CP028803.2	5897	TRUE	GC_002258055	Bacteria	Proteobacteria	Gammaproteobacteria	Enterobacterales	Enterobacteriaceae	Klebsiella	Klebsiella pneumoniae	0	0	0	0	0	ColRNAI_rep_cluster_1987	mobilizable
CP028804.2	323935	TRUE	GC_002258055	Bacteria	Proteobacteria	Gammaproteobacteria	Enterobacterales	Enterobacteriaceae	Klebsiella	Klebsiella pneumoniae	0	0	0	0	0	IncC,IncFIB,IncFII,rep_cluster_2183	conjugative
CP028898.1	79320	TRUE	NA	NA	NA	NA	NA	NA	NA	NA	0	0	0	0	0	-	mobilizable
CP029251.1	8813	TRUE	GC_003814285	Bacteria	Firmicutes	Bacilli	Lactobacillales	Lactobacillaceae	Lactobacillus	Lactobacillus delbrueckii	0	0	0	0	0	rep_cluster_64	non-mobilizable
CP029291.1	9000	TRUE	NA	NA	NA	NA	NA	NA	NA	NA	0	0	0	0	0	rep_cluster_554,rep_cluster_796	non-mobilizable
CP029292.1	47268	TRUE	NA	NA	NA	NA	NA	NA	NA	NA	0	0	0	0	0	rep_cluster_554,rep_cluster_556	mobilizable
CP029293.1	109112	TRUE	NA	NA	NA	NA	NA	NA	NA	NA	0	0	0	0	0	rep_cluster_554,rep_cluster_570,rep_cluster_667	mobilizable
CP029330.1	29114	TRUE	NA	NA	NA	NA	NA	NA	NA	NA	0	0	0	0	0	-	non-mobilizable
CP029383.2	178741	TRUE	GC_002852975	Bacteria	Proteobacteria	Gammaproteobacteria	Enterobacterales	Enterobacteriaceae	Klebsiella	Klebsiella pneumoniae	0	0	0	0	0	IncFIB,IncHI1B	non-mobilizable
CP029717.1	315949	TRUE	NA	NA	NA	NA	NA	NA	NA	NA	0	0	0	0	0	IncHI2A,rep_cluster_1088	conjugative
CP029718.1	158987	FALSE	NA	NA	NA	NA	NA	NA	NA	NA	0	0	0	0	0	IncC	conjugative
CP029719.1	138933	FALSE	NA	NA	NA	NA	NA	NA	NA	NA	0	0	0	0	0	IncFIB,IncFII,IncFII	conjugative
CP029720.1	65672	FALSE	NA	NA	NA	NA	NA	NA	NA	NA	0	0	0	0	0	IncL/M	conjugative
CP029721.1	18990	TRUE	NA	NA	NA	NA	NA	NA	NA	NA	0	0	0	0	0	IncR	non-mobilizable
CP030375.1	3120	FALSE	GC_008934715	Bacteria	Firmicutes	Bacilli	Staphylococcales	Staphylococcaceae	Staphylococcus	Staphylococcus aureus	0	0	0	0	0	rep_cluster_1017	mobilizable
CP030376.1	26424	TRUE	GC_008934715	Bacteria	Firmicutes	Bacilli	Staphylococcales	Staphylococcaceae	Staphylococcus	Staphylococcus aureus	0	0	0	0	0	rep_cluster_1017,rep_cluster_1733,rep_cluster_2100	mobilizable
CP030382.1	43567	FALSE	GC_008934875	Bacteria	Firmicutes	Bacilli	Staphylococcales	Staphylococcaceae	Staphylococcus	Staphylococcus aureus	0	0	0	0	0	rep_cluster_1017,rep_cluster_1017,rep_cluster_1142	conjugative
CP030383.1	25430	FALSE	GC_008934875	Bacteria	Firmicutes	Bacilli	Staphylococcales	Staphylococcaceae	Staphylococcus	Staphylococcus aureus	0	0	0	0	0	rep_cluster_1017,rep_cluster_1733,rep_cluster_2100	mobilizable
CP030385.1	27063	FALSE	GC_008934895	Bacteria	Firmicutes	Bacilli	Staphylococcales	Staphylococcaceae	Staphylococcus	Staphylococcus aureus	0	0	0	0	0	rep_cluster_1017,rep_cluster_1733,rep_cluster_2100	mobilizable
CP030387.1	25430	TRUE	GC_008934935	Bacteria	Firmicutes	Bacilli	Staphylococcales	Staphylococcaceae	Staphylococcus	Staphylococcus aureus	0	0	0	0	0	rep_cluster_1017,rep_cluster_1733,rep_cluster_2100	mobilizable
CP030388.1	43567	FALSE	GC_008934935	Bacteria	Firmicutes	Bacilli	Staphylococcales	Staphylococcaceae	Staphylococcus	Staphylococcus aureus	0	0	0	0	0	rep_cluster_1017,rep_cluster_1017,rep_cluster_1142	conjugative
CP030389.1	27245	FALSE	GC_008934655	Bacteria	Firmicutes	Bacilli	Staphylococcales	Staphylococcaceae	Staphylococcus	Staphylococcus aureus	0	0	0	0	0	rep_cluster_1017,rep_cluster_1017,rep_cluster_1215	mobilizable
CP030392.1	27266	FALSE	GC_008934675	Bacteria	Firmicutes	Bacilli	Staphylococcales	Staphylococcaceae	Staphylococcus	Staphylococcus aureus	0	0	0	0	0	rep_cluster_1017,rep_cluster_1017,rep_cluster_1215	mobilizable
CP030394.1	25071	TRUE	GC_008934915	Bacteria	Firmicutes	Bacilli	Staphylococcales	Staphylococcaceae	Staphylococcus	Staphylococcus aureus	0	0	0	0	0	rep_cluster_1017,rep_cluster_1017,rep_cluster_1215	mobilizable
CP030397.1	24124	TRUE	GC_008935015	Bacteria	Firmicutes	Bacilli	Staphylococcales	Staphylococcaceae	Staphylococcus	Staphylococcus aureus	0	0	0	0	0	rep_cluster_1017,rep_cluster_1733,rep_cluster_2100	mobilizable
CP030401.1	25430	FALSE	GC_008934755	Bacteria	Firmicutes	Bacilli	Staphylococcales	Staphylococcaceae	Staphylococcus	Staphylococcus aureus	0	0	0	0	0	rep_cluster_1017,rep_cluster_1733,rep_cluster_2100	mobilizable
CP030402.1	8032	TRUE	GC_008934795	Bacteria	Firmicutes	Bacilli	Staphylococcales	Staphylococcaceae	Staphylococcus	Staphylococcus aureus	0	0	0	0	0	rep_cluster_2222	mobilizable
CP030405.1	26898	TRUE	GC_008934815	Bacteria	Firmicutes	Bacilli	Staphylococcales	Staphylococcaceae	Staphylococcus	Staphylococcus aureus	0	0	0	0	0	rep_cluster_1017,rep_cluster_1017,rep_cluster_1733,rep_cluster_2100	mobilizable
CP030407.1	43564	FALSE	GC_008934975	Bacteria	Firmicutes	Bacilli	Staphylococcales	Staphylococcaceae	Staphylococcus	Staphylococcus aureus	0	0	0	0	0	rep_cluster_1017,rep_cluster_1017,rep_cluster_1142	conjugative
CP030408.1	25430	FALSE	GC_008934975	Bacteria	Firmicutes	Bacilli	Staphylococcales	Staphylococcaceae	Staphylococcus	Staphylococcus aureus	0	0	0	0	0	rep_cluster_1017,rep_cluster_1733,rep_cluster_2100	mobilizable
CP030409.1	26424	TRUE	GC_008934735	Bacteria	Firmicutes	Bacilli	Staphylococcales	Staphylococcaceae	Staphylococcus	Staphylococcus aureus	0	0	0	0	0	rep_cluster_1017,rep_cluster_1733,rep_cluster_2100	mobilizable
CP030413.1	20403	TRUE	GC_008934955	Bacteria	Firmicutes	Bacilli	Staphylococcales	Staphylococcaceae	Staphylococcus	Staphylococcus aureus	0	0	0	0	0	rep_cluster_1017,rep_cluster_1215	non-mobilizable
CP030414.1	27072	FALSE	GC_008934995	Bacteria	Firmicutes	Bacilli	Staphylococcales	Staphylococcaceae	Staphylococcus	Staphylococcus aureus	0	0	0	0	0	rep_cluster_1017,rep_cluster_1733,rep_cluster_2100	mobilizable
CP030416.1	27077	TRUE	GC_008935035	Bacteria	Firmicutes	Bacilli	Staphylococcales	Staphylococcaceae	Staphylococcus	Staphylococcus aureus	0	0	0	0	0	rep_cluster_1017,rep_cluster_1733,rep_cluster_2100	mobilizable
CP030417.1	3123	FALSE	GC_008935035	Bacteria	Firmicutes	Bacilli	Staphylococcales	Staphylococcaceae	Staphylococcus	Staphylococcus aureus	0	0	0	0	0	rep_cluster_1017	mobilizable
CP030423.1	27270	TRUE	GC_008934575	Bacteria	Firmicutes	Bacilli	Staphylococcales	Staphylococcaceae	Staphylococcus	Staphylococcus aureus	0	0	0	0	0	rep_cluster_1017,rep_cluster_1017,rep_cluster_1215	mobilizable
CP030425.1	17543	FALSE	GC_008934595	Bacteria	Firmicutes	Bacilli	Staphylococcales	Staphylococcaceae	Staphylococcus	Staphylococcus aureus	0	0	0	0	0	rep_cluster_1017,rep_cluster_1733,rep_cluster_2100	mobilizable
CP030427.1	27068	FALSE	GC_008934615	Bacteria	Firmicutes	Bacilli	Staphylococcales	Staphylococcaceae	Staphylococcus	Staphylococcus aureus	0	0	0	0	0	rep_cluster_1017,rep_cluster_1733,rep_cluster_2100	mobilizable
CP030429.1	43567	FALSE	GC_008934635	Bacteria	Firmicutes	Bacilli	Staphylococcales	Staphylococcaceae	Staphylococcus	Staphylococcus aureus	0	0	0	0	0	rep_cluster_1017,rep_cluster_1017,rep_cluster_1142	conjugative
CP030433.1	25430	FALSE	GC_008934495	Bacteria	Firmicutes	Bacilli	Staphylococcales	Staphylococcaceae	Staphylococcus	Staphylococcus aureus	0	0	0	0	0	rep_cluster_1017,rep_cluster_1733,rep_cluster_2100	mobilizable
CP030435.1	43567	FALSE	GC_008934495	Bacteria	Firmicutes	Bacilli	Staphylococcales	Staphylococcaceae	Staphylococcus	Staphylococcus aureus	0	0	0	0	0	rep_cluster_1017,rep_cluster_1017,rep_cluster_1142	conjugative
CP030436.1	19523	TRUE	GC_008934515	Bacteria	Firmicutes	Bacilli	Staphylococcales	Staphylococcaceae	Staphylococcus	Staphylococcus aureus	0	0	0	0	0	rep_cluster_1017,rep_cluster_1733,rep_cluster_2100	mobilizable
CP030440.1	27266	FALSE	GC_008935455	Bacteria	Firmicutes	Bacilli	Staphylococcales	Staphylococcaceae	Staphylococcus	Staphylococcus aureus	0	0	0	0	0	rep_cluster_1017,rep_cluster_1017,rep_cluster_1215	mobilizable
CP030442.1	25435	TRUE	GC_008934095	Bacteria	Firmicutes	Bacilli	Staphylococcales	Staphylococcaceae	Staphylococcus	Staphylococcus aureus	0	0	0	0	0	rep_cluster_1017,rep_cluster_1733,rep_cluster_2100	mobilizable
CP030444.1	27044	FALSE	GC_008934215	Bacteria	Firmicutes	Bacilli	Staphylococcales	Staphylococcaceae	Staphylococcus	Staphylococcus aureus	0	0	0	0	0	rep_cluster_1017,rep_cluster_1733,rep_cluster_2100	mobilizable
CP030446.1	27068	FALSE	GC_008934415	Bacteria	Firmicutes	Bacilli	Staphylococcales	Staphylococcaceae	Staphylococcus	Staphylococcus aureus	0	0	0	0	0	rep_cluster_1017,rep_cluster_1733,rep_cluster_2100	mobilizable
CP030450.1	27273	FALSE	GC_008935435	Bacteria	Firmicutes	Bacilli	Staphylococcales	Staphylococcaceae	Staphylococcus	Staphylococcus aureus	0	0	0	0	0	rep_cluster_1017,rep_cluster_1017,rep_cluster_1215	mobilizable
CP030453.1	43563	FALSE	GC_008934135	Bacteria	Firmicutes	Bacilli	Staphylococcales	Staphylococcaceae	Staphylococcus	Staphylococcus aureus	0	0	0	0	0	rep_cluster_1017,rep_cluster_1017,rep_cluster_1142	conjugative
CP030458.1	35675	FALSE	GC_008934355	Bacteria	Firmicutes	Bacilli	Staphylococcales	Staphylococcaceae	Staphylococcus	Staphylococcus aureus	0	0	0	0	0	rep_cluster_765	conjugative
CP030460.1	8041	FALSE	GC_008934355	Bacteria	Firmicutes	Bacilli	Staphylococcales	Staphylococcaceae	Staphylococcus	Staphylococcus aureus	0	0	0	0	0	rep_cluster_2222	mobilizable
CP030461.1	24661	TRUE	GC_008934355	Bacteria	Firmicutes	Bacilli	Staphylococcales	Staphylococcaceae	Staphylococcus	Staphylococcus aureus	0	0	0	0	0	rep_cluster_1017,rep_cluster_1733,rep_cluster_2100	mobilizable
CP030463.1	25435	TRUE	GC_008934395	Bacteria	Firmicutes	Bacilli	Staphylococcales	Staphylococcaceae	Staphylococcus	Staphylococcus aureus	0	0	0	0	0	rep_cluster_1017,rep_cluster_1733,rep_cluster_2100	mobilizable
CP030466.1	25432	TRUE	GC_008934235	Bacteria	Firmicutes	Bacilli	Staphylococcales	Staphylococcaceae	Staphylococcus	Staphylococcus aureus	0	0	0	0	0	rep_cluster_1017,rep_cluster_1733,rep_cluster_2100	mobilizable
CP030472.1	27264	FALSE	GC_008934455	Bacteria	Firmicutes	Bacilli	Staphylococcales	Staphylococcaceae	Staphylococcus	Staphylococcus aureus	0	0	0	0	0	rep_cluster_1017,rep_cluster_1017,rep_cluster_1215	mobilizable
CP030473.1	22850	TRUE	GC_008935535	Bacteria	Firmicutes	Bacilli	Staphylococcales	Staphylococcaceae	Staphylococcus	Staphylococcus aureus	0	0	0	0	0	rep_cluster_1017,rep_cluster_1733,rep_cluster_2100	mobilizable
CP030477.1	22785	FALSE	GC_008934195	Bacteria	Firmicutes	Bacilli	Staphylococcales	Staphylococcaceae	Staphylococcus	Staphylococcus aureus	0	0	0	0	0	rep_cluster_1017,rep_cluster_1733,rep_cluster_2100	mobilizable
CP030478.1	44863	TRUE	GC_008934295	Bacteria	Firmicutes	Bacilli	Staphylococcales	Staphylococcaceae	Staphylococcus	Staphylococcus aureus	0	0	0	0	0	rep_cluster_2120,rep_cluster_2214,rep_cluster_418	mobilizable
CP030480.1	13686	TRUE	GC_008934375	Bacteria	Firmicutes	Bacilli	Staphylococcales	Staphylococcaceae	Staphylococcus	Staphylococcus aureus	0	0	0	0	0	rep_cluster_2409	mobilizable
CP030482.1	23551	TRUE	GC_008935495	Bacteria	Firmicutes	Bacilli	Staphylococcales	Staphylococcaceae	Staphylococcus	Staphylococcus aureus	0	0	0	0	0	rep_cluster_765	non-mobilizable
CP030483.1	39649	TRUE	GC_008935495	Bacteria	Firmicutes	Bacilli	Staphylococcales	Staphylococcaceae	Staphylococcus	Staphylococcus aureus	0	0	0	0	0	rep_cluster_1142	conjugative
CP030485.1	24687	FALSE	GC_008935495	Bacteria	Firmicutes	Bacilli	Staphylococcales	Staphylococcaceae	Staphylococcus	Staphylococcus aureus	0	0	0	0	0	rep_cluster_1017,rep_cluster_1733,rep_cluster_2100	mobilizable
CP030486.1	3124	FALSE	GC_008935495	Bacteria	Firmicutes	Bacilli	Staphylococcales	Staphylococcaceae	Staphylococcus	Staphylococcus aureus	0	0	0	0	0	rep_cluster_1017	mobilizable
CP030487.1	2467	FALSE	GC_008935495	Bacteria	Firmicutes	Bacilli	Staphylococcales	Staphylococcaceae	Staphylococcus	Staphylococcus aureus	0	0	0	0	0	rep_cluster_1947	non-mobilizable
CP030488.1	24124	TRUE	GC_008935595	Bacteria	Firmicutes	Bacilli	Staphylococcales	Staphylococcaceae	Staphylococcus	Staphylococcus aureus	0	0	0	0	0	rep_cluster_1017,rep_cluster_1733,rep_cluster_2100	mobilizable
CP030491.1	43566	FALSE	GC_008934005	Bacteria	Firmicutes	Bacilli	Staphylococcales	Staphylococcaceae	Staphylococcus	Staphylococcus aureus	0	0	0	0	0	rep_cluster_1017,rep_cluster_1017,rep_cluster_1142	conjugative
CP030494.1	26984	FALSE	GC_008934075	Bacteria	Firmicutes	Bacilli	Staphylococcales	Staphylococcaceae	Staphylococcus	Staphylococcus aureus	0	0	0	0	0	rep_cluster_1017,rep_cluster_1733,rep_cluster_2100	mobilizable
CP030497.1	54102	TRUE	GC_008934155	Bacteria	Firmicutes	Bacilli	Staphylococcales	Staphylococcaceae	Staphylococcus	Staphylococcus aureus	0	0	0	0	0	rep_cluster_1017,rep_cluster_1118,rep_cluster_1733,rep_cluster_2100,rep_cluster_765	mobilizable
CP030500.1	27265	FALSE	GC_008936715	Bacteria	Firmicutes	Bacilli	Staphylococcales	Staphylococcaceae	Staphylococcus	Staphylococcus aureus	0	0	0	0	0	rep_cluster_1017,rep_cluster_1017,rep_cluster_1215	mobilizable
CP030504.1	27267	FALSE	GC_008935415	Bacteria	Firmicutes	Bacilli	Staphylococcales	Staphylococcaceae	Staphylococcus	Staphylococcus aureus	0	0	0	0	0	rep_cluster_1017,rep_cluster_1017,rep_cluster_1215	mobilizable
CP030509.1	25444	TRUE	GC_008935515	Bacteria	Firmicutes	Bacilli	Staphylococcales	Staphylococcaceae	Staphylococcus	Staphylococcus aureus	0	0	0	0	0	rep_cluster_1017,rep_cluster_1733,rep_cluster_2100	mobilizable
CP030511.1	27070	FALSE	GC_008935575	Bacteria	Firmicutes	Bacilli	Staphylococcales	Staphylococcaceae	Staphylococcus	Staphylococcus aureus	0	0	0	0	0	rep_cluster_1017,rep_cluster_1733,rep_cluster_2100	mobilizable
CP030513.1	27062	FALSE	GC_008934055	Bacteria	Firmicutes	Bacilli	Staphylococcales	Staphylococcaceae	Staphylococcus	Staphylococcus aureus	0	0	0	0	0	rep_cluster_1017,rep_cluster_1733,rep_cluster_2100	mobilizable
CP030515.1	3125	FALSE	GC_008936575	Bacteria	Firmicutes	Bacilli	Staphylococcales	Staphylococcaceae	Staphylococcus	Staphylococcus aureus	0	0	0	0	0	rep_cluster_1017	mobilizable
CP030517.1	13163	FALSE	GC_008936575	Bacteria	Firmicutes	Bacilli	Staphylococcales	Staphylococcaceae	Staphylococcus	Staphylococcus aureus	0	0	0	0	0	rep_cluster_1017,rep_cluster_1733,rep_cluster_2100	mobilizable
CP030519.1	13119	TRUE	GC_008936755	Bacteria	Firmicutes	Bacilli	Staphylococcales	Staphylococcaceae	Staphylococcus	Staphylococcus aureus	0	0	0	0	0	rep_cluster_1017,rep_cluster_1733,rep_cluster_2100	mobilizable
CP030521.1	13163	TRUE	GC_008936795	Bacteria	Firmicutes	Bacilli	Staphylococcales	Staphylococcaceae	Staphylococcus	Staphylococcus aureus	0	0	0	0	0	rep_cluster_1017,rep_cluster_1733,rep_cluster_2100	mobilizable
CP030522.1	42804	TRUE	GC_008936795	Bacteria	Firmicutes	Bacilli	Staphylococcales	Staphylococcaceae	Staphylococcus	Staphylococcus aureus	0	0	0	0	0	rep_cluster_1142,rep_cluster_2222	conjugative
CP030523.1	22611	FALSE	GC_008936855	Bacteria	Firmicutes	Bacilli	Staphylococcales	Staphylococcaceae	Staphylococcus	Staphylococcus aureus	0	0	0	0	0	rep_cluster_1017,rep_cluster_1733,rep_cluster_2100	mobilizable
CP030526.1	36619	FALSE	GC_008935315	Bacteria	Firmicutes	Bacilli	Staphylococcales	Staphylococcaceae	Staphylococcus	Staphylococcus aureus	0	0	0	0	0	rep_cluster_1142	conjugative
CP030528.1	20067	TRUE	GC_008935315	Bacteria	Firmicutes	Bacilli	Staphylococcales	Staphylococcaceae	Staphylococcus	Staphylococcus aureus	0	0	0	0	0	rep_cluster_1017,rep_cluster_1733,rep_cluster_2100	mobilizable
CP030530.1	23801	TRUE	GC_008936635	Bacteria	Firmicutes	Bacilli	Staphylococcales	Staphylococcaceae	Staphylococcus	Staphylococcus aureus	0	0	0	0	0	rep_cluster_1017,rep_cluster_1733,rep_cluster_2100	mobilizable
CP030533.1	19444	FALSE	GC_008936815	Bacteria	Firmicutes	Bacilli	Staphylococcales	Staphylococcaceae	Staphylococcus	Staphylococcus aureus	0	0	0	0	0	rep_cluster_1017,rep_cluster_1733,rep_cluster_2100	mobilizable
CP030535.1	13163	FALSE	GC_008935175	Bacteria	Firmicutes	Bacilli	Staphylococcales	Staphylococcaceae	Staphylococcus	Staphylococcus aureus	0	0	0	0	0	rep_cluster_1017,rep_cluster_1733,rep_cluster_2100	mobilizable
CP030536.1	25430	FALSE	GC_008935215	Bacteria	Firmicutes	Bacilli	Staphylococcales	Staphylococcaceae	Staphylococcus	Staphylococcus aureus	0	0	0	0	0	rep_cluster_1017,rep_cluster_1733,rep_cluster_2100	mobilizable
CP030538.1	41663	TRUE	GC_008935215	Bacteria	Firmicutes	Bacilli	Staphylococcales	Staphylococcaceae	Staphylococcus	Staphylococcus aureus	0	0	0	0	0	rep_cluster_1017,rep_cluster_1017,rep_cluster_1142	conjugative
CP030539.1	25435	TRUE	GC_008935235	Bacteria	Firmicutes	Bacilli	Staphylococcales	Staphylococcaceae	Staphylococcus	Staphylococcus aureus	0	0	0	0	0	rep_cluster_1017,rep_cluster_1733,rep_cluster_2100	mobilizable
CP030541.1	20414	FALSE	GC_008935295	Bacteria	Firmicutes	Bacilli	Staphylococcales	Staphylococcaceae	Staphylococcus	Staphylococcus aureus	0	0	0	0	0	rep_cluster_1017,rep_cluster_1215	non-mobilizable
CP030543.1	27267	FALSE	GC_008935335	Bacteria	Firmicutes	Bacilli	Staphylococcales	Staphylococcaceae	Staphylococcus	Staphylococcus aureus	0	0	0	0	0	rep_cluster_1017,rep_cluster_1017,rep_cluster_1215	mobilizable
CP030544.1	17104	TRUE	GC_008935335	Bacteria	Firmicutes	Bacilli	Staphylococcales	Staphylococcaceae	Staphylococcus	Staphylococcus aureus	0	0	0	0	0	-	non-mobilizable
CP030546.1	27268	FALSE	GC_008936355	Bacteria	Firmicutes	Bacilli	Staphylococcales	Staphylococcaceae	Staphylococcus	Staphylococcus aureus	0	0	0	0	0	rep_cluster_1017,rep_cluster_1017,rep_cluster_1215	mobilizable
CP030549.1	26424	FALSE	GC_008936515	Bacteria	Firmicutes	Bacilli	Staphylococcales	Staphylococcaceae	Staphylococcus	Staphylococcus aureus	0	0	0	0	0	rep_cluster_1017,rep_cluster_1733,rep_cluster_2100	mobilizable
CP030551.1	27272	FALSE	GC_008936735	Bacteria	Firmicutes	Bacilli	Staphylococcales	Staphylococcaceae	Staphylococcus	Staphylococcus aureus	0	0	0	0	0	rep_cluster_1017,rep_cluster_1017,rep_cluster_1215	mobilizable
CP030554.1	43553	FALSE	GC_008936835	Bacteria	Firmicutes	Bacilli	Staphylococcales	Staphylococcaceae	Staphylococcus	Staphylococcus aureus	0	0	0	0	0	rep_cluster_1017,rep_cluster_1017,rep_cluster_1142	conjugative
CP030555.1	25435	FALSE	GC_008936835	Bacteria	Firmicutes	Bacilli	Staphylococcales	Staphylococcaceae	Staphylococcus	Staphylococcus aureus	0	0	0	0	0	rep_cluster_1017,rep_cluster_1733,rep_cluster_2100	mobilizable
CP030556.1	35794	FALSE	GC_008935255	Bacteria	Firmicutes	Bacilli	Staphylococcales	Staphylococcaceae	Staphylococcus	Staphylococcus aureus	0	0	0	0	0	rep_cluster_1142	conjugative
CP030559.1	36615	TRUE	GC_008936415	Bacteria	Firmicutes	Bacilli	Staphylococcales	Staphylococcaceae	Staphylococcus	Staphylococcus aureus	0	0	0	0	0	rep_cluster_1142	conjugative
CP030560.1	27068	TRUE	GC_008936415	Bacteria	Firmicutes	Bacilli	Staphylococcales	Staphylococcaceae	Staphylococcus	Staphylococcus aureus	0	0	0	0	0	rep_cluster_1017,rep_cluster_1733,rep_cluster_2100	mobilizable
CP030563.1	27073	FALSE	GC_008936475	Bacteria	Firmicutes	Bacilli	Staphylococcales	Staphylococcaceae	Staphylococcus	Staphylococcus aureus	0	0	0	0	0	rep_cluster_1017,rep_cluster_1733,rep_cluster_2100	mobilizable
CP030565.1	25435	TRUE	GC_008936555	Bacteria	Firmicutes	Bacilli	Staphylococcales	Staphylococcaceae	Staphylococcus	Staphylococcus aureus	0	0	0	0	0	rep_cluster_1017,rep_cluster_1733,rep_cluster_2100	mobilizable
CP030567.1	25437	TRUE	GC_008935135	Bacteria	Firmicutes	Bacilli	Staphylococcales	Staphylococcaceae	Staphylococcus	Staphylococcus aureus	0	0	0	0	0	rep_cluster_1017,rep_cluster_1733,rep_cluster_2100	mobilizable
CP030569.1	35675	FALSE	GC_008935155	Bacteria	Firmicutes	Bacilli	Staphylococcales	Staphylococcaceae	Staphylococcus	Staphylococcus aureus	0	0	0	0	0	rep_cluster_765	conjugative
CP030571.1	25430	FALSE	GC_008935155	Bacteria	Firmicutes	Bacilli	Staphylococcales	Staphylococcaceae	Staphylococcus	Staphylococcus aureus	0	0	0	0	0	rep_cluster_1017,rep_cluster_1733,rep_cluster_2100	mobilizable
CP030576.1	13163	FALSE	GC_008936375	Bacteria	Firmicutes	Bacilli	Staphylococcales	Staphylococcaceae	Staphylococcus	Staphylococcus aureus	0	0	0	0	0	rep_cluster_1017,rep_cluster_1733,rep_cluster_2100	mobilizable
CP030577.1	3126	FALSE	GC_008936395	Bacteria	Firmicutes	Bacilli	Staphylococcales	Staphylococcaceae	Staphylococcus	Staphylococcus aureus	0	0	0	0	0	rep_cluster_1017	mobilizable
CP030578.1	26424	TRUE	GC_008936395	Bacteria	Firmicutes	Bacilli	Staphylococcales	Staphylococcaceae	Staphylococcus	Staphylococcus aureus	0	0	0	0	0	rep_cluster_1017,rep_cluster_1733,rep_cluster_2100	mobilizable
CP030584.1	30886	TRUE	GC_008936495	Bacteria	Firmicutes	Bacilli	Staphylococcales	Staphylococcaceae	Staphylococcus	Staphylococcus aureus	0	0	0	0	0	rep_cluster_1017,rep_cluster_1017,rep_cluster_1733,rep_cluster_2100	mobilizable
CP030587.1	26731	TRUE	GC_008936615	Bacteria	Firmicutes	Bacilli	Staphylococcales	Staphylococcaceae	Staphylococcus	Staphylococcus aureus	0	0	0	0	0	rep_cluster_1017,rep_cluster_1733,rep_cluster_2100	mobilizable
CP030589.1	27271	FALSE	GC_008938095	Bacteria	Firmicutes	Bacilli	Staphylococcales	Staphylococcaceae	Staphylococcus	Staphylococcus aureus	0	0	0	0	0	rep_cluster_1017,rep_cluster_1017,rep_cluster_1215	mobilizable
CP030591.1	42436	FALSE	GC_008935635	Bacteria	Firmicutes	Bacilli	Staphylococcales	Staphylococcaceae	Staphylococcus	Staphylococcus aureus	0	0	0	0	0	rep_cluster_1142	conjugative
CP030593.1	25430	TRUE	GC_008935635	Bacteria	Firmicutes	Bacilli	Staphylococcales	Staphylococcaceae	Staphylococcus	Staphylococcus aureus	0	0	0	0	0	rep_cluster_1017,rep_cluster_1733,rep_cluster_2100	mobilizable
CP030594.1	27271	FALSE	GC_008936255	Bacteria	Firmicutes	Bacilli	Staphylococcales	Staphylococcaceae	Staphylococcus	Staphylococcus aureus	0	0	0	0	0	rep_cluster_1017,rep_cluster_1017,rep_cluster_1215	mobilizable
CP030597.1	27067	FALSE	GC_008936275	Bacteria	Firmicutes	Bacilli	Staphylococcales	Staphylococcaceae	Staphylococcus	Staphylococcus aureus	0	0	0	0	0	rep_cluster_1017,rep_cluster_1733,rep_cluster_2100	mobilizable
CP030598.1	19444	TRUE	GC_008936315	Bacteria	Firmicutes	Bacilli	Staphylococcales	Staphylococcaceae	Staphylococcus	Staphylococcus aureus	0	0	0	0	0	rep_cluster_1017,rep_cluster_1733,rep_cluster_2100	mobilizable
CP030600.1	43568	FALSE	GC_008936335	Bacteria	Firmicutes	Bacilli	Staphylococcales	Staphylococcaceae	Staphylococcus	Staphylococcus aureus	0	0	0	0	0	rep_cluster_1017,rep_cluster_1017,rep_cluster_1142	conjugative
CP030602.1	25430	FALSE	GC_008936335	Bacteria	Firmicutes	Bacilli	Staphylococcales	Staphylococcaceae	Staphylococcus	Staphylococcus aureus	0	0	0	0	0	rep_cluster_1017,rep_cluster_1733,rep_cluster_2100	mobilizable
CP030603.1	37065	FALSE	GC_008936535	Bacteria	Firmicutes	Bacilli	Staphylococcales	Staphylococcaceae	Staphylococcus	Staphylococcus aureus	0	0	0	0	0	rep_cluster_765	conjugative
CP030606.1	32799	TRUE	GC_008935715	Bacteria	Firmicutes	Bacilli	Staphylococcales	Staphylococcaceae	Staphylococcus	Staphylococcus aureus	0	0	0	0	0	rep_cluster_1142	conjugative
CP030607.1	24484	TRUE	GC_008935715	Bacteria	Firmicutes	Bacilli	Staphylococcales	Staphylococcaceae	Staphylococcus	Staphylococcus aureus	0	0	0	0	0	rep_cluster_1017,rep_cluster_1733,rep_cluster_2100	mobilizable
CP030614.1	43966	TRUE	GC_008935975	Bacteria	Firmicutes	Bacilli	Staphylococcales	Staphylococcaceae	Staphylococcus	Staphylococcus aureus	0	0	0	0	0	rep_cluster_1142,rep_cluster_1281	conjugative
CP030616.1	19409	TRUE	GC_008935975	Bacteria	Firmicutes	Bacilli	Staphylococcales	Staphylococcaceae	Staphylococcus	Staphylococcus aureus	0	0	0	0	0	rep_cluster_1017,rep_cluster_1733,rep_cluster_2100	mobilizable
CP030618.1	43750	FALSE	GC_008936015	Bacteria	Firmicutes	Bacilli	Staphylococcales	Staphylococcaceae	Staphylococcus	Staphylococcus aureus	0	0	0	0	0	rep_cluster_1017,rep_cluster_1017,rep_cluster_1142	conjugative
CP030620.1	33206	TRUE	GC_008936075	Bacteria	Firmicutes	Bacilli	Staphylococcales	Staphylococcaceae	Staphylococcus	Staphylococcus aureus	0	0	0	0	0	rep_cluster_765	non-mobilizable
CP030622.1	34234	FALSE	GC_008936075	Bacteria	Firmicutes	Bacilli	Staphylococcales	Staphylococcaceae	Staphylococcus	Staphylococcus aureus	0	0	0	0	0	rep_cluster_1142	mobilizable
CP030623.1	16752	FALSE	GC_008936075	Bacteria	Firmicutes	Bacilli	Staphylococcales	Staphylococcaceae	Staphylococcus	Staphylococcus aureus	0	0	0	0	0	rep_cluster_1017,rep_cluster_1733,rep_cluster_2100	mobilizable
CP030625.1	26723	TRUE	GC_008936215	Bacteria	Firmicutes	Bacilli	Staphylococcales	Staphylococcaceae	Staphylococcus	Staphylococcus aureus	0	0	0	0	0	rep_cluster_1017,rep_cluster_1733,rep_cluster_2100	mobilizable
CP030627.1	28788	TRUE	GC_008936235	Bacteria	Firmicutes	Bacilli	Staphylococcales	Staphylococcaceae	Staphylococcus	Staphylococcus aureus	0	0	0	0	0	rep_cluster_1017,rep_cluster_1017,rep_cluster_1215	mobilizable
CP030629.1	26911	FALSE	GC_008936295	Bacteria	Firmicutes	Bacilli	Staphylococcales	Staphylococcaceae	Staphylococcus	Staphylococcus aureus	0	0	0	0	0	rep_cluster_1017,rep_cluster_1733,rep_cluster_2100	mobilizable
CP030633.1	27070	FALSE	GC_008935675	Bacteria	Firmicutes	Bacilli	Staphylococcales	Staphylococcaceae	Staphylococcus	Staphylococcus aureus	0	0	0	0	0	rep_cluster_1017,rep_cluster_1733,rep_cluster_2100	mobilizable
CP030639.1	43760	FALSE	GC_008935815	Bacteria	Firmicutes	Bacilli	Staphylococcales	Staphylococcaceae	Staphylococcus	Staphylococcus aureus	0	0	0	0	0	rep_cluster_1017,rep_cluster_1017,rep_cluster_1142	conjugative
CP030643.1	23059	FALSE	GC_008936055	Bacteria	Firmicutes	Bacilli	Staphylococcales	Staphylococcaceae	Staphylococcus	Staphylococcus aureus	0	0	0	0	0	rep_cluster_1017,rep_cluster_1733,rep_cluster_2100	mobilizable
CP030644.1	27026	FALSE	GC_008936195	Bacteria	Firmicutes	Bacilli	Staphylococcales	Staphylococcaceae	Staphylococcus	Staphylococcus aureus	0	0	0	0	0	rep_cluster_1017,rep_cluster_1733,rep_cluster_2100	mobilizable
CP030648.1	41662	FALSE	GC_008937295	Bacteria	Firmicutes	Bacilli	Staphylococcales	Staphylococcaceae	Staphylococcus	Staphylococcus aureus	0	0	0	0	0	rep_cluster_1017,rep_cluster_1017,rep_cluster_1142	conjugative
CP030649.1	25435	TRUE	GC_008937295	Bacteria	Firmicutes	Bacilli	Staphylococcales	Staphylococcaceae	Staphylococcus	Staphylococcus aureus	0	0	0	0	0	rep_cluster_1017,rep_cluster_1733,rep_cluster_2100	mobilizable
CP030655.1	34982	FALSE	GC_008935835	Bacteria	Firmicutes	Bacilli	Staphylococcales	Staphylococcaceae	Staphylococcus	Staphylococcus aureus	0	0	0	0	0	rep_cluster_1142	conjugative
CP030657.1	29669	TRUE	GC_008935835	Bacteria	Firmicutes	Bacilli	Staphylococcales	Staphylococcaceae	Staphylococcus	Staphylococcus aureus	0	0	0	0	0	rep_cluster_1017,rep_cluster_1733,rep_cluster_2100	mobilizable
CP030660.1	27068	FALSE	GC_008936115	Bacteria	Firmicutes	Bacilli	Staphylococcales	Staphylococcaceae	Staphylococcus	Staphylococcus aureus	0	0	0	0	0	rep_cluster_1017,rep_cluster_1733,rep_cluster_2100	mobilizable
CP030662.1	24914	FALSE	GC_008936875	Bacteria	Firmicutes	Bacilli	Staphylococcales	Staphylococcaceae	Staphylococcus	Staphylococcus aureus	0	0	0	0	0	rep_cluster_1017,rep_cluster_1733,rep_cluster_2100	mobilizable
CP030663.1	25616	TRUE	GC_008935695	Bacteria	Firmicutes	Bacilli	Staphylococcales	Staphylococcaceae	Staphylococcus	Staphylococcus aureus	0	0	0	0	0	rep_cluster_1017,rep_cluster_1733,rep_cluster_2100	mobilizable
CP030666.1	25434	TRUE	GC_008935735	Bacteria	Firmicutes	Bacilli	Staphylococcales	Staphylococcaceae	Staphylococcus	Staphylococcus aureus	0	0	0	0	0	rep_cluster_1017,rep_cluster_1733,rep_cluster_2100	mobilizable
CP030669.1	25430	FALSE	GC_008936035	Bacteria	Firmicutes	Bacilli	Staphylococcales	Staphylococcaceae	Staphylococcus	Staphylococcus aureus	0	0	0	0	0	rep_cluster_1017,rep_cluster_1733,rep_cluster_2100	mobilizable
CP030671.1	42259	FALSE	GC_008936035	Bacteria	Firmicutes	Bacilli	Staphylococcales	Staphylococcaceae	Staphylococcus	Staphylococcus aureus	0	0	0	0	0	rep_cluster_1142	conjugative
CP030672.1	27078	TRUE	GC_008936175	Bacteria	Firmicutes	Bacilli	Staphylococcales	Staphylococcaceae	Staphylococcus	Staphylococcus aureus	0	0	0	0	0	rep_cluster_1017,rep_cluster_1733,rep_cluster_2100	mobilizable
CP030674.1	26684	TRUE	GC_008936895	Bacteria	Firmicutes	Bacilli	Staphylococcales	Staphylococcaceae	Staphylococcus	Staphylococcus aureus	0	0	0	0	0	rep_cluster_765	non-mobilizable
CP030676.1	16751	TRUE	GC_008936895	Bacteria	Firmicutes	Bacilli	Staphylococcales	Staphylococcaceae	Staphylococcus	Staphylococcus aureus	0	0	0	0	0	rep_cluster_1017,rep_cluster_1733,rep_cluster_2100	mobilizable
CP030677.1	34234	TRUE	GC_008936895	Bacteria	Firmicutes	Bacilli	Staphylococcales	Staphylococcaceae	Staphylococcus	Staphylococcus aureus	0	0	0	0	0	rep_cluster_1142	mobilizable
CP030678.1	34234	FALSE	GC_008938015	Bacteria	Firmicutes	Bacilli	Staphylococcales	Staphylococcaceae	Staphylococcus	Staphylococcus aureus	0	0	0	0	0	rep_cluster_1142	mobilizable
CP030679.1	26683	FALSE	GC_008938015	Bacteria	Firmicutes	Bacilli	Staphylococcales	Staphylococcaceae	Staphylococcus	Staphylococcus aureus	0	0	0	0	0	rep_cluster_765	non-mobilizable
CP030680.1	24739	FALSE	GC_008938015	Bacteria	Firmicutes	Bacilli	Staphylococcales	Staphylococcaceae	Staphylococcus	Staphylococcus aureus	0	0	0	0	0	rep_cluster_1017,rep_cluster_1733,rep_cluster_2100	mobilizable
CP030682.1	27297	TRUE	GC_008935855	Bacteria	Firmicutes	Bacilli	Staphylococcales	Staphylococcaceae	Staphylococcus	Staphylococcus aureus	0	0	0	0	0	rep_cluster_1017,rep_cluster_1017,rep_cluster_1215	mobilizable
CP030687.1	27268	FALSE	GC_008935895	Bacteria	Firmicutes	Bacilli	Staphylococcales	Staphylococcaceae	Staphylococcus	Staphylococcus aureus	0	0	0	0	0	rep_cluster_1017,rep_cluster_1017,rep_cluster_1215	mobilizable
CP030690.1	20759	TRUE	GC_008936135	Bacteria	Firmicutes	Bacilli	Staphylococcales	Staphylococcaceae	Staphylococcus	Staphylococcus aureus	0	0	0	0	0	rep_cluster_1017,rep_cluster_1733,rep_cluster_2100	mobilizable
CP030691.1	27262	FALSE	GC_008936155	Bacteria	Firmicutes	Bacilli	Staphylococcales	Staphylococcaceae	Staphylococcus	Staphylococcus aureus	0	0	0	0	0	rep_cluster_1017,rep_cluster_1017,rep_cluster_1215	mobilizable
CP030694.1	26984	FALSE	GC_008937635	Bacteria	Firmicutes	Bacilli	Staphylococcales	Staphylococcaceae	Staphylococcus	Staphylococcus aureus	0	0	0	0	0	rep_cluster_1017,rep_cluster_1733,rep_cluster_2100	mobilizable
CP030696.1	35308	FALSE	GC_008936095	Bacteria	Firmicutes	Bacilli	Staphylococcales	Staphylococcaceae	Staphylococcus	Staphylococcus aureus	0	0	0	0	0	rep_cluster_765	conjugative
CP030697.1	30991	TRUE	GC_008936095	Bacteria	Firmicutes	Bacilli	Staphylococcales	Staphylococcaceae	Staphylococcus	Staphylococcus aureus	0	0	0	0	0	rep_cluster_1017,rep_cluster_1017,rep_cluster_1733,rep_cluster_2100	mobilizable
CP030698.1	25430	FALSE	GC_008936675	Bacteria	Firmicutes	Bacilli	Staphylococcales	Staphylococcaceae	Staphylococcus	Staphylococcus aureus	0	0	0	0	0	rep_cluster_1017,rep_cluster_1733,rep_cluster_2100	mobilizable
CP030700.1	27074	FALSE	GC_008935275	Bacteria	Firmicutes	Bacilli	Staphylococcales	Staphylococcaceae	Staphylococcus	Staphylococcus aureus	0	0	0	0	0	rep_cluster_1017,rep_cluster_1733,rep_cluster_2100	mobilizable
CP030703.1	25058	FALSE	GC_008934775	Bacteria	Firmicutes	Bacilli	Staphylococcales	Staphylococcaceae	Staphylococcus	Staphylococcus aureus	0	0	0	0	0	rep_cluster_1017,rep_cluster_1017,rep_cluster_1215	mobilizable
CP030707.1	27068	TRUE	GC_008935655	Bacteria	Firmicutes	Bacilli	Staphylococcales	Staphylococcaceae	Staphylococcus	Staphylococcus aureus	0	0	0	0	0	rep_cluster_1017,rep_cluster_1733,rep_cluster_2100	mobilizable
CP030710.1	37661	FALSE	GC_008936695	Bacteria	Firmicutes	Bacilli	Staphylococcales	Staphylococcaceae	Staphylococcus	Staphylococcus aureus	0	0	0	0	0	rep_cluster_765	conjugative
CP030711.1	27267	TRUE	GC_008936695	Bacteria	Firmicutes	Bacilli	Staphylococcales	Staphylococcaceae	Staphylococcus	Staphylococcus aureus	0	0	0	0	0	rep_cluster_1017,rep_cluster_1017,rep_cluster_1215	mobilizable
CP030714.1	25435	TRUE	GC_008937855	Bacteria	Firmicutes	Bacilli	Staphylococcales	Staphylococcaceae	Staphylococcus	Staphylococcus aureus	0	0	0	0	0	rep_cluster_1017,rep_cluster_1733,rep_cluster_2100	mobilizable
CP030839.1	90558	FALSE	NA	NA	NA	NA	NA	NA	NA	NA	0	0	0	0	0	IncI-gamma/K1	conjugative
CP031017.1	22170	TRUE	GC_003814305	Bacteria	Firmicutes	Bacilli	Lactobacillales	Lactobacillaceae	Lactobacillus	Lactobacillus helveticus	0	0	0	0	0	rep_cluster_707	non-mobilizable
CP031020.1	30538	TRUE	GC_003814325	Bacteria	Firmicutes	Bacilli	Lactobacillales	Lactobacillaceae	Lactobacillus	Lactobacillus helveticus	0	0	0	0	0	rep_cluster_707	mobilizable
CP031024.1	8888	TRUE	NA	NA	NA	NA	NA	NA	NA	NA	0	0	0	0	0	rep_cluster_64	non-mobilizable
CP031267.1	108569	TRUE	NA	NA	NA	NA	NA	NA	NA	NA	0	0	0	0	0	rep_cluster_2194	non-mobilizable
CP031268.1	76558	TRUE	NA	NA	NA	NA	NA	NA	NA	NA	0	0	0	0	0	rep_cluster_1018,rep_cluster_1118,rep_cluster_2120	mobilizable
CP031270.1	98949	TRUE	NA	NA	NA	NA	NA	NA	NA	NA	0	0	0	0	0	-	non-mobilizable
CP031283.1	148340	TRUE	GC_003382705	Bacteria	Proteobacteria	Gammaproteobacteria	Enterobacterales	Enterobacteriaceae	Escherichia	Escherichia fergusonii	0	0	0	0	0	IncFIB,IncI-gamma/K1	conjugative
CP031284.1	279537	TRUE	GC_003382705	Bacteria	Proteobacteria	Gammaproteobacteria	Enterobacterales	Enterobacteriaceae	Escherichia	Escherichia fergusonii	0	0	0	0	0	IncHI2A,IncQ1,rep_cluster_1088	conjugative
CP031285.1	45869	TRUE	GC_003382705	Bacteria	Proteobacteria	Gammaproteobacteria	Enterobacterales	Enterobacteriaceae	Escherichia	Escherichia fergusonii	0	0	0	0	0	IncX1	mobilizable
CP031286.1	79635	TRUE	GC_003382705	Bacteria	Proteobacteria	Gammaproteobacteria	Enterobacterales	Enterobacteriaceae	Escherichia	Escherichia fergusonii	0	0	0	0	0	rep_cluster_2232	mobilizable
CP031730.1	314972	TRUE	GC_003428805	Bacteria	Proteobacteria	Gammaproteobacteria	Pseudomonadales	Pseudomonadaceae	Pseudomonas_E	Pseudomonas_E sp003428805	0	0	0	0	0	-	non-mobilizable
CP031731.1	88392	TRUE	GC_003428805	Bacteria	Proteobacteria	Gammaproteobacteria	Pseudomonadales	Pseudomonadaceae	Pseudomonas_E	Pseudomonas_E sp003428805	0	0	0	0	0	-	mobilizable
CP031732.1	265994	TRUE	GC_003428805	Bacteria	Proteobacteria	Gammaproteobacteria	Pseudomonadales	Pseudomonadaceae	Pseudomonas_E	Pseudomonas_E sp003428805	0	0	0	0	0	rep_cluster_402	conjugative
CP031744.1	110967	FALSE	NA	NA	NA	NA	NA	NA	NA	NA	0	0	0	0	0	rep_cluster_718	mobilizable
CP031745.1	10967	TRUE	NA	NA	NA	NA	NA	NA	NA	NA	0	0	0	0	0	rep_cluster_1172	mobilizable
CP032136.1	15045	TRUE	NA	NA	NA	NA	NA	NA	NA	NA	0	0	0	0	0	rep_cluster_1283	mobilizable
CP032137.1	98328	TRUE	NA	NA	NA	NA	NA	NA	NA	NA	0	0	0	0	0	rep_cluster_1172,rep_cluster_734	conjugative
CP032292.1	105998	TRUE	NA	NA	NA	NA	NA	NA	NA	NA	0	0	0	0	0	IncFIB,IncFII	mobilizable
CP032293.1	52591	FALSE	NA	NA	NA	NA	NA	NA	NA	NA	0	0	0	0	0	IncX5	conjugative
CP032294.1	119757	TRUE	NA	NA	NA	NA	NA	NA	NA	NA	0	0	0	0	0	IncFII,IncR	conjugative
CP032524.1	94537	TRUE	NA	NA	NA	NA	NA	NA	NA	NA	0	0	0	0	0	IncI-gamma/K1	conjugative
CP032525.1	5933	TRUE	NA	NA	NA	NA	NA	NA	NA	NA	0	0	0	0	0	rep_cluster_2350	mobilizable
CP032840.1	196528	TRUE	NA	NA	NA	NA	NA	NA	NA	NA	0	0	0	0	0	-	non-mobilizable
CP033202.1	66752	FALSE	NA	NA	NA	NA	NA	NA	NA	NA	0	0	0	0	0	rep_cluster_1289	mobilizable
CP033203.1	25634	TRUE	NA	NA	NA	NA	NA	NA	NA	NA	0	0	0	0	0	rep_cluster_1417	conjugative
CP033373.1	251760	TRUE	NA	NA	NA	NA	NA	NA	NA	NA	1	1	1	0	0	-	mobilizable
CP033374.1	32407	TRUE	NA	NA	NA	NA	NA	NA	NA	NA	0	0	0	0	0	-	non-mobilizable
CP033375.1	27672	TRUE	NA	NA	NA	NA	NA	NA	NA	NA	0	0	0	0	0	rep_cluster_1610	non-mobilizable
CP033377.1	49643	TRUE	NA	NA	NA	NA	NA	NA	NA	NA	0	0	0	0	0	-	non-mobilizable
CP033382.2	209798	FALSE	NA	NA	NA	NA	NA	NA	NA	NA	0	0	0	0	0	IncHI2A,IncN,IncQ1,rep_cluster_1088	non-mobilizable
CP033383.2	34764	FALSE	NA	NA	NA	NA	NA	NA	NA	NA	0	0	0	0	0	IncX1	non-mobilizable
CP033385.2	181814	TRUE	NA	NA	NA	NA	NA	NA	NA	NA	0	0	0	0	0	IncHI2A,IncN,rep_cluster_1088	non-mobilizable
CP033386.2	52902	TRUE	NA	NA	NA	NA	NA	NA	NA	NA	0	0	0	0	0	IncN,IncX1	non-mobilizable
CP033517.1	110816	FALSE	GC_003359255	Bacteria	Proteobacteria	Gammaproteobacteria	Pseudomonadales	Moraxellaceae	Acinetobacter	Acinetobacter baumannii	0	0	0	0	0	rep_cluster_718	mobilizable
CP033518.1	70637	FALSE	GC_003359255	Bacteria	Proteobacteria	Gammaproteobacteria	Pseudomonadales	Moraxellaceae	Acinetobacter	Acinetobacter baumannii	0	0	0	0	0	rep_cluster_734	conjugative
CP033519.1	8936	FALSE	GC_003359255	Bacteria	Proteobacteria	Gammaproteobacteria	Pseudomonadales	Moraxellaceae	Acinetobacter	Acinetobacter baumannii	0	0	0	0	0	rep_cluster_1172	non-mobilizable
CP033521.1	15039	TRUE	NA	NA	NA	NA	NA	NA	NA	NA	0	0	0	0	0	rep_cluster_1226	non-mobilizable
CP033522.1	8159	TRUE	NA	NA	NA	NA	NA	NA	NA	NA	0	0	0	0	0	rep_cluster_2359	non-mobilizable
CP033523.1	4340	TRUE	NA	NA	NA	NA	NA	NA	NA	NA	0	0	0	0	0	rep_cluster_2329	mobilizable
CP033524.1	3867	TRUE	NA	NA	NA	NA	NA	NA	NA	NA	0	0	0	0	0	-	non-mobilizable
CP033526.1	65944	TRUE	NA	NA	NA	NA	NA	NA	NA	NA	0	0	0	0	0	rep_cluster_1218	non-mobilizable
CP033527.1	11471	TRUE	NA	NA	NA	NA	NA	NA	NA	NA	0	0	0	0	0	-	mobilizable
CP033528.1	10395	TRUE	NA	NA	NA	NA	NA	NA	NA	NA	0	0	0	0	0	rep_cluster_1226	mobilizable
CP033529.1	6061	TRUE	NA	NA	NA	NA	NA	NA	NA	NA	0	0	0	0	0	-	mobilizable
CP033531.1	284051	TRUE	NA	NA	NA	NA	NA	NA	NA	NA	0	0	0	0	0	-	mobilizable
CP033532.1	96775	TRUE	NA	NA	NA	NA	NA	NA	NA	NA	0	0	0	0	0	rep_cluster_639	mobilizable
CP033533.1	32766	TRUE	NA	NA	NA	NA	NA	NA	NA	NA	0	0	0	0	0	rep_cluster_1193	conjugative
CP033534.1	9205	FALSE	NA	NA	NA	NA	NA	NA	NA	NA	0	0	0	0	0	rep_cluster_1254	non-mobilizable
CP033536.1	97329	TRUE	NA	NA	NA	NA	NA	NA	NA	NA	0	0	0	0	0	rep_cluster_639	mobilizable
CP033537.1	73223	TRUE	NA	NA	NA	NA	NA	NA	NA	NA	0	0	0	0	0	rep_cluster_1218	mobilizable
CP033538.1	12096	TRUE	NA	NA	NA	NA	NA	NA	NA	NA	0	0	0	0	0	rep_cluster_2314	non-mobilizable
CP033539.1	6632	TRUE	NA	NA	NA	NA	NA	NA	NA	NA	0	0	0	0	0	rep_cluster_1233,rep_cluster_1233	non-mobilizable
CP033541.1	125715	TRUE	GC_003359305	Bacteria	Proteobacteria	Gammaproteobacteria	Pseudomonadales	Moraxellaceae	Acinetobacter	Acinetobacter pittii	0	0	0	0	0	rep_cluster_639	non-mobilizable
CP033542.1	10481	FALSE	GC_003359305	Bacteria	Proteobacteria	Gammaproteobacteria	Pseudomonadales	Moraxellaceae	Acinetobacter	Acinetobacter pittii	0	0	0	0	0	rep_cluster_1364	mobilizable
CP033543.1	7849	TRUE	GC_003359305	Bacteria	Proteobacteria	Gammaproteobacteria	Pseudomonadales	Moraxellaceae	Acinetobacter	Acinetobacter pittii	0	0	0	0	0	rep_cluster_1254	non-mobilizable
CP033544.1	4885	TRUE	GC_003359305	Bacteria	Proteobacteria	Gammaproteobacteria	Pseudomonadales	Moraxellaceae	Acinetobacter	Acinetobacter pittii	0	0	0	0	0	-	non-mobilizable
CP033546.1	158983	TRUE	NA	NA	NA	NA	NA	NA	NA	NA	0	0	0	0	0	rep_cluster_718	mobilizable
CP033547.1	79057	TRUE	NA	NA	NA	NA	NA	NA	NA	NA	0	0	0	0	0	rep_cluster_1218	mobilizable
CP033548.1	39960	TRUE	NA	NA	NA	NA	NA	NA	NA	NA	0	0	0	0	0	-	mobilizable
CP033549.1	5097	TRUE	NA	NA	NA	NA	NA	NA	NA	NA	0	0	0	0	0	-	mobilizable
CP033551.1	133329	TRUE	NA	NA	NA	NA	NA	NA	NA	NA	0	0	0	0	0	rep_cluster_718	mobilizable
CP033552.1	120617	TRUE	NA	NA	NA	NA	NA	NA	NA	NA	0	0	0	0	0	-	non-mobilizable
CP033553.1	8931	TRUE	NA	NA	NA	NA	NA	NA	NA	NA	0	0	0	0	0	rep_cluster_1172	non-mobilizable
CP033554.1	6080	TRUE	NA	NA	NA	NA	NA	NA	NA	NA	0	0	0	0	0	rep_cluster_1280	mobilizable
CP033555.1	6042	TRUE	NA	NA	NA	NA	NA	NA	NA	NA	0	0	0	0	0	rep_cluster_1283	non-mobilizable
CP033556.1	5084	FALSE	NA	NA	NA	NA	NA	NA	NA	NA	0	0	0	0	0	-	mobilizable
CP033558.1	91208	TRUE	NA	NA	NA	NA	NA	NA	NA	NA	0	0	0	0	0	rep_cluster_1218	mobilizable
CP033559.1	72978	TRUE	NA	NA	NA	NA	NA	NA	NA	NA	0	0	0	0	0	rep_cluster_639	non-mobilizable
CP033560.1	8080	TRUE	NA	NA	NA	NA	NA	NA	NA	NA	0	0	0	0	0	-	non-mobilizable
CP033562.1	134185	FALSE	NA	NA	NA	NA	NA	NA	NA	NA	0	0	0	0	0	-	non-mobilizable
CP033563.1	92044	TRUE	NA	NA	NA	NA	NA	NA	NA	NA	0	0	0	0	0	rep_cluster_639	non-mobilizable
CP033564.1	6077	FALSE	NA	NA	NA	NA	NA	NA	NA	NA	0	0	0	0	0	-	mobilizable
CP033565.1	5449	TRUE	NA	NA	NA	NA	NA	NA	NA	NA	0	0	0	0	0	-	mobilizable
CP033566.1	3860	FALSE	NA	NA	NA	NA	NA	NA	NA	NA	0	0	0	0	0	-	mobilizable
CP033567.1	2727	FALSE	NA	NA	NA	NA	NA	NA	NA	NA	0	0	0	0	0	rep_cluster_420	non-mobilizable
CP033569.1	323995	TRUE	NA	NA	NA	NA	NA	NA	NA	NA	0	0	0	0	0	-	mobilizable
CP033570.1	72034	TRUE	NA	NA	NA	NA	NA	NA	NA	NA	0	0	0	0	0	rep_cluster_639	mobilizable
CP033571.1	9166	TRUE	NA	NA	NA	NA	NA	NA	NA	NA	0	0	0	0	0	rep_cluster_1364	mobilizable
CP033573.1	79174	TRUE	NA	NA	NA	NA	NA	NA	NA	NA	0	0	0	0	0	rep_cluster_1656	mobilizable
CP034066.1	109082	FALSE	NA	NA	NA	NA	NA	NA	NA	NA	0	0	0	0	0	IncFIB	non-mobilizable
CP034068.1	8401	FALSE	NA	NA	NA	NA	NA	NA	NA	NA	0	0	0	0	0	rep_cluster_2335	mobilizable
CP034069.1	5034	FALSE	NA	NA	NA	NA	NA	NA	NA	NA	0	0	0	0	0	-	mobilizable
CP034070.1	2504	FALSE	NA	NA	NA	NA	NA	NA	NA	NA	0	0	0	0	0	-	mobilizable
CP034251.1	188966	TRUE	NA	NA	NA	NA	NA	NA	NA	NA	0	0	0	0	0	IncI-gamma/K1	conjugative
CP034252.1	96517	TRUE	NA	NA	NA	NA	NA	NA	NA	NA	0	0	0	0	0	IncI-gamma/K1	conjugative
CP034538.1	151061	TRUE	GC_004000515	Bacteria	Proteobacteria	Gammaproteobacteria	Pseudomonadales	Pseudomonadaceae	Pseudomonas_E	Pseudomonas_E sp002255865	0	0	0	0	0	IncP	conjugative
CP034573.1	62882	TRUE	NA	NA	NA	NA	NA	NA	NA	NA	0	0	0	0	0	rep_cluster_556,rep_cluster_570,rep_cluster_656	mobilizable
CP034574.1	39604	FALSE	NA	NA	NA	NA	NA	NA	NA	NA	0	0	0	0	0	rep_cluster_570,rep_cluster_656	mobilizable
CP034575.1	6153	TRUE	NA	NA	NA	NA	NA	NA	NA	NA	0	0	0	0	0	rep_cluster_556	mobilizable
CP034582.1	47093	TRUE	GC_002078455	Bacteria	Firmicutes	Bacilli	Lactobacillales	Streptococcaceae	Lactococcus	Lactococcus lactis	0	0	0	0	0	rep_cluster_556	mobilizable
CP034583.1	7652	TRUE	GC_002078455	Bacteria	Firmicutes	Bacilli	Lactobacillales	Streptococcaceae	Lactococcus	Lactococcus lactis	0	0	0	0	0	rep_cluster_556	mobilizable
CP034584.1	2052	FALSE	GC_002078395	Bacteria	Firmicutes	Bacilli	Lactobacillales	Streptococcaceae	Lactococcus	Lactococcus lactis	0	0	0	0	0	Inc11	non-mobilizable
CP034585.1	5900	TRUE	GC_002078395	Bacteria	Firmicutes	Bacilli	Lactobacillales	Streptococcaceae	Lactococcus	Lactococcus lactis	0	0	0	0	0	rep_cluster_414	mobilizable
CP034586.1	8312	TRUE	GC_002078395	Bacteria	Firmicutes	Bacilli	Lactobacillales	Streptococcaceae	Lactococcus	Lactococcus lactis	0	0	0	0	0	rep_cluster_520	non-mobilizable
CP034704.1	63885	TRUE	NA	NA	NA	NA	NA	NA	NA	NA	0	0	0	0	0	IncFII,IncFII	non-mobilizable
CP034708.1	82600	TRUE	NA	NA	NA	NA	NA	NA	NA	NA	0	0	0	0	0	rep_cluster_505	conjugative
CP034724.1	63881	FALSE	NA	NA	NA	NA	NA	NA	NA	NA	0	0	0	0	0	IncFII,IncFII	non-mobilizable
CP034937.1	94608	FALSE	GC_010231855	Bacteria	Proteobacteria	Gammaproteobacteria	Enterobacterales	Enterobacteriaceae	Escherichia	Escherichia dysenteriae	0	0	0	0	0	IncFIA,IncFIB,IncFII	mobilizable
CP035009.1	85453	FALSE	NA	NA	NA	NA	NA	NA	NA	NA	0	0	0	0	0	IncI-gamma/K1	conjugative
CP035010.1	6758	TRUE	NA	NA	NA	NA	NA	NA	NA	NA	0	0	0	0	0	rep_cluster_2150	mobilizable
CP035011.1	8398	FALSE	NA	NA	NA	NA	NA	NA	NA	NA	0	0	0	0	0	rep_cluster_2335	mobilizable
CP035157.1	53951	TRUE	NA	NA	NA	NA	NA	NA	NA	NA	0	0	0	0	0	rep_cluster_731	mobilizable
CP035158.1	15677	TRUE	NA	NA	NA	NA	NA	NA	NA	NA	0	0	0	0	0	-	non-mobilizable
CP035159.1	4443	TRUE	NA	NA	NA	NA	NA	NA	NA	NA	0	0	0	0	0	-	non-mobilizable
CP035160.1	5443	TRUE	NA	NA	NA	NA	NA	NA	NA	NA	0	0	0	0	0	-	non-mobilizable
CP035673.1	16033	TRUE	NA	NA	NA	NA	NA	NA	NA	NA	0	0	0	0	0	rep_cluster_1226	mobilizable
CP035674.1	14067	TRUE	NA	NA	NA	NA	NA	NA	NA	NA	0	0	0	0	0	rep_cluster_1226	mobilizable
CP035675.1	11089	TRUE	NA	NA	NA	NA	NA	NA	NA	NA	0	0	0	0	0	rep_cluster_1226	mobilizable
CP035919.1	36558	TRUE	GC_009665415	Bacteria	Proteobacteria	Gammaproteobacteria	Enterobacterales	Vibrionaceae	Vibrio	Vibrio cidicii	0	0	0	0	0	-	non-mobilizable
CP035920.1	90006	TRUE	GC_009665415	Bacteria	Proteobacteria	Gammaproteobacteria	Enterobacterales	Vibrionaceae	Vibrio	Vibrio cidicii	0	0	0	0	0	-	non-mobilizable
CP035932.1	38962	TRUE	GC_003627485	Bacteria	Proteobacteria	Gammaproteobacteria	Pseudomonadales	Moraxellaceae	Acinetobacter	Acinetobacter baumannii	0	0	0	0	0	-	non-mobilizable
CP035933.1	11195	TRUE	GC_003627485	Bacteria	Proteobacteria	Gammaproteobacteria	Pseudomonadales	Moraxellaceae	Acinetobacter	Acinetobacter baumannii	0	0	0	0	0	rep_cluster_1226	mobilizable
CP036221.2	22273	TRUE	NA	NA	NA	NA	NA	NA	NA	NA	0	0	0	0	0	rep_cluster_578	mobilizable
CP036222.2	18294	TRUE	NA	NA	NA	NA	NA	NA	NA	NA	0	0	0	0	0	-	mobilizable
CP036288.1	45198	TRUE	NA	NA	NA	NA	NA	NA	NA	NA	0	0	0	0	0	-	mobilizable
CP036297.1	45168	FALSE	NA	NA	NA	NA	NA	NA	NA	NA	0	0	0	0	0	-	mobilizable
CP036351.1	70024	TRUE	NA	NA	NA	NA	NA	NA	NA	NA	0	0	0	0	0	-	mobilizable
CP036400.1	5596	FALSE	NA	NA	NA	NA	NA	NA	NA	NA	0	0	0	0	0	rep_cluster_2370	mobilizable
CP037991.1	483686	TRUE	NA	NA	NA	NA	NA	NA	NA	NA	0	0	0	0	0	rep_cluster_125	non-mobilizable
CP037998.1	8401	FALSE	NA	NA	NA	NA	NA	NA	NA	NA	0	0	0	0	0	rep_cluster_2335	mobilizable
CP037999.1	6015	FALSE	NA	NA	NA	NA	NA	NA	NA	NA	0	0	0	0	0	Col156	mobilizable
CP038000.1	2690	FALSE	NA	NA	NA	NA	NA	NA	NA	NA	0	0	0	0	0	rep_cluster_2350	mobilizable
CP038003.1	149518	FALSE	NA	NA	NA	NA	NA	NA	NA	NA	0	0	0	0	0	IncFIA,IncU,rep_cluster_1418	mobilizable
CP038004.1	228706	FALSE	NA	NA	NA	NA	NA	NA	NA	NA	0	0	0	0	0	IncFIB,IncFII	conjugative
CP038005.1	11970	FALSE	NA	NA	NA	NA	NA	NA	NA	NA	0	0	0	0	0	ColRNAI_rep_cluster_1857	mobilizable
CP038006.1	5596	FALSE	NA	NA	NA	NA	NA	NA	NA	NA	0	0	0	0	0	rep_cluster_2370	mobilizable
CP038433.1	94009	FALSE	NA	NA	NA	NA	NA	NA	NA	NA	0	0	0	0	0	IncFIB,IncFII	conjugative
CP038435.1	94009	FALSE	NA	NA	NA	NA	NA	NA	NA	NA	0	0	0	0	0	IncFIB,IncFII	conjugative
CP038508.1	320892	FALSE	NA	NA	NA	NA	NA	NA	NA	NA	0	0	0	0	0	IncFIB	conjugative
CP038509.1	41193	FALSE	NA	NA	NA	NA	NA	NA	NA	NA	0	0	0	0	0	-	non-mobilizable
CP039461.1	20485	TRUE	NA	NA	NA	NA	NA	NA	NA	NA	0	0	0	0	0	-	non-mobilizable
CP039501.1	81815	FALSE	NA	NA	NA	NA	NA	NA	NA	NA	0	0	0	0	0	IncFII	conjugative
CP039627.1	221458	TRUE	GC_003294895	Bacteria	Proteobacteria	Gammaproteobacteria	Enterobacterales	Aeromonadaceae	Aeromonas	Aeromonas caviae	0	0	0	0	0	rep_cluster_1332	mobilizable
CP039628.1	103136	TRUE	GC_003294895	Bacteria	Proteobacteria	Gammaproteobacteria	Enterobacterales	Aeromonadaceae	Aeromonas	Aeromonas caviae	0	0	0	0	0	-	non-mobilizable
CP039629.1	228716	TRUE	GC_003294925	Bacteria	Proteobacteria	Gammaproteobacteria	Enterobacterales	Aeromonadaceae	Aeromonas	Aeromonas caviae	0	0	0	0	0	rep_cluster_1332	mobilizable
CP039630.1	95589	TRUE	GC_003294925	Bacteria	Proteobacteria	Gammaproteobacteria	Enterobacterales	Aeromonadaceae	Aeromonas	Aeromonas caviae	0	0	0	0	0	rep_cluster_1648	mobilizable
CP039912.1	385084	TRUE	NA	NA	NA	NA	NA	NA	NA	NA	0	0	0	0	0	rep_cluster_440	non-mobilizable
CP039913.1	386925	TRUE	NA	NA	NA	NA	NA	NA	NA	NA	0	0	0	0	0	-	conjugative
CP039914.1	63831	TRUE	NA	NA	NA	NA	NA	NA	NA	NA	0	0	0	0	0	rep_cluster_215	conjugative
CP039915.1	29672	TRUE	NA	NA	NA	NA	NA	NA	NA	NA	0	0	0	0	0	rep_cluster_1420	conjugative
CP039918.1	372686	TRUE	NA	NA	NA	NA	NA	NA	NA	NA	0	0	0	0	0	-	conjugative
CP039919.1	137102	TRUE	NA	NA	NA	NA	NA	NA	NA	NA	0	0	0	0	0	-	conjugative
CP039920.1	129620	TRUE	NA	NA	NA	NA	NA	NA	NA	NA	0	0	0	0	0	-	non-mobilizable
CP039921.1	46073	TRUE	NA	NA	NA	NA	NA	NA	NA	NA	0	0	0	0	0	-	conjugative
CP040041.1	561419	TRUE	NA	NA	NA	NA	NA	NA	NA	NA	0	0	0	0	0	-	non-mobilizable
CP040043.1	82500	TRUE	NA	NA	NA	NA	NA	NA	NA	NA	0	0	0	0	0	rep_cluster_734	conjugative
CP040044.1	47143	TRUE	NA	NA	NA	NA	NA	NA	NA	NA	0	0	0	0	0	-	non-mobilizable
CP040045.1	16485	FALSE	NA	NA	NA	NA	NA	NA	NA	NA	0	0	0	0	0	rep_cluster_1282	mobilizable
CP040046.1	16490	TRUE	NA	NA	NA	NA	NA	NA	NA	NA	0	0	0	0	0	rep_cluster_1282	mobilizable
CP040054.1	236166	TRUE	GC_005280395	Bacteria	Proteobacteria	Gammaproteobacteria	Pseudomonadales	Moraxellaceae	Acinetobacter	Acinetobacter baumannii	0	0	0	0	0	rep_cluster_1254	conjugative
CP040055.1	16467	FALSE	GC_005280395	Bacteria	Proteobacteria	Gammaproteobacteria	Pseudomonadales	Moraxellaceae	Acinetobacter	Acinetobacter baumannii	0	0	0	0	0	rep_cluster_1282	mobilizable
CP040057.1	46025	TRUE	NA	NA	NA	NA	NA	NA	NA	NA	0	0	0	0	0	-	non-mobilizable
CP040445.1	91675	TRUE	GC_013377395	Bacteria	Proteobacteria	Gammaproteobacteria	Enterobacterales	Enterobacteriaceae	Klebsiella	Klebsiella pneumoniae	0	0	0	0	0	IncFII,IncQ1,rep_cluster_1418,rep_cluster_2183	non-mobilizable
CP040446.1	46161	FALSE	GC_013377395	Bacteria	Proteobacteria	Gammaproteobacteria	Enterobacterales	Enterobacteriaceae	Klebsiella	Klebsiella pneumoniae	0	0	0	0	0	IncX3	conjugative
CP040447.1	111238	FALSE	GC_013377395	Bacteria	Proteobacteria	Gammaproteobacteria	Enterobacterales	Enterobacteriaceae	Klebsiella	Klebsiella pneumoniae	0	0	0	0	0	IncFIB	non-mobilizable
CP040448.1	5251	FALSE	GC_013377395	Bacteria	Proteobacteria	Gammaproteobacteria	Enterobacterales	Enterobacteriaceae	Klebsiella	Klebsiella pneumoniae	0	0	0	0	0	ColRNAI_rep_cluster_1987	mobilizable
CP040467.1	307384	TRUE	NA	NA	NA	NA	NA	NA	NA	NA	0	0	0	0	0	rep_cluster_1910	non-mobilizable
CP040826.1	41179	FALSE	NA	NA	NA	NA	NA	NA	NA	NA	0	0	0	0	0	IncN	conjugative
CP040926.1	4224	FALSE	GC_001307505	Bacteria	Firmicutes	Bacilli	Acholeplasmatales	Acholeplasmataceae	Phytoplasma	Phytoplasma sp000364425	0	0	0	0	0	rep_cluster_585	non-mobilizable
CP041024.1	202516	FALSE	NA	NA	NA	NA	NA	NA	NA	NA	0	0	0	0	0	IncFIB	non-mobilizable
CP041052.1	132946	TRUE	NA	NA	NA	NA	NA	NA	NA	NA	0	0	0	0	0	IncC	mobilizable
CP041053.1	52179	TRUE	NA	NA	NA	NA	NA	NA	NA	NA	0	0	0	0	0	IncX3,rep_cluster_1195	conjugative
CP041055.1	2573	FALSE	NA	NA	NA	NA	NA	NA	NA	NA	0	0	0	0	0	-	non-mobilizable
CP041056.1	10424	TRUE	NA	NA	NA	NA	NA	NA	NA	NA	0	0	0	0	0	rep_cluster_2373	mobilizable
CP041057.1	8688	TRUE	NA	NA	NA	NA	NA	NA	NA	NA	0	0	0	0	0	ColRNAI_rep_cluster_1987	non-mobilizable
CP041058.1	3385	TRUE	NA	NA	NA	NA	NA	NA	NA	NA	0	0	0	0	0	ColpVC	non-mobilizable
CP041059.1	9282	TRUE	NA	NA	NA	NA	NA	NA	NA	NA	0	0	0	0	0	rep_cluster_2335	mobilizable
CP041060.1	9581	TRUE	NA	NA	NA	NA	NA	NA	NA	NA	0	0	0	0	0	rep_cluster_2335	mobilizable
CP041127.1	91252	TRUE	NA	NA	NA	NA	NA	NA	NA	NA	0	0	0	0	0	rep_cluster_2273	conjugative
CP041128.1	63265	TRUE	NA	NA	NA	NA	NA	NA	NA	NA	0	0	0	0	0	IncI1	conjugative
CP041234.1	43151	FALSE	NA	NA	NA	NA	NA	NA	NA	NA	0	0	0	0	0	IncI1	conjugative
CP041279.2	35216	TRUE	GC_007917315	Bacteria	Firmicutes	Bacilli	Lactobacillales	Enterococcaceae	Enterococcus_B	Enterococcus_B faecium	0	0	0	0	0	rep_cluster_185	non-mobilizable
CP041324.1	8620	FALSE	GC_007833955	Bacteria	Firmicutes	Bacilli	Bacillales	Planococcaceae	Planococcus	Planococcus glaciei	0	0	0	0	0	-	non-mobilizable
CP041325.1	157579	TRUE	GC_007833955	Bacteria	Firmicutes	Bacilli	Bacillales	Planococcaceae	Planococcus	Planococcus glaciei	0	0	0	0	0	-	mobilizable
CP041516.1	48599	TRUE	NA	NA	NA	NA	NA	NA	NA	NA	0	0	0	0	0	rep_cluster_385	non-mobilizable
CP041517.1	151023	TRUE	NA	NA	NA	NA	NA	NA	NA	NA	0	0	0	0	0	rep_cluster_385	mobilizable
CP041518.1	132519	FALSE	NA	NA	NA	NA	NA	NA	NA	NA	0	0	0	0	0	rep_cluster_385	non-mobilizable
CP041648.1	164805	TRUE	NA	NA	NA	NA	NA	NA	NA	NA	0	0	0	0	0	IncFIA,IncFII,rep_cluster_2183	conjugative
CP041748.1	91398	FALSE	NA	NA	NA	NA	NA	NA	NA	NA	0	0	0	0	0	IncFIA,IncFIB	non-mobilizable
CP041751.1	56742	TRUE	GC_009873395	Bacteria	Firmicutes	Bacilli	Bacillales	Bacillaceae_G	Bacillus_A	Bacillus_A paranthracis	1	1	1	0	0	rep_cluster_920	non-mobilizable
CP041752.1	40613	TRUE	GC_009873395	Bacteria	Firmicutes	Bacilli	Bacillales	Bacillaceae_G	Bacillus_A	Bacillus_A paranthracis	0	0	0	0	0	-	non-mobilizable
CP041768.1	46843	TRUE	NA	NA	NA	NA	NA	NA	NA	NA	0	0	0	0	0	-	non-mobilizable
CP041980.1	299329	FALSE	GC_009884335	Bacteria	Firmicutes	Bacilli	Bacillales	Bacillaceae_G	Bacillus_A	Bacillus_A paranthracis	1	1	1	0	0	rep_cluster_125,rep_cluster_1698	non-mobilizable
CP042206.1	4586	TRUE	GC_003012895	Bacteria	Proteobacteria	Gammaproteobacteria	Pseudomonadales	Moraxellaceae	Acinetobacter	Acinetobacter baumannii	0	0	0	0	0	-	mobilizable
CP042207.1	9900	TRUE	GC_003012895	Bacteria	Proteobacteria	Gammaproteobacteria	Pseudomonadales	Moraxellaceae	Acinetobacter	Acinetobacter baumannii	0	0	0	0	0	rep_cluster_1364	mobilizable
CP042208.1	11291	TRUE	GC_003012895	Bacteria	Proteobacteria	Gammaproteobacteria	Pseudomonadales	Moraxellaceae	Acinetobacter	Acinetobacter baumannii	0	0	0	0	0	rep_cluster_1172	mobilizable
CP042209.1	37365	TRUE	GC_003012895	Bacteria	Proteobacteria	Gammaproteobacteria	Pseudomonadales	Moraxellaceae	Acinetobacter	Acinetobacter baumannii	0	0	0	0	0	-	non-mobilizable
CP042210.1	134338	TRUE	GC_003012895	Bacteria	Proteobacteria	Gammaproteobacteria	Pseudomonadales	Moraxellaceae	Acinetobacter	Acinetobacter baumannii	0	0	0	0	0	rep_cluster_639	mobilizable
CP042280.1	92592	TRUE	GC_007858575	Bacteria	Actinobacteriota	Actinomycetia	Streptomycetales	Streptomycetaceae	Streptomyces	Streptomyces sp003949805	0	0	0	0	0	-	non-mobilizable
CP042439.1	81966	FALSE	GC_007972065	Bacteria	Proteobacteria	Gammaproteobacteria	Enterobacterales	Enterobacteriaceae	Salmonella	Salmonella enterica	0	0	0	0	0	IncFII	conjugative
CP042595.1	336677	TRUE	GC_008931705	Bacteria	Actinobacteriota	Actinomycetia	Streptomycetales	Streptomycetaceae	Streptomyces	Streptomyces variabilis	1	0	0	0	1	rep_cluster_1910	non-mobilizable
CP042600.1	121754	TRUE	NA	NA	NA	NA	NA	NA	NA	NA	0	0	0	0	0	IncFIB,IncFII	mobilizable
CP042601.1	78117	TRUE	NA	NA	NA	NA	NA	NA	NA	NA	0	0	0	0	0	IncFIA,IncFIC	conjugative
CP042602.1	50625	FALSE	NA	NA	NA	NA	NA	NA	NA	NA	0	0	0	0	0	IncP	conjugative
CP042603.1	8176	FALSE	NA	NA	NA	NA	NA	NA	NA	NA	0	0	0	0	0	IncQ1	mobilizable
CP042604.1	3028	FALSE	NA	NA	NA	NA	NA	NA	NA	NA	0	0	0	0	0	rep_cluster_2374	non-mobilizable
CP042605.1	2457	FALSE	NA	NA	NA	NA	NA	NA	NA	NA	0	0	0	0	0	rep_cluster_2373	non-mobilizable
CP042607.1	34525	FALSE	NA	NA	NA	NA	NA	NA	NA	NA	0	0	0	0	0	IncX4	conjugative
CP042608.1	25336	TRUE	NA	NA	NA	NA	NA	NA	NA	NA	0	0	0	0	0	IncX1	non-mobilizable
CP042609.1	5518	FALSE	NA	NA	NA	NA	NA	NA	NA	NA	0	0	0	0	0	rep_cluster_2486	mobilizable
CP042610.1	4870	TRUE	NA	NA	NA	NA	NA	NA	NA	NA	0	0	0	0	0	rep_cluster_2373	non-mobilizable
CP042611.1	3089	TRUE	NA	NA	NA	NA	NA	NA	NA	NA	0	0	0	0	0	rep_cluster_2374	non-mobilizable
CP042612.1	2997	FALSE	NA	NA	NA	NA	NA	NA	NA	NA	0	0	0	0	0	rep_cluster_2373	non-mobilizable
CP042613.1	2506	FALSE	NA	NA	NA	NA	NA	NA	NA	NA	0	0	0	0	0	rep_cluster_2373	non-mobilizable
CP042614.1	2454	FALSE	NA	NA	NA	NA	NA	NA	NA	NA	0	0	0	0	0	ColRNAI_rep_cluster_1987	mobilizable
CP042616.1	269463	TRUE	NA	NA	NA	NA	NA	NA	NA	NA	0	0	0	0	0	IncHI2A,rep_cluster_1088	conjugative
CP042617.1	128115	TRUE	NA	NA	NA	NA	NA	NA	NA	NA	0	0	0	0	0	IncX1,IncY	non-mobilizable
CP042618.1	122478	TRUE	NA	NA	NA	NA	NA	NA	NA	NA	0	0	0	0	0	IncI-gamma/K1	conjugative
CP042619.1	100041	TRUE	NA	NA	NA	NA	NA	NA	NA	NA	0	0	0	0	0	IncFIA,IncFIB,IncFIC,IncI1	conjugative
CP042620.1	93655	TRUE	NA	NA	NA	NA	NA	NA	NA	NA	0	0	0	0	0	rep_cluster_2164	non-mobilizable
CP042621.1	78425	TRUE	NA	NA	NA	NA	NA	NA	NA	NA	0	0	0	0	0	IncFIA,IncFIC	conjugative
CP042622.1	46850	FALSE	NA	NA	NA	NA	NA	NA	NA	NA	0	0	0	0	0	-	non-mobilizable
CP042623.1	4776	TRUE	NA	NA	NA	NA	NA	NA	NA	NA	0	0	0	0	0	rep_cluster_2335	mobilizable
CP042624.1	3129	FALSE	NA	NA	NA	NA	NA	NA	NA	NA	0	0	0	0	0	rep_cluster_2350	mobilizable
CP042625.1	2991	FALSE	NA	NA	NA	NA	NA	NA	NA	NA	0	0	0	0	0	rep_cluster_2374	non-mobilizable
CP042626.1	1551	FALSE	NA	NA	NA	NA	NA	NA	NA	NA	0	0	0	0	0	Col(MG828)	mobilizable
CP042628.1	209908	TRUE	NA	NA	NA	NA	NA	NA	NA	NA	0	0	0	0	0	IncHI2A,rep_cluster_1088	non-mobilizable
CP042629.1	149622	TRUE	NA	NA	NA	NA	NA	NA	NA	NA	0	0	0	0	0	IncFIA,IncFIC,IncX4	conjugative
CP042630.1	138251	FALSE	NA	NA	NA	NA	NA	NA	NA	NA	0	0	0	0	0	IncFIA,IncFIB,IncFIC	conjugative
CP042631.1	123137	TRUE	NA	NA	NA	NA	NA	NA	NA	NA	0	0	0	0	0	IncI-gamma/K1	conjugative
CP042632.1	94735	TRUE	NA	NA	NA	NA	NA	NA	NA	NA	0	0	0	0	0	rep_cluster_1704	non-mobilizable
CP042633.1	89339	TRUE	NA	NA	NA	NA	NA	NA	NA	NA	0	0	0	0	0	IncFIA,IncFIC	conjugative
CP042634.1	18289	TRUE	NA	NA	NA	NA	NA	NA	NA	NA	0	0	0	0	0	rep_cluster_2350	conjugative
CP042635.1	3906	FALSE	NA	NA	NA	NA	NA	NA	NA	NA	0	0	0	0	0	Col156	mobilizable
CP042636.1	2090	FALSE	NA	NA	NA	NA	NA	NA	NA	NA	0	0	0	0	0	Col(BS512)	non-mobilizable
CP042637.1	1462	FALSE	NA	NA	NA	NA	NA	NA	NA	NA	0	0	0	0	0	-	non-mobilizable
CP042639.1	278111	TRUE	GC_007998105	Bacteria	Proteobacteria	Gammaproteobacteria	Enterobacterales	Enterobacteriaceae	Escherichia	Escherichia flexneri	0	0	0	0	0	IncHI2A,rep_cluster_1088	conjugative
CP042640.1	99667	TRUE	GC_007998105	Bacteria	Proteobacteria	Gammaproteobacteria	Enterobacterales	Enterobacteriaceae	Escherichia	Escherichia flexneri	0	0	0	0	0	IncFIA,IncFIB,IncFIC	mobilizable
CP042641.1	95014	FALSE	GC_007998105	Bacteria	Proteobacteria	Gammaproteobacteria	Enterobacterales	Enterobacteriaceae	Escherichia	Escherichia flexneri	0	0	0	0	0	IncY	non-mobilizable
CP042642.1	77023	TRUE	GC_007998105	Bacteria	Proteobacteria	Gammaproteobacteria	Enterobacterales	Enterobacteriaceae	Escherichia	Escherichia flexneri	0	0	0	0	0	IncFIA,IncFIC	conjugative
CP042643.1	40493	TRUE	GC_007998105	Bacteria	Proteobacteria	Gammaproteobacteria	Enterobacterales	Enterobacteriaceae	Escherichia	Escherichia flexneri	0	0	0	0	0	IncN	conjugative
CP042644.1	33300	FALSE	GC_007998105	Bacteria	Proteobacteria	Gammaproteobacteria	Enterobacterales	Enterobacteriaceae	Escherichia	Escherichia flexneri	0	0	0	0	0	IncX4	conjugative
CP042646.1	184695	TRUE	NA	NA	NA	NA	NA	NA	NA	NA	0	0	0	0	0	IncC,rep_cluster_71	conjugative
CP042647.1	35009	TRUE	NA	NA	NA	NA	NA	NA	NA	NA	0	0	0	0	0	IncX4	conjugative
CP042648.1	3671	FALSE	NA	NA	NA	NA	NA	NA	NA	NA	0	0	0	0	0	rep_cluster_2373	mobilizable
CP042649.1	3368	FALSE	NA	NA	NA	NA	NA	NA	NA	NA	0	0	0	0	0	-	mobilizable
CP042872.1	52077	TRUE	GC_008027975	Bacteria	Proteobacteria	Gammaproteobacteria	Enterobacterales	Enterobacteriaceae	Escherichia	Escherichia flexneri	0	0	0	0	0	IncFIB	non-mobilizable
CP042894.1	141344	TRUE	GC_003399945	Bacteria	Proteobacteria	Gammaproteobacteria	Enterobacterales	Enterobacteriaceae	Escherichia	Escherichia flexneri	0	0	0	0	0	IncHI1B,IncQ1	mobilizable
CP042895.1	258004	TRUE	GC_003399945	Bacteria	Proteobacteria	Gammaproteobacteria	Enterobacterales	Enterobacteriaceae	Escherichia	Escherichia flexneri	0	0	0	0	0	IncHI2A,rep_cluster_1088	conjugative
CP042897.1	167754	FALSE	GC_003400045	Bacteria	Proteobacteria	Gammaproteobacteria	Enterobacterales	Enterobacteriaceae	Escherichia	Escherichia coli_D	0	0	0	0	0	IncFIB,IncFIC,IncFII	conjugative
CP042898.1	215531	FALSE	GC_003400045	Bacteria	Proteobacteria	Gammaproteobacteria	Enterobacterales	Enterobacteriaceae	Escherichia	Escherichia coli_D	0	0	0	0	0	IncHI2A,rep_cluster_1088	conjugative
CP042900.1	117296	FALSE	GC_003399885	Bacteria	Proteobacteria	Gammaproteobacteria	Enterobacterales	Enterobacteriaceae	Escherichia	Escherichia coli_D	0	0	0	0	0	IncFIB,IncFIB	conjugative
CP042902.1	113908	FALSE	GC_003399895	Bacteria	Proteobacteria	Gammaproteobacteria	Enterobacterales	Enterobacteriaceae	Escherichia	Escherichia flexneri	0	0	0	0	0	IncFIB,IncFIB	conjugative
CP042948.1	113164	TRUE	GC_008064935	Bacteria	Proteobacteria	Gammaproteobacteria	Enterobacterales	Enterobacteriaceae	Escherichia	Escherichia flexneri	0	0	0	0	0	IncFIA,IncFIB	conjugative
CP042949.1	118482	FALSE	GC_008064955	Bacteria	Proteobacteria	Gammaproteobacteria	Enterobacterales	Enterobacteriaceae	Escherichia	Escherichia flexneri	0	0	0	0	0	IncFIA,IncFIB	conjugative
CP042951.1	109273	TRUE	GC_008064975	Bacteria	Proteobacteria	Gammaproteobacteria	Enterobacterales	Enterobacteriaceae	Escherichia	Escherichia flexneri	0	0	0	0	0	IncI1/B/O	conjugative
CP042952.1	73557	TRUE	GC_008064975	Bacteria	Proteobacteria	Gammaproteobacteria	Enterobacterales	Enterobacteriaceae	Escherichia	Escherichia flexneri	0	0	0	0	0	IncFIB,IncFII,IncI-gamma/K1	conjugative
CP042970.1	33304	FALSE	GC_003399775	Bacteria	Proteobacteria	Gammaproteobacteria	Enterobacterales	Enterobacteriaceae	Escherichia	Escherichia flexneri	0	0	0	0	0	IncX4	conjugative
CP042971.1	41491	TRUE	GC_003399775	Bacteria	Proteobacteria	Gammaproteobacteria	Enterobacterales	Enterobacteriaceae	Escherichia	Escherichia flexneri	0	0	0	0	0	IncR	mobilizable
CP042972.1	129967	TRUE	GC_003399775	Bacteria	Proteobacteria	Gammaproteobacteria	Enterobacterales	Enterobacteriaceae	Escherichia	Escherichia flexneri	0	0	0	0	0	IncFIB,IncFII,IncFII,rep_cluster_2232	conjugative
CP042974.1	117296	FALSE	GC_003399795	Bacteria	Proteobacteria	Gammaproteobacteria	Enterobacterales	Enterobacteriaceae	Escherichia	Escherichia coli_D	0	0	0	0	0	IncFIB,IncFIB	conjugative
CP043012.1	103252	TRUE	GC_008086525	Bacteria	Proteobacteria	Gammaproteobacteria	Enterobacterales	Enterobacteriaceae	Escherichia	Escherichia dysenteriae	0	0	0	0	0	IncFIA,IncFIB	non-mobilizable
CP043013.1	3770	FALSE	GC_008086525	Bacteria	Proteobacteria	Gammaproteobacteria	Enterobacterales	Enterobacteriaceae	Escherichia	Escherichia dysenteriae	0	0	0	0	0	rep_cluster_2350	mobilizable
CP043014.1	49061	TRUE	GC_008086525	Bacteria	Proteobacteria	Gammaproteobacteria	Enterobacterales	Enterobacteriaceae	Escherichia	Escherichia dysenteriae	0	0	0	0	0	IncI2	conjugative
CP043016.1	91446	FALSE	GC_008086485	Bacteria	Proteobacteria	Gammaproteobacteria	Enterobacterales	Enterobacteriaceae	Escherichia	Escherichia dysenteriae	0	0	0	0	0	IncFIA,IncFIB	non-mobilizable
CP043017.1	57382	FALSE	GC_008086485	Bacteria	Proteobacteria	Gammaproteobacteria	Enterobacterales	Enterobacteriaceae	Escherichia	Escherichia dysenteriae	0	0	0	0	0	IncI2	conjugative
CP043018.1	53686	TRUE	GC_008086485	Bacteria	Proteobacteria	Gammaproteobacteria	Enterobacterales	Enterobacteriaceae	Escherichia	Escherichia dysenteriae	0	0	0	0	0	-	non-mobilizable
CP043020.1	91448	FALSE	GC_008087645	Bacteria	Proteobacteria	Gammaproteobacteria	Enterobacterales	Enterobacteriaceae	Escherichia	Escherichia dysenteriae	0	0	0	0	0	IncFIA,IncFIB	non-mobilizable
CP043021.1	5641	FALSE	GC_008087645	Bacteria	Proteobacteria	Gammaproteobacteria	Enterobacterales	Enterobacteriaceae	Escherichia	Escherichia dysenteriae	0	0	0	0	0	rep_cluster_2141	mobilizable
CP043022.1	5718	FALSE	GC_008087645	Bacteria	Proteobacteria	Gammaproteobacteria	Enterobacterales	Enterobacteriaceae	Escherichia	Escherichia dysenteriae	0	0	0	0	0	rep_cluster_2141	mobilizable
CP043023.1	103546	TRUE	GC_008086505	Bacteria	Proteobacteria	Gammaproteobacteria	Enterobacterales	Enterobacteriaceae	Escherichia	Escherichia dysenteriae	0	0	0	0	0	IncFIA,IncFIB	mobilizable
CP043024.1	28809	TRUE	GC_008086505	Bacteria	Proteobacteria	Gammaproteobacteria	Enterobacterales	Enterobacteriaceae	Escherichia	Escherichia dysenteriae	0	0	0	0	0	-	non-mobilizable
CP043032.1	64524	TRUE	GC_008118325	Bacteria	Actinobacteriota	Actinomycetia	Actinomycetales	Dermatophilaceae	Dermacoccus	Dermacoccus abyssi	0	0	0	0	0	-	mobilizable
CP043543.1	9683	TRUE	GC_900196535	Bacteria	Proteobacteria	Gammaproteobacteria	Enterobacterales	Enterobacteriaceae	Escherichia	Escherichia dysenteriae	0	0	0	0	0	rep_cluster_2350,rep_cluster_2350,rep_cluster_2358,rep_cluster_2370	mobilizable
CP043544.1	82910	TRUE	GC_900196535	Bacteria	Proteobacteria	Gammaproteobacteria	Enterobacterales	Enterobacteriaceae	Escherichia	Escherichia dysenteriae	0	0	0	0	0	IncFIB,rep_cluster_2244	conjugative
CP043545.1	274059	FALSE	GC_900196535	Bacteria	Proteobacteria	Gammaproteobacteria	Enterobacterales	Enterobacteriaceae	Escherichia	Escherichia dysenteriae	0	0	0	0	0	IncHI2A,rep_cluster_1088	conjugative
CP043619.1	167434	TRUE	NA	NA	NA	NA	NA	NA	NA	NA	0	0	0	0	0	rep_cluster_231	non-mobilizable
CP043620.1	78245	TRUE	NA	NA	NA	NA	NA	NA	NA	NA	0	0	0	0	0	rep_cluster_579	conjugative
CP043621.1	67363	TRUE	NA	NA	NA	NA	NA	NA	NA	NA	0	0	0	0	0	rep_cluster_305	non-mobilizable
CP043622.1	41166	TRUE	NA	NA	NA	NA	NA	NA	NA	NA	0	0	0	0	0	-	non-mobilizable
CP043623.1	16620	TRUE	NA	NA	NA	NA	NA	NA	NA	NA	0	0	0	0	0	-	mobilizable
CP043734.1	101987	TRUE	GC_008386435	Bacteria	Proteobacteria	Gammaproteobacteria	Enterobacterales	Enterobacteriaceae	Escherichia	Escherichia flexneri	0	0	0	0	0	IncR,IncX1	mobilizable
CP043735.1	72088	TRUE	GC_008386435	Bacteria	Proteobacteria	Gammaproteobacteria	Enterobacterales	Enterobacteriaceae	Escherichia	Escherichia flexneri	0	0	0	0	0	IncFIA,IncFIA,IncFIB	mobilizable
CP043737.1	179651	TRUE	GC_003769125	Bacteria	Proteobacteria	Gammaproteobacteria	Enterobacterales	Enterobacteriaceae	Escherichia	Escherichia coli_D	0	0	0	0	0	IncFIB,IncFIC,IncFII	conjugative
CP043738.1	111317	TRUE	GC_003769125	Bacteria	Proteobacteria	Gammaproteobacteria	Enterobacterales	Enterobacteriaceae	Escherichia	Escherichia coli_D	0	0	0	0	0	IncI-gamma/K1	conjugative
CP043740.1	113189	TRUE	GC_004281435	Bacteria	Proteobacteria	Gammaproteobacteria	Enterobacterales	Enterobacteriaceae	Escherichia	Escherichia flexneri	0	0	0	0	0	IncFIA,rep_cluster_2313	conjugative
CP043741.1	126972	TRUE	GC_004281435	Bacteria	Proteobacteria	Gammaproteobacteria	Enterobacterales	Enterobacteriaceae	Escherichia	Escherichia flexneri	0	0	0	0	0	IncFIA,IncFIB,IncFIC	non-mobilizable
CP043743.1	125644	FALSE	GC_008386375	Bacteria	Proteobacteria	Gammaproteobacteria	Enterobacterales	Enterobacteriaceae	Escherichia	Escherichia flexneri	0	0	0	0	0	IncFIA,IncFIB	non-mobilizable
CP043745.1	138918	TRUE	GC_008386415	Bacteria	Proteobacteria	Gammaproteobacteria	Enterobacterales	Enterobacteriaceae	Escherichia	Escherichia flexneri	0	0	0	0	0	IncFIA,IncFIA,IncFIB,IncFIC	conjugative
CP043746.1	92183	TRUE	GC_008386415	Bacteria	Proteobacteria	Gammaproteobacteria	Enterobacterales	Enterobacteriaceae	Escherichia	Escherichia flexneri	0	0	0	0	0	rep_cluster_1704	non-mobilizable
CP043748.1	129730	TRUE	GC_008385405	Bacteria	Proteobacteria	Gammaproteobacteria	Enterobacterales	Enterobacteriaceae	Escherichia	Escherichia flexneri	0	0	0	0	0	IncFIA,IncFIA,IncFIB	conjugative
CP043751.1	81916	TRUE	GC_008385335	Bacteria	Proteobacteria	Gammaproteobacteria	Enterobacterales	Enterobacteriaceae	Escherichia	Escherichia flexneri	0	0	0	0	0	IncR,IncX1	mobilizable
CP043753.1	48263	TRUE	GC_008383225	Bacteria	Proteobacteria	Gammaproteobacteria	Enterobacterales	Enterobacteriaceae	Escherichia	Escherichia flexneri	0	0	0	0	0	IncR	mobilizable
CP043755.1	11451	TRUE	GC_008383145	Bacteria	Proteobacteria	Gammaproteobacteria	Enterobacterales	Enterobacteriaceae	Escherichia	Escherichia flexneri	0	0	0	0	0	rep_cluster_2335	mobilizable
CP043758.1	33733	TRUE	GC_008385205	Bacteria	Proteobacteria	Gammaproteobacteria	Enterobacterales	Enterobacteriaceae	Escherichia	Escherichia flexneri	0	0	0	0	0	IncR	mobilizable
CP043759.1	110887	TRUE	GC_008385205	Bacteria	Proteobacteria	Gammaproteobacteria	Enterobacterales	Enterobacteriaceae	Escherichia	Escherichia flexneri	0	0	0	0	0	IncFIA,IncFIC	conjugative
CP043941.1	38405	TRUE	GC_002119785	Bacteria	Proteobacteria	Gammaproteobacteria	Pseudomonadales	Moraxellaceae	Acinetobacter	Acinetobacter fasciculus	0	0	0	0	0	-	mobilizable
CP043974.1	5612	TRUE	GC_015134315	Bacteria	Proteobacteria	Gammaproteobacteria	Enterobacterales	Enterobacteriaceae	NZ1215		0	0	0	0	0	-	non-mobilizable
CP043976.1	4595	TRUE	GC_015134335	Bacteria	Proteobacteria	Gammaproteobacteria	Enterobacterales	Enterobacteriaceae	NZ1215		0	0	0	0	0	-	non-mobilizable
CP043977.1	2541	FALSE	GC_015134335	Bacteria	Proteobacteria	Gammaproteobacteria	Enterobacterales	Enterobacteriaceae	NZ1215		0	0	0	0	0	-	non-mobilizable
CP043979.1	5564	TRUE	GC_015134355	Bacteria	Proteobacteria	Gammaproteobacteria	Enterobacterales	Enterobacteriaceae	NZ1215		0	0	0	0	0	-	non-mobilizable
CP043981.1	4722	TRUE	GC_015134375	Bacteria	Proteobacteria	Gammaproteobacteria	Enterobacterales	Enterobacteriaceae	NZ1215		0	0	0	0	0	-	non-mobilizable
CP043982.1	2750	FALSE	GC_015134375	Bacteria	Proteobacteria	Gammaproteobacteria	Enterobacterales	Enterobacteriaceae	NZ1215		0	0	0	0	0	-	non-mobilizable
CP043984.1	6905	TRUE	GC_015134395	Bacteria	Proteobacteria	Gammaproteobacteria	Enterobacterales	Enterobacteriaceae	NZ1215		0	0	0	0	0	-	non-mobilizable
CP043986.1	5768	TRUE	GC_015134415	Bacteria	Proteobacteria	Gammaproteobacteria	Enterobacterales	Enterobacteriaceae	NZ1215		0	0	0	0	0	-	non-mobilizable
CP043988.1	6834	TRUE	GC_015134695	Bacteria	Proteobacteria	Gammaproteobacteria	Enterobacterales	Enterobacteriaceae	NZ1215		0	0	0	0	0	-	non-mobilizable
CP043990.1	3078	TRUE	GC_015134435	Bacteria	Proteobacteria	Gammaproteobacteria	Enterobacterales	Enterobacteriaceae	NZ1215		0	0	0	0	0	-	non-mobilizable
CP043992.1	5911	TRUE	GC_015139955	Bacteria	Proteobacteria	Gammaproteobacteria	Enterobacterales	Enterobacteriaceae	NZ1215		0	0	0	0	0	-	non-mobilizable
CP043994.1	5821	TRUE	GC_015140255	Bacteria	Proteobacteria	Gammaproteobacteria	Enterobacterales	Enterobacteriaceae	NZ1215		0	0	0	0	0	-	non-mobilizable
CP044008.1	84489	FALSE	GC_008705215	Bacteria	Proteobacteria	Gammaproteobacteria	Enterobacterales	Enterobacteriaceae	Salmonella	Salmonella enterica	0	0	0	0	0	IncY	conjugative
CP044022.1	114184	TRUE	GC_015244435	Bacteria	Proteobacteria	Gammaproteobacteria	Enterobacterales	Enterobacteriaceae	Escherichia	Escherichia flexneri	0	0	0	0	0	IncK2/Z,rep_cluster_1527	conjugative
CP044023.1	98512	TRUE	GC_015244435	Bacteria	Proteobacteria	Gammaproteobacteria	Enterobacterales	Enterobacteriaceae	Escherichia	Escherichia flexneri	0	0	0	0	0	IncFIB,rep_cluster_2244	mobilizable
CP044024.1	66137	TRUE	GC_015244435	Bacteria	Proteobacteria	Gammaproteobacteria	Enterobacterales	Enterobacteriaceae	Escherichia	Escherichia flexneri	0	0	0	0	0	IncFIA,IncFIC	conjugative
CP044025.1	60688	FALSE	GC_015244435	Bacteria	Proteobacteria	Gammaproteobacteria	Enterobacterales	Enterobacteriaceae	Escherichia	Escherichia flexneri	0	0	0	0	0	IncI2	conjugative
CP044026.1	31721	TRUE	GC_015244435	Bacteria	Proteobacteria	Gammaproteobacteria	Enterobacterales	Enterobacteriaceae	Escherichia	Escherichia flexneri	0	0	0	0	0	IncI2	non-mobilizable
CP044027.1	27201	TRUE	GC_015244435	Bacteria	Proteobacteria	Gammaproteobacteria	Enterobacterales	Enterobacteriaceae	Escherichia	Escherichia flexneri	0	0	0	0	0	-	conjugative
CP044166.1	192651	TRUE	NA	NA	NA	NA	NA	NA	NA	NA	0	0	0	0	0	rep_cluster_475	conjugative
CP044174.1	82741	TRUE	NA	NA	NA	NA	NA	NA	NA	NA	0	0	0	0	0	-	non-mobilizable
CP044306.1	264269	FALSE	NA	NA	NA	NA	NA	NA	NA	NA	0	0	0	0	0	IncHI2A,rep_cluster_1088	conjugative
CP044307.1	149516	TRUE	NA	NA	NA	NA	NA	NA	NA	NA	0	0	0	0	0	-	non-mobilizable
CP044308.1	134570	TRUE	NA	NA	NA	NA	NA	NA	NA	NA	0	0	0	0	0	-	non-mobilizable
CP044309.1	48326	TRUE	NA	NA	NA	NA	NA	NA	NA	NA	0	0	0	0	0	IncFIA,IncX1	mobilizable
CP044351.1	111625	TRUE	GC_008802895	Bacteria	Proteobacteria	Gammaproteobacteria	Enterobacterales	Enterobacteriaceae	Escherichia	Escherichia dysenteriae	0	0	0	0	0	IncX4	conjugative
CP044369.1	151915	TRUE	NA	NA	NA	NA	NA	NA	NA	NA	0	0	0	0	0	IncFIA,IncFII	conjugative
CP044370.1	111176	FALSE	NA	NA	NA	NA	NA	NA	NA	NA	0	0	0	0	0	IncFIB	non-mobilizable
CP044371.1	44135	TRUE	NA	NA	NA	NA	NA	NA	NA	NA	0	0	0	0	0	IncR	non-mobilizable
CP044372.1	5682	TRUE	NA	NA	NA	NA	NA	NA	NA	NA	0	0	0	0	0	rep_cluster_556	mobilizable
CP044373.1	5429	FALSE	NA	NA	NA	NA	NA	NA	NA	NA	0	0	0	0	0	ColRNAI_rep_cluster_1987	mobilizable
CP044374.1	4168	FALSE	NA	NA	NA	NA	NA	NA	NA	NA	0	0	0	0	0	ColRNAI_rep_cluster_1987	non-mobilizable
CP044375.1	2926	FALSE	NA	NA	NA	NA	NA	NA	NA	NA	0	0	0	0	0	rep_cluster_2373	non-mobilizable
CP044377.1	310104	FALSE	NA	NA	NA	NA	NA	NA	NA	NA	1	1	1	0	0	IncFIB,IncHI1B,IncN	conjugative
CP044378.1	149953	TRUE	NA	NA	NA	NA	NA	NA	NA	NA	0	0	0	0	0	IncFIB,IncFII,rep_cluster_2183	conjugative
CP044379.1	4653	FALSE	NA	NA	NA	NA	NA	NA	NA	NA	0	0	0	0	0	ColRNAI_rep_cluster_1987	non-mobilizable
CP044381.1	312615	TRUE	NA	NA	NA	NA	NA	NA	NA	NA	1	1	1	0	0	IncFIB,IncHI1B,IncN	conjugative
CP044382.1	123229	TRUE	NA	NA	NA	NA	NA	NA	NA	NA	0	0	0	0	0	IncFIB,IncFII,rep_cluster_2183	conjugative
CP044383.1	50621	FALSE	NA	NA	NA	NA	NA	NA	NA	NA	0	0	0	0	0	IncP	conjugative
CP044384.1	4167	FALSE	NA	NA	NA	NA	NA	NA	NA	NA	0	0	0	0	0	ColRNAI_rep_cluster_1987,rep_cluster_2373	non-mobilizable
CP044386.1	317839	TRUE	NA	NA	NA	NA	NA	NA	NA	NA	1	1	1	0	0	IncFIB,IncHI1B,IncN	conjugative
CP044387.1	144448	FALSE	NA	NA	NA	NA	NA	NA	NA	NA	0	0	0	0	0	IncFIB,IncFII,rep_cluster_2183	conjugative
CP044388.1	3351	FALSE	NA	NA	NA	NA	NA	NA	NA	NA	0	0	0	0	0	rep_cluster_2324	non-mobilizable
CP044390.1	148731	TRUE	NA	NA	NA	NA	NA	NA	NA	NA	0	0	0	0	0	IncFIB,IncFII,rep_cluster_2183	conjugative
CP044391.1	109789	TRUE	NA	NA	NA	NA	NA	NA	NA	NA	0	0	0	0	0	IncFIA,IncFII	conjugative
CP044392.1	3850	FALSE	NA	NA	NA	NA	NA	NA	NA	NA	0	0	0	0	0	ColRNAI_rep_cluster_1987	mobilizable
CP044394.1	147709	FALSE	NA	NA	NA	NA	NA	NA	NA	NA	0	0	0	0	0	IncFIB,IncFII,rep_cluster_2183	conjugative
CP044395.1	92526	TRUE	NA	NA	NA	NA	NA	NA	NA	NA	0	0	0	0	0	IncFIA,IncFII	conjugative
CP044396.1	4764	TRUE	NA	NA	NA	NA	NA	NA	NA	NA	0	0	0	0	0	ColRNAI_rep_cluster_1987	mobilizable
CP044397.1	4763	FALSE	NA	NA	NA	NA	NA	NA	NA	NA	0	0	0	0	0	ColRNAI_rep_cluster_1987	mobilizable
CP044431.1	55802	FALSE	GC_004501425	Bacteria	Firmicutes	Bacilli	Lactobacillales	Listeriaceae	Listeria	Listeria monocytogenes_B	0	0	0	0	0	rep_cluster_110	mobilizable
CP044433.1	55804	FALSE	GC_004638545	Bacteria	Firmicutes	Bacilli	Lactobacillales	Listeriaceae	Listeria	Listeria monocytogenes_B	0	0	0	0	0	rep_cluster_110	mobilizable
CP045440.1	28673	TRUE	GC_013426235	Bacteria	Firmicutes	Bacilli	Staphylococcales	Staphylococcaceae	Staphylococcus	Staphylococcus aureus	0	0	0	0	0	rep_cluster_1733,rep_cluster_2214	mobilizable
CP045443.1	34958	TRUE	GC_013415995	Bacteria	Firmicutes	Bacilli	Staphylococcales	Staphylococcaceae	Staphylococcus	Staphylococcus aureus	0	0	0	0	0	rep_cluster_1110,rep_cluster_1733,rep_cluster_2214	mobilizable
CP045475.1	20622	FALSE	GC_013414865	Bacteria	Firmicutes	Bacilli	Staphylococcales	Staphylococcaceae	Staphylococcus	Staphylococcus aureus	0	0	0	0	0	rep_cluster_1733,rep_cluster_2214	mobilizable
CP045476.1	2473	FALSE	GC_013414865	Bacteria	Firmicutes	Bacilli	Staphylococcales	Staphylococcaceae	Staphylococcus	Staphylococcus aureus	0	0	0	0	0	rep_cluster_1947	non-mobilizable
CP045525.2	83273	FALSE	GC_009931495	Bacteria	Proteobacteria	Gammaproteobacteria	Enterobacterales	Enterobacteriaceae	Escherichia	Escherichia flexneri	0	0	0	0	0	IncFIA,IncFIC	conjugative
CP045527.2	89848	TRUE	GC_009931515	Bacteria	Proteobacteria	Gammaproteobacteria	Enterobacterales	Enterobacteriaceae	Escherichia	Escherichia flexneri	0	0	0	0	0	IncI1/B/O	conjugative
CP045534.1	162259	TRUE	NA	NA	NA	NA	NA	NA	NA	NA	0	0	0	0	0	rep_cluster_125	non-mobilizable
CP045535.1	12974	TRUE	NA	NA	NA	NA	NA	NA	NA	NA	0	0	0	0	0	-	non-mobilizable
CP045536.1	6466	TRUE	NA	NA	NA	NA	NA	NA	NA	NA	0	0	0	0	0	rep_cluster_1950,rep_cluster_1966	mobilizable
CP045556.1	261631	FALSE	GC_009495675	Bacteria	Proteobacteria	Gammaproteobacteria	Enterobacterales	Enterobacteriaceae	Citrobacter	Citrobacter freundii	0	0	0	0	0	Col(VCM04)	mobilizable
CP045557.1	167230	TRUE	GC_009495675	Bacteria	Proteobacteria	Gammaproteobacteria	Enterobacterales	Enterobacteriaceae	Citrobacter	Citrobacter freundii	0	0	0	0	0	rep_cluster_1444	mobilizable
CP045558.1	41152	TRUE	GC_009495675	Bacteria	Proteobacteria	Gammaproteobacteria	Enterobacterales	Enterobacteriaceae	Citrobacter	Citrobacter freundii	0	0	0	0	0	IncFIB	conjugative
CP045559.1	20370	TRUE	GC_009495675	Bacteria	Proteobacteria	Gammaproteobacteria	Enterobacterales	Enterobacteriaceae	Citrobacter	Citrobacter freundii	0	0	0	0	0	-	non-mobilizable
CP045591.1	23910	FALSE	NA	NA	NA	NA	NA	NA	NA	NA	0	0	0	0	0	rep_cluster_707	mobilizable
CP045592.1	6414	TRUE	NA	NA	NA	NA	NA	NA	NA	NA	0	0	0	0	0	rep_cluster_707,rep_cluster_707,rep_cluster_707	non-mobilizable
CP045636.1	68539	FALSE	NA	NA	NA	NA	NA	NA	NA	NA	0	0	0	0	0	IncFII,rep_cluster_645	mobilizable
CP045637.1	100916	FALSE	NA	NA	NA	NA	NA	NA	NA	NA	0	0	0	0	0	IncFIB	non-mobilizable
CP045638.1	9607	FALSE	NA	NA	NA	NA	NA	NA	NA	NA	0	0	0	0	0	rep_cluster_2350	mobilizable
CP045639.1	33991	TRUE	NA	NA	NA	NA	NA	NA	NA	NA	0	0	0	0	0	-	non-mobilizable
CP045666.1	465225	TRUE	GC_013457415	Bacteria	Proteobacteria	Gammaproteobacteria	Enterobacterales	Enterobacteriaceae	Rahnella		0	0	0	0	0	rep_cluster_1067	non-mobilizable
CP045667.1	93065	TRUE	GC_013457415	Bacteria	Proteobacteria	Gammaproteobacteria	Enterobacterales	Enterobacteriaceae	Rahnella		0	0	0	0	0	rep_cluster_1002	non-mobilizable
CP045668.1	85231	TRUE	GC_013457415	Bacteria	Proteobacteria	Gammaproteobacteria	Enterobacterales	Enterobacteriaceae	Rahnella		0	0	0	0	0	-	non-mobilizable
CP045669.1	5022	TRUE	GC_013457415	Bacteria	Proteobacteria	Gammaproteobacteria	Enterobacterales	Enterobacteriaceae	Rahnella		0	0	0	0	0	-	non-mobilizable
CP045779.1	131196	FALSE	GC_009648895	Bacteria	Proteobacteria	Gammaproteobacteria	Enterobacterales	Enterobacteriaceae	Cronobacter	Cronobacter sakazakii	0	0	0	0	0	IncFIB,rep_cluster_574	non-mobilizable
CP045780.1	38556	TRUE	GC_009648895	Bacteria	Proteobacteria	Gammaproteobacteria	Enterobacterales	Enterobacteriaceae	Cronobacter	Cronobacter sakazakii	0	0	0	0	0	IncFIC	non-mobilizable
CP045781.1	3982	TRUE	GC_009648895	Bacteria	Proteobacteria	Gammaproteobacteria	Enterobacterales	Enterobacteriaceae	Cronobacter	Cronobacter sakazakii	0	0	0	0	0	rep_cluster_2373	non-mobilizable
CP045836.1	66276	TRUE	GC_009649975	Bacteria	Firmicutes	Bacilli	Bacillales	Planococcaceae	Lysinibacillus	Lysinibacillus pakistanensis	0	0	0	0	0	-	non-mobilizable
CP045933.1	108107	FALSE	NA	NA	NA	NA	NA	NA	NA	NA	0	0	0	0	0	rep_cluster_488	non-mobilizable
CP045934.1	80987	FALSE	NA	NA	NA	NA	NA	NA	NA	NA	0	0	0	0	0	IncFIA,IncFII	conjugative
CP045935.1	57073	TRUE	NA	NA	NA	NA	NA	NA	NA	NA	0	0	0	0	0	IncI2	conjugative
CP045936.1	6774	TRUE	NA	NA	NA	NA	NA	NA	NA	NA	0	0	0	0	0	rep_cluster_2150	mobilizable
CP045937.1	5219	FALSE	NA	NA	NA	NA	NA	NA	NA	NA	0	0	0	0	0	rep_cluster_2350	mobilizable
CP045938.1	5114	TRUE	NA	NA	NA	NA	NA	NA	NA	NA	0	0	0	0	0	Col156	mobilizable
CP045939.1	3715	FALSE	NA	NA	NA	NA	NA	NA	NA	NA	0	0	0	0	0	rep_cluster_1778	mobilizable
CP045940.1	2690	FALSE	NA	NA	NA	NA	NA	NA	NA	NA	0	0	0	0	0	rep_cluster_2350	mobilizable
CP046285.1	213386	FALSE	NA	NA	NA	NA	NA	NA	NA	NA	0	0	0	0	0	IncFIA	conjugative
CP046287.1	9180	TRUE	NA	NA	NA	NA	NA	NA	NA	NA	0	0	0	0	0	rep_cluster_2335	mobilizable
CP046288.1	2089	FALSE	NA	NA	NA	NA	NA	NA	NA	NA	0	0	0	0	0	Col(BS512)	non-mobilizable
CP046289.1	4698	FALSE	NA	NA	NA	NA	NA	NA	NA	NA	0	0	0	0	0	rep_cluster_2350	non-mobilizable
CP046290.1	2557	FALSE	NA	NA	NA	NA	NA	NA	NA	NA	0	0	0	0	0	-	mobilizable
CP046512.1	509015	TRUE	GC_009738575	Bacteria	Firmicutes	Bacilli	Bacillales	Bacillaceae_G	Bacillus_A	Bacillus_A thuringiensis_S	0	0	0	0	0	rep_cluster_125	non-mobilizable
CP046513.1	294504	TRUE	GC_009738575	Bacteria	Firmicutes	Bacilli	Bacillales	Bacillaceae_G	Bacillus_A	Bacillus_A thuringiensis_S	3	2	2	0	0	rep_cluster_125	non-mobilizable
CP046596.1	140938	TRUE	GC_010918035	Bacteria	Proteobacteria	Gammaproteobacteria	Pseudomonadales	Moraxellaceae	Acinetobacter	Acinetobacter indicus	0	0	0	0	0	rep_cluster_1656	mobilizable
CP046597.1	28432	TRUE	GC_010918035	Bacteria	Proteobacteria	Gammaproteobacteria	Pseudomonadales	Moraxellaceae	Acinetobacter	Acinetobacter indicus	0	0	0	0	0	rep_cluster_1172	non-mobilizable
CP046598.1	10590	TRUE	GC_010918035	Bacteria	Proteobacteria	Gammaproteobacteria	Pseudomonadales	Moraxellaceae	Acinetobacter	Acinetobacter indicus	0	0	0	0	0	rep_cluster_1254	mobilizable
CP046599.1	1593	FALSE	GC_010918035	Bacteria	Proteobacteria	Gammaproteobacteria	Pseudomonadales	Moraxellaceae	Acinetobacter	Acinetobacter indicus	0	0	0	0	0	Col(MG828)	non-mobilizable
CP046677.1	266880	TRUE	GC_009762515	Bacteria	Proteobacteria	Gammaproteobacteria	Enterobacterales	Enterobacteriaceae	Escherichia	Escherichia flexneri	0	0	0	0	0	IncFIA,IncFIC	conjugative
CP046678.1	48742	TRUE	GC_009762515	Bacteria	Proteobacteria	Gammaproteobacteria	Enterobacterales	Enterobacteriaceae	Escherichia	Escherichia flexneri	0	0	0	0	0	IncFIA,IncFIB,IncFIB	conjugative
CP047033.1	124354	FALSE	GC_009797605	Bacteria	Proteobacteria	Alphaproteobacteria	Rhodobacterales	Rhodobacteraceae	Cereibacter	Cereibacter sphaeroides	0	0	0	0	0	rep_cluster_252	non-mobilizable
CP047034.1	114233	FALSE	GC_009797605	Bacteria	Proteobacteria	Alphaproteobacteria	Rhodobacterales	Rhodobacteraceae	Cereibacter	Cereibacter sphaeroides	0	0	0	0	0	-	non-mobilizable
CP047035.1	105324	FALSE	GC_009797605	Bacteria	Proteobacteria	Alphaproteobacteria	Rhodobacterales	Rhodobacteraceae	Cereibacter	Cereibacter sphaeroides	0	0	0	0	0	rep_cluster_369	mobilizable
CP047036.1	43551	TRUE	GC_009797605	Bacteria	Proteobacteria	Alphaproteobacteria	Rhodobacterales	Rhodobacteraceae	Cereibacter	Cereibacter sphaeroides	0	0	0	0	0	-	conjugative
CP047083.1	31943	TRUE	GC_005007655	Bacteria	Campylobacterota	Campylobacteria	Campylobacterales	Campylobacteraceae	Campylobacter_D	Campylobacter_D jejuni	0	0	0	0	0	-	conjugative
CP047084.1	55919	TRUE	GC_005007655	Bacteria	Campylobacterota	Campylobacteria	Campylobacterales	Campylobacteraceae	Campylobacter_D	Campylobacter_D jejuni	0	0	0	0	0	rep_cluster_475	conjugative
CP047137.1	1748866	FALSE	GC_009832785	Bacteria	Proteobacteria	Gammaproteobacteria	Burkholderiales	Burkholderiaceae	Ralstonia	Ralstonia solanacearum	0	0	0	0	0	-	mobilizable
CP047139.1	1814285	TRUE	GC_009832805	Bacteria	Proteobacteria	Gammaproteobacteria	Burkholderiales	Burkholderiaceae	Ralstonia	Ralstonia solanacearum	0	0	0	0	0	-	mobilizable
CP047483.1	48209	TRUE	GC_012923725	Bacteria	Campylobacterota	Campylobacteria	Campylobacterales	Campylobacteraceae	Campylobacter_D	Campylobacter_D jejuni	0	0	0	0	0	-	conjugative
CP047672.1	86371	TRUE	GC_010061665	Bacteria	Proteobacteria	Gammaproteobacteria	Enterobacterales	Enterobacteriaceae	Edwardsiella	Edwardsiella piscicida	0	0	0	0	0	IncFIB	conjugative
CP048042.1	85769	TRUE	GC_003074975	Bacteria	Proteobacteria	Gammaproteobacteria	Enterobacterales	Enterobacteriaceae	Serratia	Serratia liquefaciens	0	0	0	0	0	IncL/M	conjugative
CP048046.1	143075	FALSE	NA	NA	NA	NA	NA	NA	NA	NA	0	0	0	0	0	-	conjugative
CP048298.1	109943	FALSE	GC_012935235	Bacteria	Proteobacteria	Gammaproteobacteria	Enterobacterales	Enterobacteriaceae	Salmonella	Salmonella enterica	0	0	0	0	0	IncI-gamma/K1	conjugative
CP048299.1	293131	FALSE	GC_012935235	Bacteria	Proteobacteria	Gammaproteobacteria	Enterobacterales	Enterobacteriaceae	Salmonella	Salmonella enterica	0	0	0	0	0	IncHI2A,rep_cluster_1088	conjugative
CP048300.1	99529	FALSE	GC_012935235	Bacteria	Proteobacteria	Gammaproteobacteria	Enterobacterales	Enterobacteriaceae	Salmonella	Salmonella enterica	0	0	0	0	0	IncFIA,IncFIC	conjugative
CP048302.1	100159	TRUE	GC_012935255	Bacteria	Proteobacteria	Gammaproteobacteria	Enterobacterales	Enterobacteriaceae	Salmonella	Salmonella enterica	0	0	0	0	0	IncFIA,IncFIC	conjugative
CP048303.1	293078	TRUE	GC_012935255	Bacteria	Proteobacteria	Gammaproteobacteria	Enterobacterales	Enterobacteriaceae	Salmonella	Salmonella enterica	0	0	0	0	0	IncHI2A,rep_cluster_1088	conjugative
CP048737.1	21444	TRUE	NA	NA	NA	NA	NA	NA	NA	NA	0	0	0	0	0	-	non-mobilizable
CP048745.1	7636	TRUE	GC_011752455	Bacteria	Proteobacteria	Gammaproteobacteria	Enterobacterales	Enterobacteriaceae	Buchnera	Buchnera aphidicola_R	0	0	0	0	0	rep_cluster_1374	non-mobilizable
CP048746.1	3023	TRUE	GC_011752455	Bacteria	Proteobacteria	Gammaproteobacteria	Enterobacterales	Enterobacteriaceae	Buchnera	Buchnera aphidicola_R	0	0	0	0	0	-	non-mobilizable
CP048748.1	7814	TRUE	GC_011752475	Bacteria	Proteobacteria	Gammaproteobacteria	Enterobacterales	Enterobacteriaceae	Buchnera		0	0	0	0	0	rep_cluster_1374	non-mobilizable
CP048749.1	3331	TRUE	GC_011752475	Bacteria	Proteobacteria	Gammaproteobacteria	Enterobacterales	Enterobacteriaceae	Buchnera		0	0	0	0	0	-	non-mobilizable
CP048854.1	123784	TRUE	NA	NA	NA	NA	NA	NA	NA	NA	0	0	0	0	0	IncFIA,IncFIB,IncFIC	conjugative
CP048856.1	70473	TRUE	NA	NA	NA	NA	NA	NA	NA	NA	0	0	0	0	0	IncFIA,IncFII	conjugative
CP048858.1	113819	FALSE	NA	NA	NA	NA	NA	NA	NA	NA	0	0	0	0	0	IncFIA,IncFIB,IncFIC,rep_cluster_2131	conjugative
CP048859.1	5219	FALSE	NA	NA	NA	NA	NA	NA	NA	NA	0	0	0	0	0	rep_cluster_2350	mobilizable
CP048861.1	124387	TRUE	NA	NA	NA	NA	NA	NA	NA	NA	0	0	0	0	0	IncFIA,IncFIB,IncFII,IncQ1	mobilizable
CP048862.1	1546	FALSE	NA	NA	NA	NA	NA	NA	NA	NA	0	0	0	0	0	Col(MG828)	mobilizable
CP048864.1	4593	FALSE	NA	NA	NA	NA	NA	NA	NA	NA	0	0	0	0	0	rep_cluster_2350	mobilizable
CP048866.1	137220	TRUE	NA	NA	NA	NA	NA	NA	NA	NA	0	0	0	0	0	IncFIB,rep_cluster_2131	conjugative
CP048868.1	179302	TRUE	NA	NA	NA	NA	NA	NA	NA	NA	0	0	0	0	0	IncFIB,IncFII,IncFII,rep_cluster_2131	conjugative
CP048869.1	65184	TRUE	NA	NA	NA	NA	NA	NA	NA	NA	0	0	0	0	0	IncFIA,IncFII	conjugative
CP048871.1	120607	FALSE	NA	NA	NA	NA	NA	NA	NA	NA	0	0	0	0	0	IncFIA,IncFIB,rep_cluster_2131	conjugative
CP048872.1	5153	FALSE	NA	NA	NA	NA	NA	NA	NA	NA	0	0	0	0	0	rep_cluster_2350	mobilizable
CP048874.1	5163	FALSE	NA	NA	NA	NA	NA	NA	NA	NA	0	0	0	0	0	rep_cluster_2131	mobilizable
CP048927.1	53208	TRUE	GC_012935275	Bacteria	Proteobacteria	Gammaproteobacteria	Enterobacterales	Enterobacteriaceae	Salmonella	Salmonella enterica	0	0	0	0	0	IncX1	conjugative
CP049029.1	391128	TRUE	NA	NA	NA	NA	NA	NA	NA	NA	0	0	0	0	0	-	mobilizable
CP049030.1	352381	TRUE	NA	NA	NA	NA	NA	NA	NA	NA	0	0	0	0	0	-	mobilizable
CP049031.1	273781	TRUE	NA	NA	NA	NA	NA	NA	NA	NA	0	0	0	0	0	-	non-mobilizable
CP049032.1	101226	TRUE	NA	NA	NA	NA	NA	NA	NA	NA	0	0	0	0	0	-	non-mobilizable
CP049033.1	65203	TRUE	NA	NA	NA	NA	NA	NA	NA	NA	0	0	0	0	0	rep_cluster_605	non-mobilizable
CP049034.1	60660	TRUE	NA	NA	NA	NA	NA	NA	NA	NA	0	0	0	0	0	-	non-mobilizable
CP049035.1	14858	TRUE	NA	NA	NA	NA	NA	NA	NA	NA	0	0	0	0	0	-	non-mobilizable
CP049036.1	6831	TRUE	NA	NA	NA	NA	NA	NA	NA	NA	0	0	0	0	0	-	mobilizable
CP049078.2	70739	FALSE	NA	NA	NA	NA	NA	NA	NA	NA	0	0	0	0	0	IncFIA	conjugative
CP049079.2	180962	TRUE	NA	NA	NA	NA	NA	NA	NA	NA	0	0	0	0	0	IncFIA,IncFIB,IncFIC,IncFII,rep_cluster_2131	conjugative
CP049164.1	69465	TRUE	GC_013146725	Bacteria	Proteobacteria	Gammaproteobacteria	Enterobacterales	Enterobacteriaceae	Escherichia	Escherichia flexneri	0	0	0	0	0	IncFIA	mobilizable
CP049166.1	74389	TRUE	GC_013146745	Bacteria	Proteobacteria	Gammaproteobacteria	Enterobacterales	Enterobacteriaceae	Escherichia	Escherichia flexneri	0	0	0	0	0	IncFIA,IncFIC	conjugative
CP049168.1	67713	FALSE	GC_013146765	Bacteria	Proteobacteria	Gammaproteobacteria	Enterobacterales	Enterobacteriaceae	Escherichia	Escherichia flexneri	0	0	0	0	0	IncFIA,IncFIC	conjugative
CP049170.1	83333	FALSE	GC_013146785	Bacteria	Proteobacteria	Gammaproteobacteria	Enterobacterales	Enterobacteriaceae	Escherichia	Escherichia flexneri	0	0	0	0	0	IncFIA,IncFIC	conjugative
CP049172.1	83337	TRUE	GC_013146805	Bacteria	Proteobacteria	Gammaproteobacteria	Enterobacterales	Enterobacteriaceae	Escherichia	Escherichia flexneri	0	0	0	0	0	IncFIA,IncFIC	conjugative
CP049174.1	89387	FALSE	GC_013147065	Bacteria	Proteobacteria	Gammaproteobacteria	Enterobacterales	Enterobacteriaceae	Escherichia	Escherichia flexneri	0	0	0	0	0	IncFIA,IncFIC	conjugative
CP049176.1	86143	TRUE	GC_013147165	Bacteria	Proteobacteria	Gammaproteobacteria	Enterobacterales	Enterobacteriaceae	Escherichia	Escherichia flexneri	0	0	0	0	0	IncI-gamma/K1	conjugative
CP049178.1	86039	FALSE	GC_013147185	Bacteria	Proteobacteria	Gammaproteobacteria	Enterobacterales	Enterobacteriaceae	Escherichia	Escherichia flexneri	0	0	0	0	0	IncI1/B/O	conjugative
CP049180.1	86136	FALSE	GC_013147205	Bacteria	Proteobacteria	Gammaproteobacteria	Enterobacterales	Enterobacteriaceae	Escherichia	Escherichia flexneri	0	0	0	0	0	IncI-gamma/K1	conjugative
CP049186.1	83249	FALSE	GC_013146845	Bacteria	Proteobacteria	Gammaproteobacteria	Enterobacterales	Enterobacteriaceae	Escherichia	Escherichia flexneri	0	0	0	0	0	IncFIA,IncFIC	conjugative
CP049261.1	131112	FALSE	GC_003516105	Bacteria	Proteobacteria	Gammaproteobacteria	Enterobacterales	Enterobacteriaceae	Cronobacter	Cronobacter sakazakii	0	0	0	0	0	IncFIB,rep_cluster_574	non-mobilizable
CP049262.1	105136	TRUE	GC_003516105	Bacteria	Proteobacteria	Gammaproteobacteria	Enterobacterales	Enterobacteriaceae	Cronobacter	Cronobacter sakazakii	0	0	0	0	0	-	non-mobilizable
CP049307.1	338024	FALSE	GC_006695545	Bacteria	Proteobacteria	Gammaproteobacteria	Enterobacterales	Enterobacteriaceae	Salmonella	Salmonella enterica	0	0	0	0	0	IncHI2A,IncP,rep_cluster_1088	conjugative
CP049309.1	310495	TRUE	GC_007815565	Bacteria	Proteobacteria	Gammaproteobacteria	Enterobacterales	Enterobacteriaceae	Salmonella	Salmonella enterica	0	0	0	0	0	IncHI2A,rep_cluster_1088	conjugative
CP049311.1	339705	TRUE	GC_007758295	Bacteria	Proteobacteria	Gammaproteobacteria	Enterobacterales	Enterobacteriaceae	Salmonella	Salmonella enterica	0	0	0	0	0	IncHI2A,IncP,rep_cluster_1088	conjugative
CP049370.1	41668	FALSE	GC_014725515	Bacteria	Firmicutes	Bacilli	Staphylococcales	Staphylococcaceae	Staphylococcus	Staphylococcus aureus	0	0	0	0	0	rep_cluster_1017,rep_cluster_1017,rep_cluster_1142	conjugative
CP049372.1	25433	TRUE	GC_014725535	Bacteria	Firmicutes	Bacilli	Staphylococcales	Staphylococcaceae	Staphylococcus	Staphylococcus aureus	0	0	0	0	0	rep_cluster_1017,rep_cluster_1733,rep_cluster_2100	mobilizable
CP049373.1	19760	TRUE	GC_014725555	Bacteria	Firmicutes	Bacilli	Staphylococcales	Staphylococcaceae	Staphylococcus	Staphylococcus aureus	0	0	0	0	0	rep_cluster_1733,rep_cluster_2214	mobilizable
CP049375.1	25431	FALSE	GC_014725575	Bacteria	Firmicutes	Bacilli	Staphylococcales	Staphylococcaceae	Staphylococcus	Staphylococcus aureus	0	0	0	0	0	rep_cluster_1017,rep_cluster_1733,rep_cluster_2100	mobilizable
CP049378.1	27075	FALSE	GC_014725615	Bacteria	Firmicutes	Bacilli	Staphylococcales	Staphylococcaceae	Staphylococcus	Staphylococcus aureus	0	0	0	0	0	rep_cluster_1017,rep_cluster_1733,rep_cluster_2100	mobilizable
CP049382.1	27165	TRUE	GC_014725675	Bacteria	Firmicutes	Bacilli	Staphylococcales	Staphylococcaceae	Staphylococcus	Staphylococcus aureus	0	0	0	0	0	rep_cluster_1017,rep_cluster_1733,rep_cluster_2100	mobilizable
CP049385.1	26900	FALSE	GC_014725955	Bacteria	Firmicutes	Bacilli	Staphylococcales	Staphylococcaceae	Staphylococcus	Staphylococcus aureus	0	0	0	0	0	rep_cluster_1017,rep_cluster_1733,rep_cluster_2100	mobilizable
CP049391.1	20639	FALSE	GC_014726015	Bacteria	Firmicutes	Bacilli	Staphylococcales	Staphylococcaceae	Staphylococcus	Staphylococcus aureus	0	0	0	0	0	rep_cluster_1733,rep_cluster_2214	mobilizable
CP049392.1	44013	FALSE	GC_014726035	Bacteria	Firmicutes	Bacilli	Staphylococcales	Staphylococcaceae	Staphylococcus	Staphylococcus aureus	0	0	0	0	0	rep_cluster_1017,rep_cluster_1017,rep_cluster_1142	conjugative
CP049393.1	25435	TRUE	GC_014726035	Bacteria	Firmicutes	Bacilli	Staphylococcales	Staphylococcaceae	Staphylococcus	Staphylococcus aureus	0	0	0	0	0	rep_cluster_1017,rep_cluster_1733,rep_cluster_2100	mobilizable
CP049396.1	35312	FALSE	GC_014726075	Bacteria	Firmicutes	Bacilli	Staphylococcales	Staphylococcaceae	Staphylococcus	Staphylococcus aureus	0	0	0	0	0	rep_cluster_765	conjugative
CP049398.1	27077	FALSE	GC_014726075	Bacteria	Firmicutes	Bacilli	Staphylococcales	Staphylococcaceae	Staphylococcus	Staphylococcus aureus	0	0	0	0	0	rep_cluster_1017,rep_cluster_1733,rep_cluster_2100	mobilizable
CP049401.1	27271	FALSE	GC_014726115	Bacteria	Firmicutes	Bacilli	Staphylococcales	Staphylococcaceae	Staphylococcus	Staphylococcus aureus	0	0	0	0	0	rep_cluster_1017,rep_cluster_1017,rep_cluster_1215	mobilizable
CP049402.1	26730	FALSE	GC_014726135	Bacteria	Firmicutes	Bacilli	Staphylococcales	Staphylococcaceae	Staphylococcus	Staphylococcus aureus	0	0	0	0	0	rep_cluster_1017,rep_cluster_1733,rep_cluster_2100	mobilizable
CP049404.1	22992	TRUE	GC_014726155	Bacteria	Firmicutes	Bacilli	Staphylococcales	Staphylococcaceae	Staphylococcus	Staphylococcus aureus	0	0	0	0	0	rep_cluster_1017,rep_cluster_1733,rep_cluster_2100	mobilizable
CP049407.1	27080	FALSE	GC_014726175	Bacteria	Firmicutes	Bacilli	Staphylococcales	Staphylococcaceae	Staphylococcus	Staphylococcus aureus	0	0	0	0	0	rep_cluster_1017,rep_cluster_1733,rep_cluster_2100	mobilizable
CP049408.1	24651	FALSE	GC_014726195	Bacteria	Firmicutes	Bacilli	Staphylococcales	Staphylococcaceae	Staphylococcus	Staphylococcus aureus	0	0	0	0	0	rep_cluster_1017,rep_cluster_1733,rep_cluster_2100	mobilizable
CP049411.1	26536	TRUE	GC_014726215	Bacteria	Firmicutes	Bacilli	Staphylococcales	Staphylococcaceae	Staphylococcus	Staphylococcus aureus	0	0	0	0	0	rep_cluster_1017,rep_cluster_1733,rep_cluster_2100	mobilizable
CP049412.1	25435	TRUE	GC_014726235	Bacteria	Firmicutes	Bacilli	Staphylococcales	Staphylococcaceae	Staphylococcus	Staphylococcus aureus	0	0	0	0	0	rep_cluster_1017,rep_cluster_1733,rep_cluster_2100	mobilizable
CP049414.1	43984	FALSE	GC_014726235	Bacteria	Firmicutes	Bacilli	Staphylococcales	Staphylococcaceae	Staphylococcus	Staphylococcus aureus	0	0	0	0	0	rep_cluster_1017,rep_cluster_1017,rep_cluster_1142	conjugative
CP049415.1	27074	FALSE	GC_014726255	Bacteria	Firmicutes	Bacilli	Staphylococcales	Staphylococcaceae	Staphylococcus	Staphylococcus aureus	0	0	0	0	0	rep_cluster_1017,rep_cluster_1733,rep_cluster_2100	mobilizable
CP049419.1	43945	FALSE	GC_014726295	Bacteria	Firmicutes	Bacilli	Staphylococcales	Staphylococcaceae	Staphylococcus	Staphylococcus aureus	0	0	0	0	0	rep_cluster_1017,rep_cluster_1017,rep_cluster_1142	conjugative
CP049422.1	27269	FALSE	GC_014726355	Bacteria	Firmicutes	Bacilli	Staphylococcales	Staphylococcaceae	Staphylococcus	Staphylococcus aureus	0	0	0	0	0	rep_cluster_1017,rep_cluster_1017,rep_cluster_1215	mobilizable
CP049424.1	27274	FALSE	GC_014726375	Bacteria	Firmicutes	Bacilli	Staphylococcales	Staphylococcaceae	Staphylococcus	Staphylococcus aureus	0	0	0	0	0	rep_cluster_1017,rep_cluster_1017,rep_cluster_1215	mobilizable
CP049426.1	27072	FALSE	GC_014726395	Bacteria	Firmicutes	Bacilli	Staphylococcales	Staphylococcaceae	Staphylococcus	Staphylococcus aureus	0	0	0	0	0	rep_cluster_1017,rep_cluster_1733,rep_cluster_2100	mobilizable
CP049428.1	13163	TRUE	GC_014726415	Bacteria	Firmicutes	Bacilli	Staphylococcales	Staphylococcaceae	Staphylococcus	Staphylococcus aureus	0	0	0	0	0	rep_cluster_1017,rep_cluster_1733,rep_cluster_2100	mobilizable
CP049430.1	26594	TRUE	GC_014726435	Bacteria	Firmicutes	Bacilli	Staphylococcales	Staphylococcaceae	Staphylococcus	Staphylococcus aureus	0	0	0	0	0	rep_cluster_1017,rep_cluster_1733,rep_cluster_2100	mobilizable
CP049433.1	27094	TRUE	GC_014726475	Bacteria	Firmicutes	Bacilli	Staphylococcales	Staphylococcaceae	Staphylococcus	Staphylococcus aureus	0	0	0	0	0	rep_cluster_1017,rep_cluster_1733,rep_cluster_2100	mobilizable
CP049436.1	27265	TRUE	GC_014726495	Bacteria	Firmicutes	Bacilli	Staphylococcales	Staphylococcaceae	Staphylococcus	Staphylococcus aureus	0	0	0	0	0	rep_cluster_1017,rep_cluster_1017,rep_cluster_1215	mobilizable
CP049438.1	38411	TRUE	GC_014726515	Bacteria	Firmicutes	Bacilli	Staphylococcales	Staphylococcaceae	Staphylococcus	Staphylococcus aureus	0	0	0	0	0	rep_cluster_765	conjugative
CP049439.1	26531	FALSE	GC_014726535	Bacteria	Firmicutes	Bacilli	Staphylococcales	Staphylococcaceae	Staphylococcus	Staphylococcus aureus	0	0	0	0	0	rep_cluster_1017,rep_cluster_1733,rep_cluster_2100	mobilizable
CP049442.1	15528	TRUE	GC_014726575	Bacteria	Firmicutes	Bacilli	Staphylococcales	Staphylococcaceae	Staphylococcus	Staphylococcus aureus	0	0	0	0	0	-	non-mobilizable
CP049444.1	20722	FALSE	GC_014726575	Bacteria	Firmicutes	Bacilli	Staphylococcales	Staphylococcaceae	Staphylococcus	Staphylococcus aureus	0	0	0	0	0	rep_cluster_1733,rep_cluster_2214	mobilizable
CP049446.1	27088	FALSE	GC_014726595	Bacteria	Firmicutes	Bacilli	Staphylococcales	Staphylococcaceae	Staphylococcus	Staphylococcus aureus	0	0	0	0	0	rep_cluster_1017,rep_cluster_1733,rep_cluster_2100	mobilizable
CP049447.1	43566	FALSE	GC_014726615	Bacteria	Firmicutes	Bacilli	Staphylococcales	Staphylococcaceae	Staphylococcus	Staphylococcus aureus	0	0	0	0	0	rep_cluster_1017,rep_cluster_1017,rep_cluster_1142	conjugative
CP049449.1	25431	FALSE	GC_014726615	Bacteria	Firmicutes	Bacilli	Staphylococcales	Staphylococcaceae	Staphylococcus	Staphylococcus aureus	0	0	0	0	0	rep_cluster_1017,rep_cluster_1733,rep_cluster_2100	mobilizable
CP049450.1	28396	TRUE	GC_014726635	Bacteria	Firmicutes	Bacilli	Staphylococcales	Staphylococcaceae	Staphylococcus	Staphylococcus aureus	0	0	0	0	0	rep_cluster_1017,rep_cluster_1215,rep_cluster_1256	mobilizable
CP049451.1	27073	FALSE	GC_014726635	Bacteria	Firmicutes	Bacilli	Staphylococcales	Staphylococcaceae	Staphylococcus	Staphylococcus aureus	0	0	0	0	0	rep_cluster_1017,rep_cluster_1733,rep_cluster_2100	mobilizable
CP049455.1	22419	TRUE	GC_014726675	Bacteria	Firmicutes	Bacilli	Staphylococcales	Staphylococcaceae	Staphylococcus	Staphylococcus aureus	0	0	0	0	0	rep_cluster_1017,rep_cluster_1733,rep_cluster_2100	mobilizable
CP049456.1	36056	TRUE	GC_014726695	Bacteria	Firmicutes	Bacilli	Staphylococcales	Staphylococcaceae	Staphylococcus	Staphylococcus aureus	0	0	0	0	0	rep_cluster_1017,rep_cluster_1017,rep_cluster_1142	mobilizable
CP049457.1	13164	TRUE	GC_014726695	Bacteria	Firmicutes	Bacilli	Staphylococcales	Staphylococcaceae	Staphylococcus	Staphylococcus aureus	0	0	0	0	0	rep_cluster_1017,rep_cluster_1733,rep_cluster_2100	mobilizable
CP049459.1	24129	FALSE	GC_014726715	Bacteria	Firmicutes	Bacilli	Staphylococcales	Staphylococcaceae	Staphylococcus	Staphylococcus aureus	0	0	0	0	0	rep_cluster_1017,rep_cluster_1733,rep_cluster_2100	mobilizable
CP049462.1	25435	TRUE	GC_014726735	Bacteria	Firmicutes	Bacilli	Staphylococcales	Staphylococcaceae	Staphylococcus	Staphylococcus aureus	0	0	0	0	0	rep_cluster_1017,rep_cluster_1733,rep_cluster_2100	mobilizable
CP049464.1	26334	FALSE	GC_014726775	Bacteria	Firmicutes	Bacilli	Staphylococcales	Staphylococcaceae	Staphylococcus	Staphylococcus aureus	0	0	0	0	0	rep_cluster_1017,rep_cluster_1733,rep_cluster_2100	mobilizable
CP049466.1	19550	TRUE	GC_014726805	Bacteria	Firmicutes	Bacilli	Staphylococcales	Staphylococcaceae	Staphylococcus	Staphylococcus aureus	0	0	0	0	0	rep_cluster_1017,rep_cluster_1733,rep_cluster_2100	mobilizable
CP049469.1	30539	TRUE	GC_014726845	Bacteria	Firmicutes	Bacilli	Staphylococcales	Staphylococcaceae	Staphylococcus	Staphylococcus aureus	0	0	0	0	0	rep_cluster_1017,rep_cluster_1017,rep_cluster_1733,rep_cluster_2100	mobilizable
CP049471.1	46099	FALSE	GC_014726895	Bacteria	Firmicutes	Bacilli	Staphylococcales	Staphylococcaceae	Staphylococcus	Staphylococcus aureus	0	0	0	0	0	rep_cluster_1017,rep_cluster_1017,rep_cluster_1142	conjugative
CP049475.1	27267	TRUE	GC_014726915	Bacteria	Firmicutes	Bacilli	Staphylococcales	Staphylococcaceae	Staphylococcus	Staphylococcus aureus	0	0	0	0	0	rep_cluster_1017,rep_cluster_1017,rep_cluster_1215	mobilizable
CP049477.1	28770	TRUE	GC_014726955	Bacteria	Firmicutes	Bacilli	Staphylococcales	Staphylococcaceae	Staphylococcus	Staphylococcus aureus	0	0	0	0	0	rep_cluster_1017,rep_cluster_1017,rep_cluster_1215	mobilizable
CP049479.1	27267	FALSE	GC_014726975	Bacteria	Firmicutes	Bacilli	Staphylococcales	Staphylococcaceae	Staphylococcus	Staphylococcus aureus	0	0	0	0	0	rep_cluster_1017,rep_cluster_1017,rep_cluster_1215	mobilizable
CP049483.1	29399	TRUE	GC_014727015	Bacteria	Firmicutes	Bacilli	Staphylococcales	Staphylococcaceae	Staphylococcus	Staphylococcus aureus	0	0	0	0	0	rep_cluster_1017,rep_cluster_1733,rep_cluster_2100	mobilizable
CP049484.1	32305	TRUE	GC_014727015	Bacteria	Firmicutes	Bacilli	Staphylococcales	Staphylococcaceae	Staphylococcus	Staphylococcus aureus	0	0	0	0	0	rep_cluster_1017,rep_cluster_1215	non-mobilizable
CP049487.1	27271	TRUE	GC_014727035	Bacteria	Firmicutes	Bacilli	Staphylococcales	Staphylococcaceae	Staphylococcus	Staphylococcus aureus	0	0	0	0	0	rep_cluster_1017,rep_cluster_1017,rep_cluster_1215	mobilizable
CP049489.1	27272	TRUE	GC_014727055	Bacteria	Firmicutes	Bacilli	Staphylococcales	Staphylococcaceae	Staphylococcus	Staphylococcus aureus	0	0	0	0	0	rep_cluster_1017,rep_cluster_1017,rep_cluster_1215	mobilizable
CP049491.1	22850	FALSE	GC_014727075	Bacteria	Firmicutes	Bacilli	Staphylococcales	Staphylococcaceae	Staphylococcus	Staphylococcus aureus	0	0	0	0	0	rep_cluster_1017,rep_cluster_1733,rep_cluster_2100	mobilizable
CP049492.1	27066	TRUE	GC_014727095	Bacteria	Firmicutes	Bacilli	Staphylococcales	Staphylococcaceae	Staphylococcus	Staphylococcus aureus	0	0	0	0	0	rep_cluster_1017,rep_cluster_1733,rep_cluster_2100	mobilizable
CP049497.1	43549	FALSE	GC_014727155	Bacteria	Firmicutes	Bacilli	Staphylococcales	Staphylococcaceae	Staphylococcus	Staphylococcus aureus	0	0	0	0	0	rep_cluster_1017,rep_cluster_1017,rep_cluster_1142	conjugative
CP049498.1	25428	FALSE	GC_014727155	Bacteria	Firmicutes	Bacilli	Staphylococcales	Staphylococcaceae	Staphylococcus	Staphylococcus aureus	0	0	0	0	0	rep_cluster_1017,rep_cluster_1733,rep_cluster_2100	mobilizable
CP049502.1	43588	FALSE	GC_014727175	Bacteria	Firmicutes	Bacilli	Staphylococcales	Staphylococcaceae	Staphylococcus	Staphylococcus aureus	0	0	0	0	0	rep_cluster_1017,rep_cluster_1017,rep_cluster_1142	conjugative
CP049506.1	43571	FALSE	GC_014727235	Bacteria	Firmicutes	Bacilli	Staphylococcales	Staphylococcaceae	Staphylococcus	Staphylococcus aureus	0	0	0	0	0	rep_cluster_1017,rep_cluster_1017,rep_cluster_1142	conjugative
CP049507.1	27079	FALSE	GC_014727255	Bacteria	Firmicutes	Bacilli	Staphylococcales	Staphylococcaceae	Staphylococcus	Staphylococcus aureus	0	0	0	0	0	rep_cluster_1017,rep_cluster_1733,rep_cluster_2100	mobilizable
CP049509.1	25435	TRUE	GC_014794145	Bacteria	Firmicutes	Bacilli	Staphylococcales	Staphylococcaceae	Staphylococcus	Staphylococcus aureus	0	0	0	0	0	rep_cluster_1017,rep_cluster_1733,rep_cluster_2100	mobilizable
CP049512.1	22976	FALSE	GC_014727275	Bacteria	Firmicutes	Bacilli	Staphylococcales	Staphylococcaceae	Staphylococcus	Staphylococcus aureus	0	0	0	0	0	rep_cluster_1017,rep_cluster_1733,rep_cluster_2100	mobilizable
CP049513.1	33973	FALSE	GC_014727295	Bacteria	Firmicutes	Bacilli	Staphylococcales	Staphylococcaceae	Staphylococcus	Staphylococcus aureus	0	0	0	0	0	rep_cluster_1142	conjugative
CP049514.1	35680	TRUE	GC_014727295	Bacteria	Firmicutes	Bacilli	Staphylococcales	Staphylococcaceae	Staphylococcus	Staphylococcus aureus	0	0	0	0	0	rep_cluster_765	conjugative
CP049516.1	13163	FALSE	GC_014727295	Bacteria	Firmicutes	Bacilli	Staphylococcales	Staphylococcaceae	Staphylococcus	Staphylococcus aureus	0	0	0	0	0	rep_cluster_1017,rep_cluster_1733,rep_cluster_2100	mobilizable
CP049517.1	7240	TRUE	GC_014727315	Bacteria	Firmicutes	Bacilli	Staphylococcales	Staphylococcaceae	Staphylococcus	Staphylococcus aureus	0	0	0	0	0	-	non-mobilizable
CP049520.1	43581	FALSE	GC_014727315	Bacteria	Firmicutes	Bacilli	Staphylococcales	Staphylococcaceae	Staphylococcus	Staphylococcus aureus	0	0	0	0	0	rep_cluster_1017,rep_cluster_1017,rep_cluster_1142	conjugative
CP049521.1	43920	FALSE	GC_014727335	Bacteria	Firmicutes	Bacilli	Staphylococcales	Staphylococcaceae	Staphylococcus	Staphylococcus aureus	0	0	0	0	0	rep_cluster_1017,rep_cluster_1017,rep_cluster_1142	conjugative
CP049527.1	27272	TRUE	GC_014727395	Bacteria	Firmicutes	Bacilli	Staphylococcales	Staphylococcaceae	Staphylococcus	Staphylococcus aureus	0	0	0	0	0	rep_cluster_1017,rep_cluster_1017,rep_cluster_1215	mobilizable
CP049531.1	46255	TRUE	GC_014727435	Bacteria	Firmicutes	Bacilli	Staphylococcales	Staphylococcaceae	Staphylococcus	Staphylococcus aureus	0	0	0	0	0	rep_cluster_1017,rep_cluster_1017,rep_cluster_1142	conjugative
CP049532.1	35421	TRUE	GC_014727455	Bacteria	Firmicutes	Bacilli	Staphylococcales	Staphylococcaceae	Staphylococcus	Staphylococcus aureus	0	0	0	0	0	rep_cluster_765	conjugative
CP049533.1	13159	FALSE	GC_014727455	Bacteria	Firmicutes	Bacilli	Staphylococcales	Staphylococcaceae	Staphylococcus	Staphylococcus aureus	0	0	0	0	0	rep_cluster_1017,rep_cluster_1733,rep_cluster_2100	mobilizable
CP049536.1	43560	FALSE	GC_014727475	Bacteria	Firmicutes	Bacilli	Staphylococcales	Staphylococcaceae	Staphylococcus	Staphylococcus aureus	0	0	0	0	0	rep_cluster_1017,rep_cluster_1017,rep_cluster_1142	conjugative
CP049538.1	45470	FALSE	GC_014727495	Bacteria	Firmicutes	Bacilli	Staphylococcales	Staphylococcaceae	Staphylococcus	Staphylococcus aureus	0	0	0	0	0	rep_cluster_1017,rep_cluster_1017,rep_cluster_1142	conjugative
CP049539.1	25435	FALSE	GC_014727495	Bacteria	Firmicutes	Bacilli	Staphylococcales	Staphylococcaceae	Staphylococcus	Staphylococcus aureus	0	0	0	0	0	rep_cluster_1017,rep_cluster_1733,rep_cluster_2100	mobilizable
CP049541.1	27273	FALSE	GC_014727515	Bacteria	Firmicutes	Bacilli	Staphylococcales	Staphylococcaceae	Staphylococcus	Staphylococcus aureus	0	0	0	0	0	rep_cluster_1017,rep_cluster_1017,rep_cluster_1215	mobilizable
CP049543.1	43569	FALSE	GC_014727535	Bacteria	Firmicutes	Bacilli	Staphylococcales	Staphylococcaceae	Staphylococcus	Staphylococcus aureus	0	0	0	0	0	rep_cluster_1017,rep_cluster_1017,rep_cluster_1142	conjugative
CP049546.1	24661	TRUE	GC_014727575	Bacteria	Firmicutes	Bacilli	Staphylococcales	Staphylococcaceae	Staphylococcus	Staphylococcus aureus	0	0	0	0	0	rep_cluster_1017,rep_cluster_1733,rep_cluster_2100	mobilizable
CP049549.1	13163	FALSE	GC_014727595	Bacteria	Firmicutes	Bacilli	Staphylococcales	Staphylococcaceae	Staphylococcus	Staphylococcus aureus	0	0	0	0	0	rep_cluster_1017,rep_cluster_1733,rep_cluster_2100	mobilizable
CP049552.1	22612	FALSE	GC_014727615	Bacteria	Firmicutes	Bacilli	Staphylococcales	Staphylococcaceae	Staphylococcus	Staphylococcus aureus	0	0	0	0	0	rep_cluster_1017,rep_cluster_1733,rep_cluster_2100	mobilizable
CP049553.1	35307	FALSE	GC_014727615	Bacteria	Firmicutes	Bacilli	Staphylococcales	Staphylococcaceae	Staphylococcus	Staphylococcus aureus	0	0	0	0	0	rep_cluster_765	conjugative
CP049557.1	27081	FALSE	GC_014727655	Bacteria	Firmicutes	Bacilli	Staphylococcales	Staphylococcaceae	Staphylococcus	Staphylococcus aureus	0	0	0	0	0	rep_cluster_1017,rep_cluster_1733,rep_cluster_2100	mobilizable
CP049559.1	27083	FALSE	GC_014727675	Bacteria	Firmicutes	Bacilli	Staphylococcales	Staphylococcaceae	Staphylococcus	Staphylococcus aureus	0	0	0	0	0	rep_cluster_1017,rep_cluster_1733,rep_cluster_2100	mobilizable
CP049562.1	13160	FALSE	GC_014727715	Bacteria	Firmicutes	Bacilli	Staphylococcales	Staphylococcaceae	Staphylococcus	Staphylococcus aureus	0	0	0	0	0	rep_cluster_1017,rep_cluster_1733,rep_cluster_2100	mobilizable
CP049563.1	23076	TRUE	GC_014727735	Bacteria	Firmicutes	Bacilli	Staphylococcales	Staphylococcaceae	Staphylococcus	Staphylococcus aureus	0	0	0	0	0	rep_cluster_1017,rep_cluster_1733,rep_cluster_2100	mobilizable
CP049566.1	22963	TRUE	GC_014727755	Bacteria	Firmicutes	Bacilli	Staphylococcales	Staphylococcaceae	Staphylococcus	Staphylococcus aureus	0	0	0	0	0	rep_cluster_1017,rep_cluster_1733,rep_cluster_2100	mobilizable
CP049568.1	25060	TRUE	GC_014727775	Bacteria	Firmicutes	Bacilli	Staphylococcales	Staphylococcaceae	Staphylococcus	Staphylococcus aureus	0	0	0	0	0	rep_cluster_1017,rep_cluster_1017,rep_cluster_1215	mobilizable
CP049571.1	25386	FALSE	GC_014728255	Bacteria	Firmicutes	Bacilli	Staphylococcales	Staphylococcaceae	Staphylococcus	Staphylococcus aureus	0	0	0	0	0	rep_cluster_1017,rep_cluster_1733,rep_cluster_2100	mobilizable
CP049574.1	27073	FALSE	GC_014728585	Bacteria	Firmicutes	Bacilli	Staphylococcales	Staphylococcaceae	Staphylococcus	Staphylococcus aureus	0	0	0	0	0	rep_cluster_1017,rep_cluster_1017,rep_cluster_1215	mobilizable
CP049576.1	26999	FALSE	GC_014728725	Bacteria	Firmicutes	Bacilli	Staphylococcales	Staphylococcaceae	Staphylococcus	Staphylococcus aureus	0	0	0	0	0	rep_cluster_1017,rep_cluster_1733,rep_cluster_2100	mobilizable
CP049577.1	13763	TRUE	GC_014728725	Bacteria	Firmicutes	Bacilli	Staphylococcales	Staphylococcaceae	Staphylococcus	Staphylococcus aureus	0	0	0	0	0	-	non-mobilizable
CP049578.1	1025	FALSE	GC_014728725	Bacteria	Firmicutes	Bacilli	Staphylococcales	Staphylococcaceae	Staphylococcus	Staphylococcus aureus	0	0	0	0	0	-	non-mobilizable
CP049579.1	27273	FALSE	GC_014728925	Bacteria	Firmicutes	Bacilli	Staphylococcales	Staphylococcaceae	Staphylococcus	Staphylococcus aureus	0	0	0	0	0	rep_cluster_1017,rep_cluster_1017,rep_cluster_1215	mobilizable
CP049582.1	24934	FALSE	GC_014729065	Bacteria	Firmicutes	Bacilli	Staphylococcales	Staphylococcaceae	Staphylococcus	Staphylococcus aureus	0	0	0	0	0	rep_cluster_1017,rep_cluster_1733,rep_cluster_2100	mobilizable
CP049584.1	35816	FALSE	GC_014729215	Bacteria	Firmicutes	Bacilli	Staphylococcales	Staphylococcaceae	Staphylococcus	Staphylococcus aureus	0	0	0	0	0	rep_cluster_1142	conjugative
CP049585.1	27073	FALSE	GC_014729385	Bacteria	Firmicutes	Bacilli	Staphylococcales	Staphylococcaceae	Staphylococcus	Staphylococcus aureus	0	0	0	0	0	rep_cluster_1017,rep_cluster_1733,rep_cluster_2100	mobilizable
CP049588.1	17870	TRUE	GC_014726275	Bacteria	Firmicutes	Bacilli	Staphylococcales	Staphylococcaceae	Staphylococcus	Staphylococcus aureus	0	0	0	0	0	rep_cluster_1017,rep_cluster_1733,rep_cluster_2100	mobilizable
CP049610.1	31972	TRUE	GC_011068325	Bacteria	Proteobacteria	Gammaproteobacteria	Enterobacterales	Enterobacteriaceae	Escherichia	Escherichia coli_D	0	0	0	0	0	-	conjugative
CP049611.1	82571	FALSE	GC_011068325	Bacteria	Proteobacteria	Gammaproteobacteria	Enterobacterales	Enterobacteriaceae	Escherichia	Escherichia coli_D	0	0	0	0	0	IncI-gamma/K1	conjugative
CP049613.1	60372	TRUE	GC_011068385	Bacteria	Proteobacteria	Gammaproteobacteria	Enterobacterales	Enterobacteriaceae	Escherichia	Escherichia coli_D	0	0	0	0	0	IncI-gamma/K1	conjugative
CP049614.1	43928	TRUE	GC_011068385	Bacteria	Proteobacteria	Gammaproteobacteria	Enterobacterales	Enterobacteriaceae	Escherichia	Escherichia coli_D	0	0	0	0	0	IncFIA	conjugative
CP049615.1	83543	TRUE	GC_011068385	Bacteria	Proteobacteria	Gammaproteobacteria	Enterobacterales	Enterobacteriaceae	Escherichia	Escherichia coli_D	0	0	0	0	0	IncFIA	conjugative
CP049734.2	328507	TRUE	GC_011128975	Bacteria	Proteobacteria	Alphaproteobacteria	Rhizobiales	Rhizobiaceae	Rhizobium	Rhizobium leguminosarum_C	0	0	0	0	0	-	conjugative
CP049735.2	154738	TRUE	GC_011128975	Bacteria	Proteobacteria	Alphaproteobacteria	Rhizobiales	Rhizobiaceae	Rhizobium	Rhizobium leguminosarum_C	0	0	0	0	0	rep_cluster_592	non-mobilizable
CP049743.1	16645	TRUE	GC_015482585	Bacteria	Firmicutes	Bacilli	Bacillales				0	0	0	0	0	-	non-mobilizable
CP049876.1	87433	FALSE	GC_011302515	Bacteria	Proteobacteria	Gammaproteobacteria	Enterobacterales	Enterobacteriaceae	Salmonella	Salmonella enterica	0	0	0	0	0	IncI-gamma/K1	conjugative
CP049982.1	43422	TRUE	GC_007816835	Bacteria	Proteobacteria	Gammaproteobacteria	Enterobacterales	Enterobacteriaceae	Salmonella	Salmonella enterica	0	0	0	0	0	IncX1	conjugative
CP049984.1	114941	FALSE	GC_006697045	Bacteria	Proteobacteria	Gammaproteobacteria	Enterobacterales	Enterobacteriaceae	Salmonella	Salmonella enterica	0	0	0	0	0	IncI-gamma/K1	conjugative
CP049985.1	19805	TRUE	GC_006697045	Bacteria	Proteobacteria	Gammaproteobacteria	Enterobacterales	Enterobacteriaceae	Salmonella	Salmonella enterica	0	0	0	0	0	-	non-mobilizable
CP049987.1	43420	FALSE	GC_007765355	Bacteria	Proteobacteria	Gammaproteobacteria	Enterobacterales	Enterobacteriaceae	Salmonella	Salmonella enterica	0	0	0	0	0	IncX1	conjugative
CP049992.1	84043	TRUE	GC_014729535	Bacteria	Firmicutes	Bacilli	Staphylococcales	Staphylococcaceae	Staphylococcus	Staphylococcus aureus	0	0	0	0	0	rep_cluster_1017,rep_cluster_1017,rep_cluster_1215,rep_cluster_1733,rep_cluster_2100	mobilizable
CP049993.1	1329	FALSE	GC_014729655	Bacteria	Firmicutes	Bacilli	Staphylococcales	Staphylococcaceae	Staphylococcus	Staphylococcus aureus	0	0	0	0	0	-	non-mobilizable
CP049995.1	39218	TRUE	GC_014729655	Bacteria	Firmicutes	Bacilli	Staphylococcales	Staphylococcaceae	Staphylococcus	Staphylococcus aureus	0	0	0	0	0	rep_cluster_1017,rep_cluster_1017,rep_cluster_1215,rep_cluster_1281,rep_cluster_1733,rep_cluster_2100	mobilizable
CP049996.1	9166	TRUE	GC_014729655	Bacteria	Firmicutes	Bacilli	Staphylococcales	Staphylococcaceae	Staphylococcus	Staphylococcus aureus	0	0	0	0	0	-	non-mobilizable
CP049997.1	2461	FALSE	GC_014729655	Bacteria	Firmicutes	Bacilli	Staphylococcales	Staphylococcaceae	Staphylococcus	Staphylococcus aureus	0	0	0	0	0	-	non-mobilizable
CP049998.1	1400	FALSE	GC_014729655	Bacteria	Firmicutes	Bacilli	Staphylococcales	Staphylococcaceae	Staphylococcus	Staphylococcus aureus	0	0	0	0	0	-	non-mobilizable
CP049999.1	17186	TRUE	GC_014729655	Bacteria	Firmicutes	Bacilli	Staphylococcales	Staphylococcaceae	Staphylococcus	Staphylococcus aureus	0	0	0	0	0	-	non-mobilizable
CP050000.1	57630	TRUE	GC_014729655	Bacteria	Firmicutes	Bacilli	Staphylococcales	Staphylococcaceae	Staphylococcus	Staphylococcus aureus	0	0	0	0	0	rep_cluster_1142,rep_cluster_1230,rep_cluster_1947,rep_cluster_2246	conjugative
CP050001.1	27058	FALSE	GC_014729855	Bacteria	Firmicutes	Bacilli	Staphylococcales	Staphylococcaceae	Staphylococcus	Staphylococcus aureus	0	0	0	0	0	rep_cluster_1017,rep_cluster_1733,rep_cluster_2100	mobilizable
CP050003.1	7525	FALSE	GC_014729855	Bacteria	Firmicutes	Bacilli	Staphylococcales	Staphylococcaceae	Staphylococcus	Staphylococcus aureus	0	0	0	0	0	rep_cluster_1017	mobilizable
CP050005.1	34604	FALSE	GC_014730155	Bacteria	Firmicutes	Bacilli	Staphylococcales	Staphylococcaceae	Staphylococcus	Staphylococcus aureus	0	0	0	0	0	-	conjugative
CP050006.1	9566	TRUE	GC_014730155	Bacteria	Firmicutes	Bacilli	Staphylococcales	Staphylococcaceae	Staphylococcus	Staphylococcus aureus	0	0	0	0	0	rep_cluster_1017,rep_cluster_1733,rep_cluster_2100	mobilizable
CP050008.1	11425	TRUE	GC_014730015	Bacteria	Firmicutes	Bacilli	Staphylococcales	Staphylococcaceae	Staphylococcus	Staphylococcus aureus	0	0	0	0	0	rep_cluster_1017,rep_cluster_2100	mobilizable
CP050276.1	404774	TRUE	GC_011765385	Bacteria	Proteobacteria	Gammaproteobacteria	Enterobacterales	Enterobacteriaceae	Klebsiella	Klebsiella pneumoniae	0	0	0	0	0	IncFIB,IncFIB,IncHI1B,IncU	non-mobilizable
CP050277.1	20300	TRUE	GC_011765385	Bacteria	Proteobacteria	Gammaproteobacteria	Enterobacterales	Enterobacteriaceae	Klebsiella	Klebsiella pneumoniae	0	0	0	0	0	-	non-mobilizable
CP050278.1	113516	TRUE	GC_011765385	Bacteria	Proteobacteria	Gammaproteobacteria	Enterobacterales	Enterobacteriaceae	Klebsiella	Klebsiella pneumoniae	0	0	0	0	0	IncFIA,IncR	non-mobilizable
CP050279.1	96437	TRUE	GC_011765385	Bacteria	Proteobacteria	Gammaproteobacteria	Enterobacterales	Enterobacteriaceae	Klebsiella	Klebsiella pneumoniae	0	0	0	0	0	IncFII,IncU	conjugative
CP050281.1	237416	TRUE	GC_011765405	Bacteria	Proteobacteria	Gammaproteobacteria	Enterobacterales	Enterobacteriaceae	Klebsiella	Klebsiella pneumoniae	0	0	0	0	0	IncFIB,IncHI1B	non-mobilizable
CP050282.1	185429	TRUE	GC_011765405	Bacteria	Proteobacteria	Gammaproteobacteria	Enterobacterales	Enterobacteriaceae	Klebsiella	Klebsiella pneumoniae	0	0	0	0	0	IncFIA,IncR,IncU	mobilizable
CP050283.1	114400	TRUE	GC_011765405	Bacteria	Proteobacteria	Gammaproteobacteria	Enterobacterales	Enterobacteriaceae	Klebsiella	Klebsiella pneumoniae	0	0	0	0	0	IncFII	conjugative
CP050284.1	16223	TRUE	GC_011765405	Bacteria	Proteobacteria	Gammaproteobacteria	Enterobacterales	Enterobacteriaceae	Klebsiella	Klebsiella pneumoniae	0	0	0	0	0	ColRNAI_rep_cluster_1857	mobilizable
CP050286.1	103455	TRUE	GC_011765425	Bacteria	Proteobacteria	Gammaproteobacteria	Enterobacterales	Enterobacteriaceae	Klebsiella	Klebsiella pneumoniae	0	0	0	0	0	IncFIA,IncR	non-mobilizable
CP050287.1	128107	TRUE	GC_011765425	Bacteria	Proteobacteria	Gammaproteobacteria	Enterobacterales	Enterobacteriaceae	Klebsiella	Klebsiella pneumoniae	0	0	0	0	0	IncFIB	non-mobilizable
CP050288.1	93415	TRUE	GC_011765425	Bacteria	Proteobacteria	Gammaproteobacteria	Enterobacterales	Enterobacteriaceae	Klebsiella	Klebsiella pneumoniae	0	0	0	0	0	IncFII,IncU	conjugative
CP050512.1	1647834	FALSE	GC_014189615	Bacteria	Proteobacteria	Alphaproteobacteria	Rhizobiales	Rhizobiaceae	Sinorhizobium	Sinorhizobium meliloti	0	0	0	0	0	-	mobilizable
CP050513.1	1671131	TRUE	GC_014189615	Bacteria	Proteobacteria	Alphaproteobacteria	Rhizobiales	Rhizobiaceae	Sinorhizobium	Sinorhizobium meliloti	0	0	0	0	0	-	conjugative
CP050515.1	1049422	TRUE	GC_014189635	Bacteria	Proteobacteria	Alphaproteobacteria	Rhizobiales	Rhizobiaceae	Rhizobium	Rhizobium leguminosarum_E	0	0	0	0	0	-	conjugative
CP050516.1	497560	FALSE	GC_014189635	Bacteria	Proteobacteria	Alphaproteobacteria	Rhizobiales	Rhizobiaceae	Rhizobium	Rhizobium leguminosarum_E	0	0	0	0	0	-	non-mobilizable
CP050517.1	292717	FALSE	GC_014189635	Bacteria	Proteobacteria	Alphaproteobacteria	Rhizobiales	Rhizobiaceae	Rhizobium	Rhizobium leguminosarum_E	0	0	0	0	0	-	conjugative
CP050518.1	252911	FALSE	GC_014189635	Bacteria	Proteobacteria	Alphaproteobacteria	Rhizobiales	Rhizobiaceae	Rhizobium	Rhizobium leguminosarum_E	0	0	0	0	0	-	non-mobilizable
CP050519.1	295689	FALSE	GC_014189635	Bacteria	Proteobacteria	Alphaproteobacteria	Rhizobiales	Rhizobiaceae	Rhizobium	Rhizobium leguminosarum_E	0	0	0	0	0	rep_cluster_841	non-mobilizable
CP050550.1	627175	TRUE	GC_014189555	Bacteria	Proteobacteria	Alphaproteobacteria	Rhizobiales	Rhizobiaceae	Rhizobium	Rhizobium leguminosarum	0	0	0	0	0	-	non-mobilizable
CP050551.1	574865	FALSE	GC_014189555	Bacteria	Proteobacteria	Alphaproteobacteria	Rhizobiales	Rhizobiaceae	Rhizobium	Rhizobium leguminosarum	0	0	0	0	0	rep_cluster_841	non-mobilizable
CP050552.1	1195560	FALSE	GC_014189555	Bacteria	Proteobacteria	Alphaproteobacteria	Rhizobiales	Rhizobiaceae	Rhizobium	Rhizobium leguminosarum	0	0	0	0	0	-	conjugative
CP050553.1	834626	TRUE	GC_014189575	Bacteria	Proteobacteria	Alphaproteobacteria	Rhizobiales	Rhizobiaceae	Rhizobium	Rhizobium leguminosarum_C	0	0	0	0	0	-	conjugative
CP050554.1	401244	TRUE	GC_014189575	Bacteria	Proteobacteria	Alphaproteobacteria	Rhizobiales	Rhizobiaceae	Rhizobium	Rhizobium leguminosarum_C	0	0	0	0	0	-	conjugative
CP050556.1	662606	TRUE	GC_014189575	Bacteria	Proteobacteria	Alphaproteobacteria	Rhizobiales	Rhizobiaceae	Rhizobium	Rhizobium leguminosarum_C	0	0	0	0	0	rep_cluster_841	conjugative
CP050557.1	691320	TRUE	GC_014189575	Bacteria	Proteobacteria	Alphaproteobacteria	Rhizobiales	Rhizobiaceae	Rhizobium	Rhizobium leguminosarum_C	0	0	0	0	0	-	mobilizable
CP050559.1	1777129	TRUE	GC_014189595	Bacteria	Proteobacteria	Alphaproteobacteria	Rhizobiales	Rhizobiaceae	Sinorhizobium	Sinorhizobium meliloti	0	0	0	0	0	-	conjugative
CP050560.1	161028	TRUE	GC_014189595	Bacteria	Proteobacteria	Alphaproteobacteria	Rhizobiales	Rhizobiaceae	Sinorhizobium	Sinorhizobium meliloti	0	0	0	0	0	rep_cluster_287,rep_cluster_359	conjugative
CP050561.1	1641120	FALSE	GC_014189595	Bacteria	Proteobacteria	Alphaproteobacteria	Rhizobiales	Rhizobiaceae	Sinorhizobium	Sinorhizobium meliloti	0	0	0	0	0	-	mobilizable
CP050563.1	665391	TRUE	GC_014189655	Bacteria	Proteobacteria	Alphaproteobacteria	Rhizobiales	Rhizobiaceae	Rhizobium	Rhizobium leguminosarum_C	0	0	0	0	0	-	mobilizable
CP050564.1	387732	TRUE	GC_014189655	Bacteria	Proteobacteria	Alphaproteobacteria	Rhizobiales	Rhizobiaceae	Rhizobium	Rhizobium leguminosarum_C	0	0	0	0	0	rep_cluster_471	conjugative
CP050565.1	911143	TRUE	GC_014189655	Bacteria	Proteobacteria	Alphaproteobacteria	Rhizobiales	Rhizobiaceae	Rhizobium	Rhizobium leguminosarum_C	0	0	0	0	0	-	conjugative
CP050566.1	668814	TRUE	GC_014189655	Bacteria	Proteobacteria	Alphaproteobacteria	Rhizobiales	Rhizobiaceae	Rhizobium	Rhizobium leguminosarum_C	0	0	0	0	0	rep_cluster_841	conjugative
CP050997.1	64010	TRUE	GC_000618905	Bacteria	Proteobacteria	Gammaproteobacteria	Enterobacterales	Enterobacteriaceae	Escherichia	Escherichia flexneri	0	0	0	0	0	IncFIA,IncFII	conjugative
CP050999.1	74525	TRUE	GC_000618905	Bacteria	Proteobacteria	Gammaproteobacteria	Enterobacterales	Enterobacteriaceae	Escherichia	Escherichia flexneri	0	0	0	0	0	-	non-mobilizable
CP051000.1	91886	TRUE	GC_000618905	Bacteria	Proteobacteria	Gammaproteobacteria	Enterobacterales	Enterobacteriaceae	Escherichia	Escherichia flexneri	0	0	0	0	0	IncFIA,IncFIB	non-mobilizable
CP051632.1	81965	FALSE	GC_012849755	Bacteria	Proteobacteria	Gammaproteobacteria	Enterobacterales	Enterobacteriaceae	Escherichia	Escherichia flexneri	0	0	0	0	0	IncFIB,IncI-gamma/K1	non-mobilizable
CP051676.1	297707	FALSE	GC_013114875	Bacteria	Proteobacteria	Gammaproteobacteria	Enterobacterales	Enterobacteriaceae	Salmonella	Salmonella enterica	0	0	0	0	0	IncFIB	conjugative
CP051693.1	104839	TRUE	GC_012934735	Bacteria	Proteobacteria	Gammaproteobacteria	Enterobacterales	Enterobacteriaceae	Escherichia	Escherichia coli_D	0	0	0	0	0	IncFIA,IncFIB	conjugative
CP051891.1	25436	TRUE	GC_014730395	Bacteria	Firmicutes	Bacilli	Staphylococcales	Staphylococcaceae	Staphylococcus	Staphylococcus aureus	0	0	0	0	0	rep_cluster_1017,rep_cluster_1733,rep_cluster_2100	mobilizable
CP051892.1	46193	FALSE	GC_014730395	Bacteria	Firmicutes	Bacilli	Staphylococcales	Staphylococcaceae	Staphylococcus	Staphylococcus aureus	0	0	0	0	0	rep_cluster_1017,rep_cluster_1017,rep_cluster_1142	conjugative
CP051894.1	13163	FALSE	GC_014730415	Bacteria	Firmicutes	Bacilli	Staphylococcales	Staphylococcaceae	Staphylococcus	Staphylococcus aureus	0	0	0	0	0	rep_cluster_1017,rep_cluster_1733,rep_cluster_2100	mobilizable
CP051896.1	35672	FALSE	GC_014730415	Bacteria	Firmicutes	Bacilli	Staphylococcales	Staphylococcaceae	Staphylococcus	Staphylococcus aureus	0	0	0	0	0	rep_cluster_765	conjugative
CP051897.1	25434	TRUE	GC_014730435	Bacteria	Firmicutes	Bacilli	Staphylococcales	Staphylococcaceae	Staphylococcus	Staphylococcus aureus	0	0	0	0	0	rep_cluster_1017,rep_cluster_1733,rep_cluster_2100	mobilizable
CP051899.1	52910	TRUE	GC_014730435	Bacteria	Firmicutes	Bacilli	Staphylococcales	Staphylococcaceae	Staphylococcus	Staphylococcus aureus	0	0	0	0	0	rep_cluster_1017,rep_cluster_1017,rep_cluster_1142	conjugative
CP051900.1	27073	FALSE	GC_014730475	Bacteria	Firmicutes	Bacilli	Staphylococcales	Staphylococcaceae	Staphylococcus	Staphylococcus aureus	0	0	0	0	0	rep_cluster_1017,rep_cluster_1733,rep_cluster_2100	mobilizable
CP051904.1	48243	TRUE	GC_014730495	Bacteria	Firmicutes	Bacilli	Staphylococcales	Staphylococcaceae	Staphylococcus	Staphylococcus aureus	0	0	0	0	0	rep_cluster_1017,rep_cluster_1017,rep_cluster_1142	conjugative
CP051906.1	26974	FALSE	GC_014730515	Bacteria	Firmicutes	Bacilli	Staphylococcales	Staphylococcaceae	Staphylococcus	Staphylococcus aureus	0	0	0	0	0	rep_cluster_1017,rep_cluster_1733,rep_cluster_2100	mobilizable
CP051908.1	13163	TRUE	GC_014730535	Bacteria	Firmicutes	Bacilli	Staphylococcales	Staphylococcaceae	Staphylococcus	Staphylococcus aureus	0	0	0	0	0	rep_cluster_1017,rep_cluster_1733,rep_cluster_2100	mobilizable
CP051911.1	27073	FALSE	GC_014730555	Bacteria	Firmicutes	Bacilli	Staphylococcales	Staphylococcaceae	Staphylococcus	Staphylococcus aureus	0	0	0	0	0	rep_cluster_1017,rep_cluster_1733,rep_cluster_2100	mobilizable
CP051913.1	24647	FALSE	GC_014730595	Bacteria	Firmicutes	Bacilli	Staphylococcales	Staphylococcaceae	Staphylococcus	Staphylococcus aureus	0	0	0	0	0	rep_cluster_1017,rep_cluster_1733,rep_cluster_2100	mobilizable
CP051920.1	21398	FALSE	GC_014730695	Bacteria	Firmicutes	Bacilli	Staphylococcales	Staphylococcaceae	Staphylococcus	Staphylococcus aureus	0	0	0	0	0	rep_cluster_1017,rep_cluster_1733,rep_cluster_2100	mobilizable
CP051923.1	43963	FALSE	GC_014730715	Bacteria	Firmicutes	Bacilli	Staphylococcales	Staphylococcaceae	Staphylococcus	Staphylococcus aureus	0	0	0	0	0	rep_cluster_1017,rep_cluster_1017,rep_cluster_1142	conjugative
CP051924.1	25435	TRUE	GC_014730715	Bacteria	Firmicutes	Bacilli	Staphylococcales	Staphylococcaceae	Staphylococcus	Staphylococcus aureus	0	0	0	0	0	rep_cluster_1017,rep_cluster_1733,rep_cluster_2100	mobilizable
CP051925.1	25390	FALSE	GC_014730735	Bacteria	Firmicutes	Bacilli	Staphylococcales	Staphylococcaceae	Staphylococcus	Staphylococcus aureus	0	0	0	0	0	rep_cluster_1017,rep_cluster_1733,rep_cluster_2100	mobilizable
CP051928.1	27273	FALSE	GC_014730795	Bacteria	Firmicutes	Bacilli	Staphylococcales	Staphylococcaceae	Staphylococcus	Staphylococcus aureus	0	0	0	0	0	rep_cluster_1017,rep_cluster_1017,rep_cluster_1215	mobilizable
CP051930.1	70459	TRUE	GC_014730775	Bacteria	Firmicutes	Bacilli	Staphylococcales	Staphylococcaceae	Staphylococcus	Staphylococcus aureus	0	0	0	0	0	rep_cluster_1017,rep_cluster_1118,rep_cluster_1733,rep_cluster_2100,rep_cluster_765	mobilizable
CP051931.1	27266	FALSE	GC_014730835	Bacteria	Firmicutes	Bacilli	Staphylococcales	Staphylococcaceae	Staphylococcus	Staphylococcus aureus	0	0	0	0	0	rep_cluster_1017,rep_cluster_1017,rep_cluster_1215	mobilizable
CP051936.1	27271	TRUE	GC_014730885	Bacteria	Firmicutes	Bacilli	Staphylococcales	Staphylococcaceae	Staphylococcus	Staphylococcus aureus	0	0	0	0	0	rep_cluster_1017,rep_cluster_1017,rep_cluster_1017,rep_cluster_1215	mobilizable
CP051940.1	20650	FALSE	GC_014730965	Bacteria	Firmicutes	Bacilli	Staphylococcales	Staphylococcaceae	Staphylococcus	Staphylococcus aureus	0	0	0	0	0	rep_cluster_1733,rep_cluster_2214	mobilizable
CP051944.1	27114	TRUE	GC_014731025	Bacteria	Firmicutes	Bacilli	Staphylococcales	Staphylococcaceae	Staphylococcus	Staphylococcus aureus	0	0	0	0	0	rep_cluster_1017,rep_cluster_1733,rep_cluster_2100	mobilizable
CP051946.1	38970	TRUE	GC_014731005	Bacteria	Firmicutes	Bacilli	Staphylococcales	Staphylococcaceae	Staphylococcus	Staphylococcus aureus	0	0	0	0	0	rep_cluster_1142,rep_cluster_1947	conjugative
CP051950.1	35307	FALSE	GC_014731085	Bacteria	Firmicutes	Bacilli	Staphylococcales	Staphylococcaceae	Staphylococcus	Staphylococcus aureus	0	0	0	0	0	rep_cluster_765	conjugative
CP051951.1	47049	TRUE	GC_014731085	Bacteria	Firmicutes	Bacilli	Staphylococcales	Staphylococcaceae	Staphylococcus	Staphylococcus aureus	0	0	0	0	0	rep_cluster_1017,rep_cluster_1215,rep_cluster_1733,rep_cluster_1947,rep_cluster_2100,rep_cluster_910	mobilizable
CP051953.1	25434	TRUE	GC_014731125	Bacteria	Firmicutes	Bacilli	Staphylococcales	Staphylococcaceae	Staphylococcus	Staphylococcus aureus	0	0	0	0	0	rep_cluster_1017,rep_cluster_1733,rep_cluster_2100	mobilizable
CP051955.1	44761	TRUE	GC_014731125	Bacteria	Firmicutes	Bacilli	Staphylococcales	Staphylococcaceae	Staphylococcus	Staphylococcus aureus	0	0	0	0	0	rep_cluster_1017,rep_cluster_1017,rep_cluster_1142	conjugative
CP051956.1	24130	TRUE	GC_014731145	Bacteria	Firmicutes	Bacilli	Staphylococcales	Staphylococcaceae	Staphylococcus	Staphylococcus aureus	0	0	0	0	0	rep_cluster_1017,rep_cluster_1733,rep_cluster_2100	mobilizable
CP051959.1	35279	FALSE	GC_014731185	Bacteria	Firmicutes	Bacilli	Staphylococcales	Staphylococcaceae	Staphylococcus	Staphylococcus aureus	0	0	0	0	0	rep_cluster_765	conjugative
CP051960.1	41675	FALSE	GC_014731205	Bacteria	Firmicutes	Bacilli	Staphylococcales	Staphylococcaceae	Staphylococcus	Staphylococcus aureus	0	0	0	0	0	rep_cluster_1017,rep_cluster_1017,rep_cluster_1142	conjugative
CP051964.1	27257	FALSE	GC_014731235	Bacteria	Firmicutes	Bacilli	Staphylococcales	Staphylococcaceae	Staphylococcus	Staphylococcus aureus	0	0	0	0	0	rep_cluster_1017,rep_cluster_1017,rep_cluster_1215	mobilizable
CP051966.1	43567	FALSE	GC_014731355	Bacteria	Firmicutes	Bacilli	Staphylococcales	Staphylococcaceae	Staphylococcus	Staphylococcus aureus	0	0	0	0	0	rep_cluster_1017,rep_cluster_1017,rep_cluster_1142	conjugative
CP051968.1	3125	FALSE	GC_014731415	Bacteria	Firmicutes	Bacilli	Staphylococcales	Staphylococcaceae	Staphylococcus	Staphylococcus aureus	0	0	0	0	0	rep_cluster_1017	mobilizable
CP051969.1	14307	TRUE	GC_014731415	Bacteria	Firmicutes	Bacilli	Staphylococcales	Staphylococcaceae	Staphylococcus	Staphylococcus aureus	0	0	0	0	0	rep_cluster_1017,rep_cluster_1733,rep_cluster_2100	mobilizable
CP051970.1	25435	TRUE	GC_014731455	Bacteria	Firmicutes	Bacilli	Staphylococcales	Staphylococcaceae	Staphylococcus	Staphylococcus aureus	0	0	0	0	0	rep_cluster_1017,rep_cluster_1733,rep_cluster_2100	mobilizable
CP051973.1	32202	TRUE	GC_014731475	Bacteria	Firmicutes	Bacilli	Staphylococcales	Staphylococcaceae	Staphylococcus	Staphylococcus aureus	0	0	0	0	0	rep_cluster_1733,rep_cluster_2214	mobilizable
CP051975.1	25435	TRUE	GC_014731495	Bacteria	Firmicutes	Bacilli	Staphylococcales	Staphylococcaceae	Staphylococcus	Staphylococcus aureus	0	0	0	0	0	rep_cluster_1017,rep_cluster_1733,rep_cluster_2100	mobilizable
CP051977.1	27073	FALSE	GC_014731515	Bacteria	Firmicutes	Bacilli	Staphylococcales	Staphylococcaceae	Staphylococcus	Staphylococcus aureus	0	0	0	0	0	rep_cluster_1017,rep_cluster_1733,rep_cluster_2100	mobilizable
CP051979.1	43537	FALSE	GC_014731535	Bacteria	Firmicutes	Bacilli	Staphylococcales	Staphylococcaceae	Staphylococcus	Staphylococcus aureus	0	0	0	0	0	rep_cluster_1017,rep_cluster_1017,rep_cluster_1142	conjugative
CP051980.1	25433	TRUE	GC_014731535	Bacteria	Firmicutes	Bacilli	Staphylococcales	Staphylococcaceae	Staphylococcus	Staphylococcus aureus	0	0	0	0	0	rep_cluster_1017,rep_cluster_1733,rep_cluster_2100	mobilizable
CP051985.1	25429	TRUE	GC_014731695	Bacteria	Firmicutes	Bacilli	Staphylococcales	Staphylococcaceae	Staphylococcus	Staphylococcus aureus	0	0	0	0	0	rep_cluster_1017,rep_cluster_1733,rep_cluster_2100	mobilizable
CP051986.1	40522	TRUE	GC_014731695	Bacteria	Firmicutes	Bacilli	Staphylococcales	Staphylococcaceae	Staphylococcus	Staphylococcus aureus	0	0	0	0	0	rep_cluster_1142	conjugative
CP051987.1	27269	FALSE	GC_014731715	Bacteria	Firmicutes	Bacilli	Staphylococcales	Staphylococcaceae	Staphylococcus	Staphylococcus aureus	0	0	0	0	0	rep_cluster_1017,rep_cluster_1017,rep_cluster_1215	mobilizable
CP051992.1	35665	FALSE	GC_014731775	Bacteria	Firmicutes	Bacilli	Staphylococcales	Staphylococcaceae	Staphylococcus	Staphylococcus aureus	0	0	0	0	0	rep_cluster_765	conjugative
CP051993.1	13163	FALSE	GC_014731775	Bacteria	Firmicutes	Bacilli	Staphylococcales	Staphylococcaceae	Staphylococcus	Staphylococcus aureus	0	0	0	0	0	rep_cluster_1017,rep_cluster_1733,rep_cluster_2100	mobilizable
CP051994.1	682663	TRUE	GC_014731795	Bacteria	Firmicutes	Bacilli	Staphylococcales	Staphylococcaceae	Staphylococcus	Staphylococcus aureus	0	0	0	0	0	-	non-mobilizable
CP051995.1	25434	TRUE	GC_014731795	Bacteria	Firmicutes	Bacilli	Staphylococcales	Staphylococcaceae	Staphylococcus	Staphylococcus aureus	0	0	0	0	0	rep_cluster_1017,rep_cluster_1733,rep_cluster_2100	mobilizable
CP051998.1	27073	FALSE	GC_014731815	Bacteria	Firmicutes	Bacilli	Staphylococcales	Staphylococcaceae	Staphylococcus	Staphylococcus aureus	0	0	0	0	0	rep_cluster_1017,rep_cluster_1733,rep_cluster_2100	mobilizable
CP052000.1	43591	FALSE	GC_014731855	Bacteria	Firmicutes	Bacilli	Staphylococcales	Staphylococcaceae	Staphylococcus	Staphylococcus aureus	0	0	0	0	0	rep_cluster_1017,rep_cluster_1017,rep_cluster_1142	conjugative
CP052002.1	42446	TRUE	GC_014731855	Bacteria	Firmicutes	Bacilli	Staphylococcales	Staphylococcaceae	Staphylococcus	Staphylococcus aureus	0	0	0	0	0	rep_cluster_1017,rep_cluster_1733,rep_cluster_2100	mobilizable
CP052005.1	46192	FALSE	GC_014731875	Bacteria	Firmicutes	Bacilli	Staphylococcales	Staphylococcaceae	Staphylococcus	Staphylococcus aureus	0	0	0	0	0	rep_cluster_1017,rep_cluster_1017,rep_cluster_1142	conjugative
CP052007.1	27298	FALSE	GC_014731895	Bacteria	Firmicutes	Bacilli	Staphylococcales	Staphylococcaceae	Staphylococcus	Staphylococcus aureus	0	0	0	0	0	rep_cluster_1017,rep_cluster_1017,rep_cluster_1215	mobilizable
CP052009.1	43963	TRUE	GC_014731915	Bacteria	Firmicutes	Bacilli	Staphylococcales	Staphylococcaceae	Staphylococcus	Staphylococcus aureus	0	0	0	0	0	rep_cluster_1215,rep_cluster_1281,rep_cluster_2214	mobilizable
CP052011.1	27070	FALSE	GC_014731935	Bacteria	Firmicutes	Bacilli	Staphylococcales	Staphylococcaceae	Staphylococcus	Staphylococcus aureus	0	0	0	0	0	rep_cluster_1017,rep_cluster_1733,rep_cluster_2100	mobilizable
CP052013.1	26908	FALSE	GC_014731955	Bacteria	Firmicutes	Bacilli	Staphylococcales	Staphylococcaceae	Staphylococcus	Staphylococcus aureus	0	0	0	0	0	rep_cluster_1017,rep_cluster_1733,rep_cluster_2100	mobilizable
CP052014.1	28778	TRUE	GC_014731955	Bacteria	Firmicutes	Bacilli	Staphylococcales	Staphylococcaceae	Staphylococcus	Staphylococcus aureus	0	0	0	0	0	-	non-mobilizable
CP052017.1	43571	FALSE	GC_014731975	Bacteria	Firmicutes	Bacilli	Staphylococcales	Staphylococcaceae	Staphylococcus	Staphylococcus aureus	0	0	0	0	0	rep_cluster_1017,rep_cluster_1017,rep_cluster_1142	conjugative
CP052020.1	45471	FALSE	GC_014731995	Bacteria	Firmicutes	Bacilli	Staphylococcales	Staphylococcaceae	Staphylococcus	Staphylococcus aureus	0	0	0	0	0	rep_cluster_1017,rep_cluster_1017,rep_cluster_1142	conjugative
CP052023.1	43567	FALSE	GC_014732015	Bacteria	Firmicutes	Bacilli	Staphylococcales	Staphylococcaceae	Staphylococcus	Staphylococcus aureus	0	0	0	0	0	rep_cluster_1017,rep_cluster_1017,rep_cluster_1142	conjugative
CP052026.1	24114	FALSE	GC_014732055	Bacteria	Firmicutes	Bacilli	Staphylococcales	Staphylococcaceae	Staphylococcus	Staphylococcus aureus	0	0	0	0	0	rep_cluster_1017,rep_cluster_1733,rep_cluster_2100	mobilizable
CP052027.1	27072	FALSE	GC_014732075	Bacteria	Firmicutes	Bacilli	Staphylococcales	Staphylococcaceae	Staphylococcus	Staphylococcus aureus	0	0	0	0	0	rep_cluster_1017,rep_cluster_1733,rep_cluster_2100	mobilizable
CP052030.1	25430	TRUE	GC_014731165	Bacteria	Firmicutes	Bacilli	Staphylococcales	Staphylococcaceae	Staphylococcus	Staphylococcus aureus	0	0	0	0	0	rep_cluster_1017,rep_cluster_1733,rep_cluster_2100	mobilizable
CP052031.1	262606	TRUE	GC_014731165	Bacteria	Firmicutes	Bacilli	Staphylococcales	Staphylococcaceae	Staphylococcus	Staphylococcus aureus	0	0	0	0	0	-	non-mobilizable
CP052035.1	83402	TRUE	GC_012933685	Bacteria	Proteobacteria	Gammaproteobacteria	Enterobacterales	Aeromonadaceae	Aeromonas	Aeromonas salmonicida	0	0	0	0	0	rep_cluster_1169	non-mobilizable
CP052137.1	234138	FALSE	NA	NA	NA	NA	NA	NA	NA	NA	0	0	0	0	0	IncFIB,IncFII,rep_cluster_2392	conjugative
CP052139.1	296094	TRUE	NA	NA	NA	NA	NA	NA	NA	NA	0	0	0	0	0	Col(VCM04),IncQ1	mobilizable
CP052140.1	155408	TRUE	NA	NA	NA	NA	NA	NA	NA	NA	0	0	0	0	0	IncFIB	non-mobilizable
CP052141.1	5472	FALSE	NA	NA	NA	NA	NA	NA	NA	NA	0	0	0	0	0	-	non-mobilizable
CP052142.1	3896	FALSE	NA	NA	NA	NA	NA	NA	NA	NA	0	0	0	0	0	ColRNAI_rep_cluster_1987	non-mobilizable
CP052144.1	229470	FALSE	NA	NA	NA	NA	NA	NA	NA	NA	0	0	0	0	0	IncFIB,IncHI1B	non-mobilizable
CP052145.1	98367	TRUE	NA	NA	NA	NA	NA	NA	NA	NA	0	0	0	0	0	IncFII,IncR,rep_cluster_2183	mobilizable
CP052146.1	9294	TRUE	NA	NA	NA	NA	NA	NA	NA	NA	0	0	0	0	0	ColRNAI_rep_cluster_1857	mobilizable
CP052148.1	192772	FALSE	NA	NA	NA	NA	NA	NA	NA	NA	0	0	0	0	0	IncFIB,IncFII	conjugative
CP052149.1	3991	FALSE	NA	NA	NA	NA	NA	NA	NA	NA	0	0	0	0	0	ColRNAI_rep_cluster_1987	non-mobilizable
CP052159.1	228970	FALSE	NA	NA	NA	NA	NA	NA	NA	NA	0	0	0	0	0	IncFIB,IncHI1B	non-mobilizable
CP052160.1	55952	TRUE	NA	NA	NA	NA	NA	NA	NA	NA	0	0	0	0	0	IncFII,rep_cluster_1254,rep_cluster_2183	mobilizable
CP052161.1	9294	FALSE	NA	NA	NA	NA	NA	NA	NA	NA	0	0	0	0	0	ColRNAI_rep_cluster_1857	mobilizable
CP052163.1	232142	FALSE	NA	NA	NA	NA	NA	NA	NA	NA	0	0	0	0	0	IncFIB,IncHI1B	non-mobilizable
CP052164.1	92461	TRUE	NA	NA	NA	NA	NA	NA	NA	NA	0	0	0	0	0	IncFIA,IncFII	conjugative
CP052165.1	88437	TRUE	NA	NA	NA	NA	NA	NA	NA	NA	0	0	0	0	0	IncFII,IncR,rep_cluster_2183	mobilizable
CP052166.1	9294	FALSE	NA	NA	NA	NA	NA	NA	NA	NA	0	0	0	0	0	ColRNAI_rep_cluster_1857	mobilizable
CP052168.1	217779	TRUE	NA	NA	NA	NA	NA	NA	NA	NA	0	0	0	0	0	IncFIB,IncFII,rep_cluster_2183	conjugative
CP052169.1	133788	TRUE	NA	NA	NA	NA	NA	NA	NA	NA	0	0	0	0	0	IncFIB,IncFII	conjugative
CP052170.1	46836	TRUE	NA	NA	NA	NA	NA	NA	NA	NA	0	0	0	0	0	IncX3	conjugative
CP052171.1	9294	TRUE	NA	NA	NA	NA	NA	NA	NA	NA	0	0	0	0	0	ColRNAI_rep_cluster_1857	mobilizable
CP052173.1	273714	TRUE	NA	NA	NA	NA	NA	NA	NA	NA	0	0	0	0	0	IncFIB,IncFII,rep_cluster_2392	conjugative
CP052174.1	2804	FALSE	NA	NA	NA	NA	NA	NA	NA	NA	0	0	0	0	0	-	non-mobilizable
CP052176.1	217996	TRUE	NA	NA	NA	NA	NA	NA	NA	NA	0	0	0	0	0	IncFIB,IncFII	conjugative
CP052178.1	231763	FALSE	NA	NA	NA	NA	NA	NA	NA	NA	0	0	0	0	0	IncFIB,IncHI1B	non-mobilizable
CP052179.1	31426	FALSE	NA	NA	NA	NA	NA	NA	NA	NA	0	0	0	0	0	-	non-mobilizable
CP052180.1	9294	TRUE	NA	NA	NA	NA	NA	NA	NA	NA	0	0	0	0	0	ColRNAI_rep_cluster_1857	mobilizable
CP052190.1	229513	FALSE	NA	NA	NA	NA	NA	NA	NA	NA	0	0	0	0	0	IncFIB,IncHI1B	non-mobilizable
CP052191.1	9294	TRUE	NA	NA	NA	NA	NA	NA	NA	NA	0	0	0	0	0	ColRNAI_rep_cluster_1857	mobilizable
CP052193.1	118472	TRUE	NA	NA	NA	NA	NA	NA	NA	NA	0	0	0	0	0	IncFIB,IncFII	non-mobilizable
CP052194.1	56617	TRUE	NA	NA	NA	NA	NA	NA	NA	NA	0	0	0	0	0	rep_cluster_1	non-mobilizable
CP052195.1	4052	FALSE	NA	NA	NA	NA	NA	NA	NA	NA	0	0	0	0	0	ColRNAI_rep_cluster_1987	mobilizable
CP052196.1	2628	FALSE	NA	NA	NA	NA	NA	NA	NA	NA	0	0	0	0	0	rep_cluster_2335	non-mobilizable
CP052204.1	229504	FALSE	NA	NA	NA	NA	NA	NA	NA	NA	0	0	0	0	0	IncFIB,IncHI1B	non-mobilizable
CP052205.1	109630	TRUE	NA	NA	NA	NA	NA	NA	NA	NA	0	0	0	0	0	IncFII,IncR,rep_cluster_1254,rep_cluster_2183	mobilizable
CP052206.1	9294	FALSE	NA	NA	NA	NA	NA	NA	NA	NA	0	0	0	0	0	ColRNAI_rep_cluster_1857	mobilizable
CP052208.1	244221	FALSE	NA	NA	NA	NA	NA	NA	NA	NA	1	1	1	0	0	IncFIB	conjugative
CP052209.1	152323	TRUE	NA	NA	NA	NA	NA	NA	NA	NA	0	0	0	0	0	IncFIB	non-mobilizable
CP052210.1	9294	TRUE	NA	NA	NA	NA	NA	NA	NA	NA	0	0	0	0	0	ColRNAI_rep_cluster_1857	mobilizable
CP052211.1	3378	FALSE	NA	NA	NA	NA	NA	NA	NA	NA	0	0	0	0	0	ColRNAI_rep_cluster_1987	non-mobilizable
CP052212.1	2088	FALSE	NA	NA	NA	NA	NA	NA	NA	NA	0	0	0	0	0	Col(BS512)	non-mobilizable
CP052214.1	186907	FALSE	NA	NA	NA	NA	NA	NA	NA	NA	0	0	0	0	0	IncFIB,IncFII	conjugative
CP052215.1	4976	FALSE	NA	NA	NA	NA	NA	NA	NA	NA	0	0	0	0	0	-	non-mobilizable
CP052216.1	4167	FALSE	NA	NA	NA	NA	NA	NA	NA	NA	0	0	0	0	0	ColRNAI_rep_cluster_1987	non-mobilizable
CP052218.1	203220	FALSE	NA	NA	NA	NA	NA	NA	NA	NA	0	0	0	0	0	IncFIB,IncFII,rep_cluster_2183	conjugative
CP052219.1	107637	TRUE	NA	NA	NA	NA	NA	NA	NA	NA	0	0	0	0	0	IncR	non-mobilizable
CP052220.1	105946	FALSE	NA	NA	NA	NA	NA	NA	NA	NA	0	0	0	0	0	IncFIB	non-mobilizable
CP052221.1	5219	FALSE	NA	NA	NA	NA	NA	NA	NA	NA	0	0	0	0	0	rep_cluster_2350	mobilizable
CP052223.1	3288	FALSE	NA	NA	NA	NA	NA	NA	NA	NA	0	0	0	0	0	ColRNAI_rep_cluster_1987	non-mobilizable
CP052232.1	218755	TRUE	NA	NA	NA	NA	NA	NA	NA	NA	0	0	0	0	0	IncFIB,IncHI1B	non-mobilizable
CP052233.1	215836	TRUE	NA	NA	NA	NA	NA	NA	NA	NA	1	1	1	0	0	IncFIB	non-mobilizable
CP052234.1	9294	FALSE	NA	NA	NA	NA	NA	NA	NA	NA	0	0	0	0	0	ColRNAI_rep_cluster_1857	mobilizable
CP052236.1	330799	TRUE	NA	NA	NA	NA	NA	NA	NA	NA	1	1	1	0	0	IncHI1B	conjugative
CP052237.1	139226	FALSE	NA	NA	NA	NA	NA	NA	NA	NA	0	0	0	0	0	IncFIB	non-mobilizable
CP052238.1	9294	TRUE	NA	NA	NA	NA	NA	NA	NA	NA	0	0	0	0	0	ColRNAI_rep_cluster_1857	mobilizable
CP052240.1	279075	TRUE	NA	NA	NA	NA	NA	NA	NA	NA	1	1	1	0	0	IncFIB,IncHI1B	conjugative
CP052242.1	266878	TRUE	NA	NA	NA	NA	NA	NA	NA	NA	1	1	1	0	0	IncFIB	conjugative
CP052243.1	246731	TRUE	NA	NA	NA	NA	NA	NA	NA	NA	0	0	0	0	0	IncFIB,IncFII	conjugative
CP052259.1	236911	FALSE	NA	NA	NA	NA	NA	NA	NA	NA	0	1	0	1	0	IncFIB,IncHI1B	non-mobilizable
CP052260.1	96685	TRUE	NA	NA	NA	NA	NA	NA	NA	NA	0	0	0	0	0	IncK2/Z	conjugative
CP052261.1	68291	FALSE	NA	NA	NA	NA	NA	NA	NA	NA	0	0	0	0	0	IncFIA,IncFIC	conjugative
CP052263.1	180646	TRUE	NA	NA	NA	NA	NA	NA	NA	NA	0	0	0	0	0	IncFIB,IncFII	conjugative
CP052264.1	110470	FALSE	NA	NA	NA	NA	NA	NA	NA	NA	0	0	0	0	0	IncFIB	non-mobilizable
CP052266.1	239511	FALSE	NA	NA	NA	NA	NA	NA	NA	NA	0	0	0	0	0	IncFIB,IncFII,rep_cluster_2392	conjugative
CP052267.1	4642	FALSE	NA	NA	NA	NA	NA	NA	NA	NA	0	0	0	0	0	ColRNAI_rep_cluster_1987	non-mobilizable
CP052269.1	265945	FALSE	NA	NA	NA	NA	NA	NA	NA	NA	1	1	1	0	0	IncFIB	conjugative
CP052270.1	157059	TRUE	NA	NA	NA	NA	NA	NA	NA	NA	0	0	0	0	0	IncFIB	non-mobilizable
CP052271.1	3559	FALSE	NA	NA	NA	NA	NA	NA	NA	NA	0	0	0	0	0	ColRNAI_rep_cluster_1987	non-mobilizable
CP052273.1	5896	FALSE	NA	NA	NA	NA	NA	NA	NA	NA	0	0	0	0	0	ColRNAI_rep_cluster_1987	mobilizable
CP052274.1	4167	FALSE	NA	NA	NA	NA	NA	NA	NA	NA	0	0	0	0	0	ColRNAI_rep_cluster_1987	non-mobilizable
CP052276.1	193678	FALSE	NA	NA	NA	NA	NA	NA	NA	NA	0	0	0	0	0	IncFIB,IncFII	conjugative
CP052277.1	4976	FALSE	NA	NA	NA	NA	NA	NA	NA	NA	0	0	0	0	0	-	non-mobilizable
CP052279.1	253878	FALSE	NA	NA	NA	NA	NA	NA	NA	NA	0	0	0	0	0	IncFIB,IncFII,rep_cluster_2392	conjugative
CP052281.1	144340	TRUE	NA	NA	NA	NA	NA	NA	NA	NA	0	0	0	0	0	IncFIB,rep_cluster_1418	non-mobilizable
CP052282.1	100806	TRUE	NA	NA	NA	NA	NA	NA	NA	NA	0	0	0	0	0	IncFIB	non-mobilizable
CP052283.1	9294	FALSE	NA	NA	NA	NA	NA	NA	NA	NA	0	0	0	0	0	ColRNAI_rep_cluster_1857	mobilizable
CP052284.1	2789	FALSE	NA	NA	NA	NA	NA	NA	NA	NA	0	0	0	0	0	rep_cluster_2358	non-mobilizable
CP052285.1	2058	FALSE	NA	NA	NA	NA	NA	NA	NA	NA	0	0	0	0	0	ColpVC	non-mobilizable
CP052287.1	195237	TRUE	NA	NA	NA	NA	NA	NA	NA	NA	0	0	0	0	0	IncFIB,IncFII	conjugative
CP052288.1	181124	TRUE	NA	NA	NA	NA	NA	NA	NA	NA	0	0	0	0	0	IncFIB,IncFII	conjugative
CP052289.1	51408	TRUE	NA	NA	NA	NA	NA	NA	NA	NA	0	0	0	0	0	IncFIA,rep_cluster_1418	mobilizable
CP052290.1	4167	FALSE	NA	NA	NA	NA	NA	NA	NA	NA	0	0	0	0	0	ColRNAI_rep_cluster_1987	non-mobilizable
CP052291.1	3484	TRUE	NA	NA	NA	NA	NA	NA	NA	NA	0	0	0	0	0	rep_cluster_2358	non-mobilizable
CP052296.1	234247	FALSE	NA	NA	NA	NA	NA	NA	NA	NA	0	0	0	0	0	IncFIB,IncFII,rep_cluster_2392	conjugative
CP052298.1	195752	TRUE	NA	NA	NA	NA	NA	NA	NA	NA	0	0	0	0	0	IncFIB,IncFII	conjugative
CP052299.1	5896	FALSE	NA	NA	NA	NA	NA	NA	NA	NA	0	0	0	0	0	ColRNAI_rep_cluster_1987	mobilizable
CP052300.1	4167	FALSE	NA	NA	NA	NA	NA	NA	NA	NA	0	0	0	0	0	ColRNAI_rep_cluster_1987	non-mobilizable
CP052302.1	245485	TRUE	NA	NA	NA	NA	NA	NA	NA	NA	0	0	0	0	0	IncFIB,IncFII,rep_cluster_2392	conjugative
CP052304.1	230603	FALSE	NA	NA	NA	NA	NA	NA	NA	NA	0	0	0	0	0	IncFIB,IncHI1B	non-mobilizable
CP052305.1	9294	FALSE	NA	NA	NA	NA	NA	NA	NA	NA	0	0	0	0	0	ColRNAI_rep_cluster_1857	mobilizable
CP052307.1	193527	FALSE	NA	NA	NA	NA	NA	NA	NA	NA	0	0	0	0	0	IncFIB,IncFII	conjugative
CP052308.1	4167	FALSE	NA	NA	NA	NA	NA	NA	NA	NA	0	0	0	0	0	ColRNAI_rep_cluster_1987	non-mobilizable
CP052310.1	269619	TRUE	NA	NA	NA	NA	NA	NA	NA	NA	1	1	1	0	0	IncFIB	conjugative
CP052311.1	142315	FALSE	NA	NA	NA	NA	NA	NA	NA	NA	0	0	0	0	0	IncFIB,rep_cluster_1254,rep_cluster_1418	non-mobilizable
CP052312.1	9294	FALSE	NA	NA	NA	NA	NA	NA	NA	NA	0	0	0	0	0	ColRNAI_rep_cluster_1857	mobilizable
CP052313.1	2789	FALSE	NA	NA	NA	NA	NA	NA	NA	NA	0	0	0	0	0	rep_cluster_2358	non-mobilizable
CP052314.1	2058	FALSE	NA	NA	NA	NA	NA	NA	NA	NA	0	0	0	0	0	ColpVC	non-mobilizable
CP052316.1	118355	TRUE	NA	NA	NA	NA	NA	NA	NA	NA	0	0	0	0	0	IncFII,IncR,rep_cluster_1254,rep_cluster_2183	mobilizable
CP052317.1	67298	TRUE	NA	NA	NA	NA	NA	NA	NA	NA	0	0	0	0	0	IncFIB	non-mobilizable
CP052318.1	9294	FALSE	NA	NA	NA	NA	NA	NA	NA	NA	0	0	0	0	0	ColRNAI_rep_cluster_1857	mobilizable
CP052319.1	6222	TRUE	NA	NA	NA	NA	NA	NA	NA	NA	0	0	0	0	0	rep_cluster_2335	mobilizable
CP052321.1	184184	TRUE	NA	NA	NA	NA	NA	NA	NA	NA	0	0	0	0	0	IncFIA,IncFIB,IncFII,rep_cluster_2183	mobilizable
CP052322.1	5219	FALSE	NA	NA	NA	NA	NA	NA	NA	NA	0	0	0	0	0	rep_cluster_2350	mobilizable
CP052325.1	212881	TRUE	NA	NA	NA	NA	NA	NA	NA	NA	1	1	1	0	0	IncFIB,IncHI1B	conjugative
CP052327.1	273060	FALSE	NA	NA	NA	NA	NA	NA	NA	NA	1	1	1	0	0	IncFIB,IncHI1B	conjugative
CP052329.1	147293	TRUE	NA	NA	NA	NA	NA	NA	NA	NA	0	0	0	0	0	IncFIB,IncHI1B	non-mobilizable
CP052330.1	97811	FALSE	NA	NA	NA	NA	NA	NA	NA	NA	0	0	0	0	0	IncFIA,IncFII,rep_cluster_2183	conjugative
CP052331.1	3223	FALSE	NA	NA	NA	NA	NA	NA	NA	NA	0	0	0	0	0	rep_cluster_2373	mobilizable
CP052333.1	70182	FALSE	NA	NA	NA	NA	NA	NA	NA	NA	0	0	0	0	0	IncR	mobilizable
CP052334.1	5010	FALSE	NA	NA	NA	NA	NA	NA	NA	NA	0	0	0	0	0	-	non-mobilizable
CP052335.1	3511	FALSE	NA	NA	NA	NA	NA	NA	NA	NA	0	0	0	0	0	rep_cluster_2335	mobilizable
CP052337.1	233970	TRUE	NA	NA	NA	NA	NA	NA	NA	NA	0	0	0	0	0	IncFIB,IncFII,rep_cluster_2183	conjugative
CP052338.1	95954	FALSE	NA	NA	NA	NA	NA	NA	NA	NA	0	0	0	0	0	IncFIA,IncFII,rep_cluster_2183	conjugative
CP052339.1	54657	TRUE	NA	NA	NA	NA	NA	NA	NA	NA	0	0	0	0	0	rep_cluster_1	non-mobilizable
CP052340.1	7172	TRUE	NA	NA	NA	NA	NA	NA	NA	NA	0	0	0	0	0	ColRNAI_rep_cluster_1987	non-mobilizable
CP052341.1	3851	FALSE	NA	NA	NA	NA	NA	NA	NA	NA	0	0	0	0	0	ColRNAI_rep_cluster_1987	mobilizable
CP052342.1	3223	FALSE	NA	NA	NA	NA	NA	NA	NA	NA	0	0	0	0	0	rep_cluster_2358	mobilizable
CP052343.1	2073	FALSE	NA	NA	NA	NA	NA	NA	NA	NA	0	0	0	0	0	rep_cluster_2335	mobilizable
CP052352.1	162317	TRUE	NA	NA	NA	NA	NA	NA	NA	NA	0	0	0	0	0	IncFIB,rep_cluster_1254,rep_cluster_1418	non-mobilizable
CP052353.1	67810	FALSE	NA	NA	NA	NA	NA	NA	NA	NA	0	0	0	0	0	IncFII,IncR,rep_cluster_2183	mobilizable
CP052354.1	55354	FALSE	NA	NA	NA	NA	NA	NA	NA	NA	0	0	0	0	0	rep_cluster_3	non-mobilizable
CP052355.1	9294	TRUE	NA	NA	NA	NA	NA	NA	NA	NA	0	0	0	0	0	ColRNAI_rep_cluster_1857	mobilizable
CP052357.1	231094	FALSE	NA	NA	NA	NA	NA	NA	NA	NA	0	0	0	0	0	IncFIB,IncHI1B	non-mobilizable
CP052358.1	91963	FALSE	NA	NA	NA	NA	NA	NA	NA	NA	0	0	0	0	0	IncFIA,IncFII,rep_cluster_2183	conjugative
CP052359.1	50990	TRUE	NA	NA	NA	NA	NA	NA	NA	NA	0	0	0	0	0	IncN	conjugative
CP052360.1	9294	FALSE	NA	NA	NA	NA	NA	NA	NA	NA	0	0	0	0	0	ColRNAI_rep_cluster_1857	mobilizable
CP052361.1	6912	FALSE	NA	NA	NA	NA	NA	NA	NA	NA	0	0	0	0	0	rep_cluster_1778	mobilizable
CP052363.1	218572	FALSE	NA	NA	NA	NA	NA	NA	NA	NA	0	0	0	0	0	IncFIB,IncHI1B	non-mobilizable
CP052364.1	98694	TRUE	NA	NA	NA	NA	NA	NA	NA	NA	0	0	0	0	0	IncFIA,IncFII,rep_cluster_2183	conjugative
CP052366.1	71240	FALSE	NA	NA	NA	NA	NA	NA	NA	NA	0	0	0	0	0	IncR	mobilizable
CP052367.1	5010	FALSE	NA	NA	NA	NA	NA	NA	NA	NA	0	0	0	0	0	-	non-mobilizable
CP052368.1	3511	FALSE	NA	NA	NA	NA	NA	NA	NA	NA	0	0	0	0	0	rep_cluster_2335	mobilizable
CP052370.1	147916	FALSE	NA	NA	NA	NA	NA	NA	NA	NA	0	0	0	0	0	IncFIB	non-mobilizable
CP052371.1	4167	FALSE	NA	NA	NA	NA	NA	NA	NA	NA	0	0	0	0	0	ColRNAI_rep_cluster_1987	non-mobilizable
CP052373.1	202177	TRUE	NA	NA	NA	NA	NA	NA	NA	NA	0	0	0	0	0	IncFIB	non-mobilizable
CP052374.1	97593	FALSE	NA	NA	NA	NA	NA	NA	NA	NA	0	0	0	0	0	IncFIA,IncFII,rep_cluster_2183	conjugative
CP052376.1	71695	TRUE	NA	NA	NA	NA	NA	NA	NA	NA	0	0	0	0	0	IncR	mobilizable
CP052377.1	5010	FALSE	NA	NA	NA	NA	NA	NA	NA	NA	0	0	0	0	0	-	non-mobilizable
CP052378.1	3511	FALSE	NA	NA	NA	NA	NA	NA	NA	NA	0	0	0	0	0	rep_cluster_2335	mobilizable
CP052380.1	233096	FALSE	NA	NA	NA	NA	NA	NA	NA	NA	0	0	0	0	0	IncFIB,IncFII,rep_cluster_2392	conjugative
CP052382.1	91127	FALSE	NA	NA	NA	NA	NA	NA	NA	NA	0	0	0	0	0	IncI1/B/O	conjugative
CP052383.1	5810	TRUE	NA	NA	NA	NA	NA	NA	NA	NA	0	0	0	0	0	Col(Ye4449)	mobilizable
CP052384.1	4072	FALSE	NA	NA	NA	NA	NA	NA	NA	NA	0	0	0	0	0	rep_cluster_1778	mobilizable
CP052385.1	3374	FALSE	NA	NA	NA	NA	NA	NA	NA	NA	0	0	0	0	0	-	mobilizable
CP052387.1	190582	TRUE	NA	NA	NA	NA	NA	NA	NA	NA	0	0	0	0	0	IncFIB,IncFII	conjugative
CP052389.1	242988	TRUE	NA	NA	NA	NA	NA	NA	NA	NA	0	0	0	0	0	-	non-mobilizable
CP052390.1	111539	FALSE	NA	NA	NA	NA	NA	NA	NA	NA	0	0	0	0	0	IncFIB	non-mobilizable
CP052391.1	63291	TRUE	NA	NA	NA	NA	NA	NA	NA	NA	0	0	0	0	0	rep_cluster_1418	non-mobilizable
CP052393.1	159667	FALSE	NA	NA	NA	NA	NA	NA	NA	NA	0	0	0	0	0	IncFIB,rep_cluster_1254,rep_cluster_1418	non-mobilizable
CP052394.1	56619	TRUE	NA	NA	NA	NA	NA	NA	NA	NA	0	0	0	0	0	IncN	conjugative
CP052395.1	55359	TRUE	NA	NA	NA	NA	NA	NA	NA	NA	0	0	0	0	0	rep_cluster_3	non-mobilizable
CP052396.1	9294	FALSE	NA	NA	NA	NA	NA	NA	NA	NA	0	0	0	0	0	ColRNAI_rep_cluster_1857	mobilizable
CP052397.1	2789	FALSE	NA	NA	NA	NA	NA	NA	NA	NA	0	0	0	0	0	rep_cluster_2358	non-mobilizable
CP052398.1	2058	FALSE	NA	NA	NA	NA	NA	NA	NA	NA	0	0	0	0	0	ColpVC	non-mobilizable
CP052400.1	226050	TRUE	NA	NA	NA	NA	NA	NA	NA	NA	0	0	0	0	0	IncFIB,IncHI1B	conjugative
CP052401.1	209825	TRUE	NA	NA	NA	NA	NA	NA	NA	NA	0	0	0	0	0	IncFIB,IncFII	conjugative
CP052402.1	10045	FALSE	NA	NA	NA	NA	NA	NA	NA	NA	0	0	0	0	0	ColRNAI_rep_cluster_1857	mobilizable
CP052403.1	4165	FALSE	NA	NA	NA	NA	NA	NA	NA	NA	0	0	0	0	0	-	non-mobilizable
CP052405.1	233676	FALSE	NA	NA	NA	NA	NA	NA	NA	NA	0	0	0	0	0	IncFIB,IncFII,rep_cluster_2183	conjugative
CP052406.1	6222	FALSE	NA	NA	NA	NA	NA	NA	NA	NA	0	0	0	0	0	rep_cluster_2335	mobilizable
CP052408.1	148793	TRUE	NA	NA	NA	NA	NA	NA	NA	NA	0	0	0	0	0	IncFIB,IncFII,rep_cluster_2183	conjugative
CP052409.1	113709	TRUE	NA	NA	NA	NA	NA	NA	NA	NA	0	0	0	0	0	IncFIB	non-mobilizable
CP052410.1	63010	TRUE	NA	NA	NA	NA	NA	NA	NA	NA	0	0	0	0	0	IncFIA,IncR,rep_cluster_1418	mobilizable
CP052411.1	10071	TRUE	NA	NA	NA	NA	NA	NA	NA	NA	0	0	0	0	0	ColRNAI_rep_cluster_1857	mobilizable
CP052412.1	2927	FALSE	NA	NA	NA	NA	NA	NA	NA	NA	0	0	0	0	0	rep_cluster_2373	non-mobilizable
CP052413.1	2117	FALSE	NA	NA	NA	NA	NA	NA	NA	NA	0	0	0	0	0	-	mobilizable
CP052415.1	187491	FALSE	NA	NA	NA	NA	NA	NA	NA	NA	0	0	0	0	0	IncFIB,IncFII,rep_cluster_2183	conjugative
CP052416.1	113688	FALSE	NA	NA	NA	NA	NA	NA	NA	NA	0	0	0	0	0	IncFIB	non-mobilizable
CP052417.1	53334	TRUE	NA	NA	NA	NA	NA	NA	NA	NA	0	0	0	0	0	IncFIA,IncR	mobilizable
CP052418.1	10085	TRUE	NA	NA	NA	NA	NA	NA	NA	NA	0	0	0	0	0	ColRNAI_rep_cluster_1857	mobilizable
CP052419.1	4654	FALSE	NA	NA	NA	NA	NA	NA	NA	NA	0	0	0	0	0	ColRNAI_rep_cluster_1987	non-mobilizable
CP052420.1	2927	FALSE	NA	NA	NA	NA	NA	NA	NA	NA	0	0	0	0	0	rep_cluster_2373,rep_cluster_2374	non-mobilizable
CP052421.1	2117	FALSE	NA	NA	NA	NA	NA	NA	NA	NA	0	0	0	0	0	-	mobilizable
CP052423.1	242308	TRUE	NA	NA	NA	NA	NA	NA	NA	NA	0	0	0	0	0	IncFIB,IncFIB,rep_cluster_1254	non-mobilizable
CP052424.1	9294	TRUE	NA	NA	NA	NA	NA	NA	NA	NA	0	0	0	0	0	ColRNAI_rep_cluster_1857	mobilizable
CP052425.1	2789	FALSE	NA	NA	NA	NA	NA	NA	NA	NA	0	0	0	0	0	rep_cluster_2358	non-mobilizable
CP052426.1	2058	FALSE	NA	NA	NA	NA	NA	NA	NA	NA	0	0	0	0	0	ColpVC	non-mobilizable
CP052428.1	9295	TRUE	NA	NA	NA	NA	NA	NA	NA	NA	0	0	0	0	0	ColRNAI_rep_cluster_1857	mobilizable
CP052429.1	6890	TRUE	NA	NA	NA	NA	NA	NA	NA	NA	0	0	0	0	0	rep_cluster_1778	mobilizable
CP052430.1	1203	FALSE	NA	NA	NA	NA	NA	NA	NA	NA	0	0	0	0	0	-	non-mobilizable
CP052432.1	179285	TRUE	NA	NA	NA	NA	NA	NA	NA	NA	0	0	0	0	0	IncFIB,IncHI1B	non-mobilizable
CP052433.1	51930	TRUE	NA	NA	NA	NA	NA	NA	NA	NA	0	0	0	0	0	IncN	conjugative
CP052435.1	150477	TRUE	NA	NA	NA	NA	NA	NA	NA	NA	0	0	0	0	0	IncFIB	non-mobilizable
CP052436.1	111550	TRUE	NA	NA	NA	NA	NA	NA	NA	NA	0	0	0	0	0	IncFIB,IncFII,rep_cluster_1418	conjugative
CP052437.1	67809	FALSE	NA	NA	NA	NA	NA	NA	NA	NA	0	0	0	0	0	IncFII,IncR,rep_cluster_2183	mobilizable
CP052438.1	65794	TRUE	NA	NA	NA	NA	NA	NA	NA	NA	0	0	0	0	0	IncFII	conjugative
CP052439.1	9294	TRUE	NA	NA	NA	NA	NA	NA	NA	NA	0	0	0	0	0	ColRNAI_rep_cluster_1857	mobilizable
CP052441.1	241567	FALSE	NA	NA	NA	NA	NA	NA	NA	NA	0	0	0	0	0	IncFIB,IncFII	conjugative
CP052442.1	3991	FALSE	NA	NA	NA	NA	NA	NA	NA	NA	0	0	0	0	0	ColRNAI_rep_cluster_1987	non-mobilizable
CP052444.1	174931	FALSE	NA	NA	NA	NA	NA	NA	NA	NA	0	0	0	0	0	IncC	conjugative
CP052445.1	126164	TRUE	NA	NA	NA	NA	NA	NA	NA	NA	0	0	0	0	0	IncFIB	non-mobilizable
CP052446.1	49279	FALSE	NA	NA	NA	NA	NA	NA	NA	NA	0	0	0	0	0	IncN	conjugative
CP052447.1	9294	FALSE	NA	NA	NA	NA	NA	NA	NA	NA	0	0	0	0	0	ColRNAI_rep_cluster_1857	mobilizable
CP052448.1	6222	FALSE	NA	NA	NA	NA	NA	NA	NA	NA	0	0	0	0	0	rep_cluster_2335,rep_cluster_2358	mobilizable
CP052450.1	235182	FALSE	NA	NA	NA	NA	NA	NA	NA	NA	0	0	0	0	0	IncFIB,IncFII,rep_cluster_2392	conjugative
CP052469.1	207182	TRUE	NA	NA	NA	NA	NA	NA	NA	NA	0	0	0	0	0	IncFIB,IncFII,rep_cluster_2183	conjugative
CP052470.1	113689	FALSE	NA	NA	NA	NA	NA	NA	NA	NA	0	0	0	0	0	IncFIB	non-mobilizable
CP052471.1	89703	TRUE	NA	NA	NA	NA	NA	NA	NA	NA	0	0	0	0	0	IncFIA,IncR,rep_cluster_1418	mobilizable
CP052472.1	58581	TRUE	NA	NA	NA	NA	NA	NA	NA	NA	0	0	0	0	0	IncL/M	conjugative
CP052473.1	10071	FALSE	NA	NA	NA	NA	NA	NA	NA	NA	0	0	0	0	0	ColRNAI_rep_cluster_1857	mobilizable
CP052474.1	5044	TRUE	NA	NA	NA	NA	NA	NA	NA	NA	0	0	0	0	0	rep_cluster_2373	mobilizable
CP052475.1	4654	FALSE	NA	NA	NA	NA	NA	NA	NA	NA	0	0	0	0	0	ColRNAI_rep_cluster_1987	non-mobilizable
CP052477.1	194006	TRUE	NA	NA	NA	NA	NA	NA	NA	NA	0	0	0	0	0	IncFIB,IncFII,rep_cluster_2183	conjugative
CP052479.1	62715	FALSE	NA	NA	NA	NA	NA	NA	NA	NA	0	0	0	0	0	IncFIA,IncR,rep_cluster_1418	mobilizable
CP052480.1	21779	TRUE	NA	NA	NA	NA	NA	NA	NA	NA	0	0	0	0	0	IncFII	non-mobilizable
CP052481.1	9294	FALSE	NA	NA	NA	NA	NA	NA	NA	NA	0	0	0	0	0	ColRNAI_rep_cluster_1857	mobilizable
CP052482.1	4654	TRUE	NA	NA	NA	NA	NA	NA	NA	NA	0	0	0	0	0	ColRNAI_rep_cluster_1987	non-mobilizable
CP052485.1	132769	FALSE	NA	NA	NA	NA	NA	NA	NA	NA	0	0	0	0	0	IncFIB	non-mobilizable
CP052486.1	9294	FALSE	NA	NA	NA	NA	NA	NA	NA	NA	0	0	0	0	0	ColRNAI_rep_cluster_1857	mobilizable
CP052488.1	248349	FALSE	NA	NA	NA	NA	NA	NA	NA	NA	1	1	1	0	0	IncFIB	conjugative
CP052489.1	155463	FALSE	NA	NA	NA	NA	NA	NA	NA	NA	0	0	0	0	0	IncFIB	non-mobilizable
CP052491.1	247408	TRUE	NA	NA	NA	NA	NA	NA	NA	NA	0	0	0	0	0	IncFIB,IncFII	conjugative
CP052492.1	5627	FALSE	NA	NA	NA	NA	NA	NA	NA	NA	0	0	0	0	0	-	mobilizable
CP052493.1	2058	FALSE	NA	NA	NA	NA	NA	NA	NA	NA	0	0	0	0	0	ColpVC	non-mobilizable
CP052495.1	231026	FALSE	NA	NA	NA	NA	NA	NA	NA	NA	0	0	0	0	0	IncFIB,IncHI1B	non-mobilizable
CP052496.1	100356	TRUE	NA	NA	NA	NA	NA	NA	NA	NA	0	0	0	0	0	IncFII,IncR,rep_cluster_2183	mobilizable
CP052497.1	9294	FALSE	NA	NA	NA	NA	NA	NA	NA	NA	0	0	0	0	0	ColRNAI_rep_cluster_1857	mobilizable
CP052499.1	233093	FALSE	NA	NA	NA	NA	NA	NA	NA	NA	0	0	0	0	0	IncFIB,IncFII	conjugative
CP052500.1	4179	TRUE	NA	NA	NA	NA	NA	NA	NA	NA	0	0	0	0	0	-	non-mobilizable
CP052501.1	3991	FALSE	NA	NA	NA	NA	NA	NA	NA	NA	0	0	0	0	0	ColRNAI_rep_cluster_1987	non-mobilizable
CP052502.1	2496	FALSE	NA	NA	NA	NA	NA	NA	NA	NA	0	0	0	0	0	rep_cluster_2335	mobilizable
CP052504.1	238155	FALSE	NA	NA	NA	NA	NA	NA	NA	NA	0	0	0	0	0	IncFIB,IncFII,rep_cluster_2392	conjugative
CP052506.1	192686	FALSE	NA	NA	NA	NA	NA	NA	NA	NA	0	0	0	0	0	IncFIB,IncFII	conjugative
CP052507.1	46835	FALSE	NA	NA	NA	NA	NA	NA	NA	NA	0	0	0	0	0	IncX3	conjugative
CP052508.1	3991	FALSE	NA	NA	NA	NA	NA	NA	NA	NA	0	0	0	0	0	ColRNAI_rep_cluster_1987	non-mobilizable
CP052509.1	2496	FALSE	NA	NA	NA	NA	NA	NA	NA	NA	0	0	0	0	0	rep_cluster_2335	mobilizable
CP052521.1	238348	FALSE	NA	NA	NA	NA	NA	NA	NA	NA	0	0	0	0	0	IncFIB,IncFII,rep_cluster_2392	conjugative
CP052525.1	162979	TRUE	NA	NA	NA	NA	NA	NA	NA	NA	0	0	0	0	0	IncFIB,IncFII	conjugative
CP052526.1	136899	TRUE	NA	NA	NA	NA	NA	NA	NA	NA	0	0	0	0	0	IncFIA,IncFII,rep_cluster_2183	conjugative
CP052527.1	111300	TRUE	NA	NA	NA	NA	NA	NA	NA	NA	0	0	0	0	0	IncFIB	non-mobilizable
CP052528.1	70653	FALSE	NA	NA	NA	NA	NA	NA	NA	NA	0	0	0	0	0	IncFIA,IncFII	conjugative
CP052529.1	9294	FALSE	NA	NA	NA	NA	NA	NA	NA	NA	0	0	0	0	0	ColRNAI_rep_cluster_1857	mobilizable
CP052530.1	7256	FALSE	NA	NA	NA	NA	NA	NA	NA	NA	0	0	0	0	0	ColRNAI_rep_cluster_1987	non-mobilizable
CP052531.1	3742	TRUE	NA	NA	NA	NA	NA	NA	NA	NA	0	0	0	0	0	-	mobilizable
CP052532.1	3511	FALSE	NA	NA	NA	NA	NA	NA	NA	NA	0	0	0	0	0	rep_cluster_2335	mobilizable
CP052534.1	256604	FALSE	NA	NA	NA	NA	NA	NA	NA	NA	0	0	0	0	0	IncFIB,IncFII,rep_cluster_2392	conjugative
CP052535.1	152847	TRUE	NA	NA	NA	NA	NA	NA	NA	NA	0	0	0	0	0	IncFIA,IncFII	conjugative
CP052536.1	9294	FALSE	NA	NA	NA	NA	NA	NA	NA	NA	0	0	0	0	0	ColRNAI_rep_cluster_1857	mobilizable
CP052538.1	308167	TRUE	NA	NA	NA	NA	NA	NA	NA	NA	0	0	0	0	0	IncFIA,IncFIB,IncFII,IncFII	conjugative
CP052539.1	217684	TRUE	NA	NA	NA	NA	NA	NA	NA	NA	1	1	1	0	0	IncFIB,IncHI1B	conjugative
CP052540.1	98029	TRUE	NA	NA	NA	NA	NA	NA	NA	NA	0	0	0	0	0	IncFII,rep_cluster_1418,rep_cluster_2183	conjugative
CP052541.1	9294	TRUE	NA	NA	NA	NA	NA	NA	NA	NA	0	0	0	0	0	ColRNAI_rep_cluster_1857	mobilizable
CP052542.1	4167	FALSE	NA	NA	NA	NA	NA	NA	NA	NA	0	0	0	0	0	ColRNAI_rep_cluster_1987	non-mobilizable
CP052543.1	3511	FALSE	NA	NA	NA	NA	NA	NA	NA	NA	0	0	0	0	0	rep_cluster_2335	mobilizable
CP052545.1	232941	FALSE	NA	NA	NA	NA	NA	NA	NA	NA	0	0	0	0	0	IncFIB,IncFII,rep_cluster_2392	conjugative
CP052547.1	67978	FALSE	NA	NA	NA	NA	NA	NA	NA	NA	0	0	0	0	0	IncR	mobilizable
CP052548.1	9294	FALSE	NA	NA	NA	NA	NA	NA	NA	NA	0	0	0	0	0	ColRNAI_rep_cluster_1857	mobilizable
CP052549.1	5010	FALSE	NA	NA	NA	NA	NA	NA	NA	NA	0	0	0	0	0	-	non-mobilizable
CP052550.1	3511	FALSE	NA	NA	NA	NA	NA	NA	NA	NA	0	0	0	0	0	rep_cluster_2335	mobilizable
CP052552.1	113709	FALSE	NA	NA	NA	NA	NA	NA	NA	NA	0	0	0	0	0	IncFIB	non-mobilizable
CP052553.1	91636	FALSE	NA	NA	NA	NA	NA	NA	NA	NA	0	0	0	0	0	IncFIA,IncFII	conjugative
CP052554.1	87818	TRUE	NA	NA	NA	NA	NA	NA	NA	NA	0	0	0	0	0	IncFIA,IncR,rep_cluster_1418	mobilizable
CP052555.1	9294	TRUE	NA	NA	NA	NA	NA	NA	NA	NA	0	0	0	0	0	ColRNAI_rep_cluster_1857	mobilizable
CP052556.1	2117	FALSE	NA	NA	NA	NA	NA	NA	NA	NA	0	0	0	0	0	-	mobilizable
CP052558.1	260706	FALSE	NA	NA	NA	NA	NA	NA	NA	NA	1	1	1	0	0	IncFIB	conjugative
CP052559.1	143110	TRUE	NA	NA	NA	NA	NA	NA	NA	NA	0	0	0	0	0	IncFIB	non-mobilizable
CP052561.1	138127	FALSE	NA	NA	NA	NA	NA	NA	NA	NA	0	0	0	0	0	IncFIB	non-mobilizable
CP052563.1	228146	FALSE	NA	NA	NA	NA	NA	NA	NA	NA	0	0	0	0	0	IncFIB,IncHI1B	non-mobilizable
CP052564.1	85040	TRUE	NA	NA	NA	NA	NA	NA	NA	NA	0	0	0	0	0	IncFIB,IncFII	conjugative
CP052566.1	133205	TRUE	NA	NA	NA	NA	NA	NA	NA	NA	0	0	0	0	0	IncFII,IncR	conjugative
CP052567.1	8619	FALSE	NA	NA	NA	NA	NA	NA	NA	NA	0	0	0	0	0	rep_cluster_2370	non-mobilizable
CP052568.1	3479	TRUE	NA	NA	NA	NA	NA	NA	NA	NA	0	0	0	0	0	ColRNAI_rep_cluster_1987	non-mobilizable
CP052570.1	264923	FALSE	NA	NA	NA	NA	NA	NA	NA	NA	0	0	0	0	0	IncFIB,IncFII,rep_cluster_2392	conjugative
CP052572.1	141542	FALSE	NA	NA	NA	NA	NA	NA	NA	NA	0	0	0	0	0	IncFIB	non-mobilizable
CP052745.1	1734	FALSE	GC_014730335	Bacteria	Firmicutes	Bacilli	Staphylococcales	Staphylococcaceae	Staphylococcus	Staphylococcus aureus	0	0	0	0	0	rep_cluster_2100	non-mobilizable
CP052747.1	8090	TRUE	GC_014730335	Bacteria	Firmicutes	Bacilli	Staphylococcales	Staphylococcaceae	Staphylococcus	Staphylococcus aureus	0	0	0	0	0	-	non-mobilizable
CP052768.1	42847	FALSE	GC_012970745	Bacteria	Proteobacteria	Gammaproteobacteria	Enterobacterales	Enterobacteriaceae	Salmonella	Salmonella enterica	0	0	0	0	0	IncX3	conjugative
CP052779.1	314663	FALSE	GC_007977065	Bacteria	Proteobacteria	Gammaproteobacteria	Enterobacterales	Enterobacteriaceae	Salmonella	Salmonella enterica	0	0	0	0	0	IncFIB	conjugative
CP052781.1	265507	FALSE	GC_008857885	Bacteria	Proteobacteria	Gammaproteobacteria	Enterobacterales	Enterobacteriaceae	Salmonella	Salmonella enterica	0	0	0	0	0	IncFIB	conjugative
CP052783.1	312779	FALSE	GC_008757795	Bacteria	Proteobacteria	Gammaproteobacteria	Enterobacterales	Enterobacteriaceae	Salmonella	Salmonella enterica	0	0	0	0	0	IncFIB	conjugative
CP052784.1	57540	TRUE	GC_008757795	Bacteria	Proteobacteria	Gammaproteobacteria	Enterobacterales	Enterobacteriaceae	Salmonella	Salmonella enterica	0	0	0	0	0	-	non-mobilizable
CP052786.1	321524	FALSE	GC_008757635	Bacteria	Proteobacteria	Gammaproteobacteria	Enterobacterales	Enterobacteriaceae	Salmonella	Salmonella enterica	0	0	0	0	0	IncFIB	conjugative
CP052788.1	322462	FALSE	GC_008759235	Bacteria	Proteobacteria	Gammaproteobacteria	Enterobacterales	Enterobacteriaceae	Salmonella	Salmonella enterica	0	0	0	0	0	IncFIB	conjugative
CP052790.1	36667	FALSE	GC_008759735	Bacteria	Proteobacteria	Gammaproteobacteria	Enterobacterales	Enterobacteriaceae	Salmonella	Salmonella enterica	0	0	0	0	0	IncX4	conjugative
CP052791.1	289609	FALSE	GC_008759735	Bacteria	Proteobacteria	Gammaproteobacteria	Enterobacterales	Enterobacteriaceae	Salmonella	Salmonella enterica	0	0	0	0	0	IncFIB	conjugative
CP052793.1	290416	FALSE	GC_008761195	Bacteria	Proteobacteria	Gammaproteobacteria	Enterobacterales	Enterobacteriaceae	Salmonella	Salmonella enterica	0	0	0	0	0	IncFIB	conjugative
CP052795.1	317309	FALSE	GC_010934915	Bacteria	Proteobacteria	Gammaproteobacteria	Enterobacterales	Enterobacteriaceae	Salmonella	Salmonella enterica	0	0	0	0	0	IncFIB	conjugative
CP052797.1	168393	TRUE	GC_011182555	Bacteria	Proteobacteria	Gammaproteobacteria	Enterobacterales	Enterobacteriaceae	Salmonella	Salmonella enterica	0	0	0	0	0	IncFIB	mobilizable
CP052799.1	310270	FALSE	GC_008504985	Bacteria	Proteobacteria	Gammaproteobacteria	Enterobacterales	Enterobacteriaceae	Salmonella	Salmonella enterica	0	0	0	0	0	IncFIB	conjugative
CP052800.1	35379	FALSE	GC_008504985	Bacteria	Proteobacteria	Gammaproteobacteria	Enterobacterales	Enterobacteriaceae	Salmonella	Salmonella enterica	0	0	0	0	0	IncX4	conjugative
CP052802.1	319023	FALSE	NA	NA	NA	NA	NA	NA	NA	NA	0	0	0	0	0	IncFIB	conjugative
CP052804.1	309326	FALSE	NA	NA	NA	NA	NA	NA	NA	NA	0	0	0	0	0	IncFIB	conjugative
CP052806.1	296746	FALSE	GC_005549915	Bacteria	Proteobacteria	Gammaproteobacteria	Enterobacterales	Enterobacteriaceae	Salmonella	Salmonella enterica	0	0	0	0	0	IncFIB	conjugative
CP052808.1	312913	FALSE	GC_008457465	Bacteria	Proteobacteria	Gammaproteobacteria	Enterobacterales	Enterobacteriaceae	Salmonella	Salmonella enterica	0	0	0	0	0	IncFIB	conjugative
CP052810.1	283099	TRUE	GC_005414475	Bacteria	Proteobacteria	Gammaproteobacteria	Enterobacterales	Enterobacteriaceae	Salmonella	Salmonella enterica	0	0	0	0	0	IncFIB	conjugative
CP052812.1	293162	FALSE	GC_005767655	Bacteria	Proteobacteria	Gammaproteobacteria	Enterobacterales	Enterobacteriaceae	Salmonella	Salmonella enterica	0	0	0	0	0	IncFIB	conjugative
CP052814.1	300799	FALSE	GC_008457375	Bacteria	Proteobacteria	Gammaproteobacteria	Enterobacterales	Enterobacteriaceae	Salmonella	Salmonella enterica	0	0	0	0	0	IncFIB	conjugative
CP052816.1	303467	FALSE	GC_005545055	Bacteria	Proteobacteria	Gammaproteobacteria	Enterobacterales	Enterobacteriaceae	Salmonella	Salmonella enterica	0	0	0	0	0	IncFIB	conjugative
CP052818.1	306853	FALSE	GC_008505865	Bacteria	Proteobacteria	Gammaproteobacteria	Enterobacterales	Enterobacteriaceae	Salmonella	Salmonella enterica	0	0	0	0	0	IncFIB	conjugative
CP052820.1	292474	FALSE	GC_008505445	Bacteria	Proteobacteria	Gammaproteobacteria	Enterobacterales	Enterobacteriaceae	Salmonella	Salmonella enterica	0	0	0	0	0	IncFIB	conjugative
CP052822.1	298238	FALSE	GC_005447485	Bacteria	Proteobacteria	Gammaproteobacteria	Enterobacterales	Enterobacteriaceae	Salmonella	Salmonella enterica	0	0	0	0	0	IncFIB	conjugative
CP052824.1	290274	FALSE	GC_005447645	Bacteria	Proteobacteria	Gammaproteobacteria	Enterobacterales	Enterobacteriaceae	Salmonella	Salmonella enterica	0	0	0	0	0	IncFIB	conjugative
CP052826.1	299741	FALSE	GC_005415515	Bacteria	Proteobacteria	Gammaproteobacteria	Enterobacterales	Enterobacteriaceae	Salmonella	Salmonella enterica	0	0	0	0	0	IncFIB	conjugative
CP052828.1	322509	FALSE	GC_006685825	Bacteria	Proteobacteria	Gammaproteobacteria	Enterobacterales	Enterobacteriaceae	Salmonella	Salmonella enterica	0	0	0	0	0	IncFIB	conjugative
CP052830.1	289847	FALSE	GC_008505585	Bacteria	Proteobacteria	Gammaproteobacteria	Enterobacterales	Enterobacteriaceae	Salmonella	Salmonella enterica	0	0	0	0	0	IncFIB	conjugative
CP052832.1	306079	FALSE	GC_008504465	Bacteria	Proteobacteria	Gammaproteobacteria	Enterobacterales	Enterobacteriaceae	Salmonella	Salmonella enterica	0	0	0	0	0	IncFIB	conjugative
CP052834.1	288008	FALSE	GC_008539015	Bacteria	Proteobacteria	Gammaproteobacteria	Enterobacterales	Enterobacteriaceae	Salmonella	Salmonella enterica	0	0	0	0	0	IncFIB	conjugative
CP052836.1	322451	FALSE	GC_009525455	Bacteria	Proteobacteria	Gammaproteobacteria	Enterobacterales	Enterobacteriaceae	Salmonella	Salmonella enterica	0	0	0	0	0	IncFIB	conjugative
CP052838.1	318524	FALSE	GC_009584525	Bacteria	Proteobacteria	Gammaproteobacteria	Enterobacterales	Enterobacteriaceae	Salmonella	Salmonella enterica	0	0	0	0	0	IncFIB	conjugative
CP052840.1	322506	FALSE	GC_009584725	Bacteria	Proteobacteria	Gammaproteobacteria	Enterobacterales	Enterobacteriaceae	Salmonella	Salmonella enterica	0	0	0	0	0	IncFIB	conjugative
CP053104.1	149802	TRUE	NA	NA	NA	NA	NA	NA	NA	NA	0	0	0	0	0	IncFIB	conjugative
CP053105.1	77651	TRUE	NA	NA	NA	NA	NA	NA	NA	NA	0	0	0	0	0	IncC	mobilizable
CP053106.1	8382	FALSE	NA	NA	NA	NA	NA	NA	NA	NA	0	0	0	0	0	IncQ1	mobilizable
CP053252.2	47295	FALSE	GC_013085905	Bacteria	Proteobacteria	Gammaproteobacteria	Enterobacterales	Enterobacteriaceae	Escherichia	Escherichia coli	0	0	0	0	0	-	non-mobilizable
CP053254.2	4074	FALSE	GC_013085905	Bacteria	Proteobacteria	Gammaproteobacteria	Enterobacterales	Enterobacteriaceae	Escherichia	Escherichia coli	0	0	0	0	0	rep_cluster_1778	mobilizable
CP053255.2	2113	FALSE	GC_013085905	Bacteria	Proteobacteria	Gammaproteobacteria	Enterobacterales	Enterobacteriaceae	Escherichia	Escherichia coli	0	0	0	0	0	Col(BS512)	non-mobilizable
CP053317.1	206268	TRUE	GC_013138165	Bacteria	Proteobacteria	Gammaproteobacteria	Enterobacterales	Enterobacteriaceae	Salmonella	Salmonella diarizonae	0	0	0	0	0	IncFIB,rep_cluster_505	conjugative
CP053320.1	94435	TRUE	GC_013138355	Bacteria	Proteobacteria	Gammaproteobacteria	Enterobacterales	Enterobacteriaceae	Salmonella	Salmonella arizonae	0	0	0	0	0	-	non-mobilizable
CP053324.1	49317	TRUE	GC_013138305	Bacteria	Proteobacteria	Gammaproteobacteria	Enterobacterales	Enterobacteriaceae	Salmonella	Salmonella diarizonae	0	0	0	0	0	-	non-mobilizable
CP053327.1	117552	FALSE	GC_013138325	Bacteria	Proteobacteria	Gammaproteobacteria	Enterobacterales	Enterobacteriaceae	Salmonella	Salmonella enterica	0	0	0	0	0	rep_cluster_2165	conjugative
CP053328.1	37321	FALSE	GC_013138375	Bacteria	Proteobacteria	Gammaproteobacteria	Enterobacterales	Enterobacteriaceae	Salmonella		0	0	0	0	0	-	conjugative
CP053329.1	94204	TRUE	GC_013138375	Bacteria	Proteobacteria	Gammaproteobacteria	Enterobacterales	Enterobacteriaceae	Salmonella		0	0	0	0	0	IncFIC,IncFII	conjugative
CP053331.1	45166	TRUE	GC_013138375	Bacteria	Proteobacteria	Gammaproteobacteria	Enterobacterales	Enterobacteriaceae	Salmonella		0	0	0	0	0	IncI-gamma/K1	non-mobilizable
CP053333.1	163967	TRUE	GC_013138245	Bacteria	Proteobacteria	Gammaproteobacteria	Enterobacterales	Enterobacteriaceae	Salmonella	Salmonella diarizonae	0	0	0	0	0	-	mobilizable
CP053334.1	87122	TRUE	GC_013138245	Bacteria	Proteobacteria	Gammaproteobacteria	Enterobacterales	Enterobacteriaceae	Salmonella	Salmonella diarizonae	0	0	0	0	0	-	conjugative
CP053399.1	55496	TRUE	GC_005870975	Bacteria	Proteobacteria	Gammaproteobacteria	Enterobacterales	Enterobacteriaceae	Salmonella	Salmonella enterica	0	0	0	0	0	IncFIB,IncFII	conjugative
CP053403.1	124176	FALSE	GC_006967565	Bacteria	Proteobacteria	Gammaproteobacteria	Enterobacterales	Enterobacteriaceae	Salmonella	Salmonella enterica	0	0	0	0	0	IncFIB	non-mobilizable
CP053405.1	28242	TRUE	GC_006967565	Bacteria	Proteobacteria	Gammaproteobacteria	Enterobacterales	Enterobacteriaceae	Salmonella	Salmonella enterica	0	0	0	0	0	-	non-mobilizable
CP053407.1	85817	TRUE	GC_007019045	Bacteria	Proteobacteria	Gammaproteobacteria	Enterobacterales	Enterobacteriaceae	Salmonella	Salmonella enterica	0	0	0	0	0	IncFII	conjugative
CP053410.1	107699	TRUE	GC_006112595	Bacteria	Proteobacteria	Gammaproteobacteria	Enterobacterales	Enterobacteriaceae	Salmonella	Salmonella arizonae	0	0	0	0	0	rep_cluster_488	non-mobilizable
CP053412.1	11571	TRUE	GC_006760965	Bacteria	Proteobacteria	Gammaproteobacteria	Enterobacterales	Enterobacteriaceae	Salmonella	Salmonella diarizonae	0	0	0	0	0	rep_cluster_1778,rep_cluster_1778	non-mobilizable
CP053415.1	110000	FALSE	GC_013138105	Bacteria	Proteobacteria	Gammaproteobacteria	Enterobacterales	Enterobacteriaceae	Salmonella	Salmonella houtenae	0	0	0	0	0	rep_cluster_2165	non-mobilizable
CP053652.1	5279	TRUE	GC_009866925	Bacteria	Proteobacteria	Gammaproteobacteria	Enterobacterales	Enterobacteriaceae	Escherichia	Escherichia flexneri	0	0	0	0	0	rep_cluster_2350	mobilizable
CP053653.1	6648	TRUE	GC_009866945	Bacteria	Proteobacteria	Gammaproteobacteria	Enterobacterales	Enterobacteriaceae	Escherichia	Escherichia flexneri	0	0	0	0	0	rep_cluster_2350	mobilizable
CP053654.1	3499	TRUE	GC_009867035	Bacteria	Proteobacteria	Gammaproteobacteria	Enterobacterales	Enterobacteriaceae	Escherichia	Escherichia flexneri	0	0	0	0	0	-	mobilizable
CP053657.2	500306	TRUE	NA	NA	NA	NA	NA	NA	NA	NA	0	0	0	0	0	rep_cluster_125,rep_cluster_1698	non-mobilizable
CP053658.2	12588	TRUE	NA	NA	NA	NA	NA	NA	NA	NA	0	0	0	0	0	rep_cluster_1848,rep_cluster_1895	non-mobilizable
CP053703.1	55277	TRUE	GC_001597795	Bacteria	Proteobacteria	Gammaproteobacteria	Enterobacterales	Enterobacteriaceae	Salmonella	Salmonella enterica	0	0	0	0	0	IncN	conjugative
CP053709.1	441110	TRUE	NA	NA	NA	NA	NA	NA	NA	NA	1	0	0	0	1	-	non-mobilizable
CP053710.1	354209	TRUE	NA	NA	NA	NA	NA	NA	NA	NA	0	0	0	0	0	-	non-mobilizable
CP053711.1	214302	TRUE	NA	NA	NA	NA	NA	NA	NA	NA	0	0	0	0	0	-	non-mobilizable
CP053712.1	149789	TRUE	NA	NA	NA	NA	NA	NA	NA	NA	0	0	0	0	0	-	non-mobilizable
CP053713.1	43488	TRUE	NA	NA	NA	NA	NA	NA	NA	NA	0	0	0	0	0	-	non-mobilizable
CP053714.1	29845	TRUE	NA	NA	NA	NA	NA	NA	NA	NA	0	0	0	0	0	-	non-mobilizable
CP053715.1	28800	TRUE	NA	NA	NA	NA	NA	NA	NA	NA	0	0	0	0	0	-	non-mobilizable
CP053752.1	212834	FALSE	GC_013201485	Bacteria	Proteobacteria	Gammaproteobacteria	Enterobacterales	Enterobacteriaceae	Escherichia	Escherichia flexneri	0	0	0	0	0	IncFIA	conjugative
CP053753.1	109437	TRUE	GC_013201485	Bacteria	Proteobacteria	Gammaproteobacteria	Enterobacterales	Enterobacteriaceae	Escherichia	Escherichia flexneri	0	0	0	0	0	rep_cluster_488	non-mobilizable
CP053754.1	88060	FALSE	GC_013201485	Bacteria	Proteobacteria	Gammaproteobacteria	Enterobacterales	Enterobacteriaceae	Escherichia	Escherichia flexneri	0	0	0	0	0	IncI1/B/O	conjugative
CP053755.1	80217	FALSE	GC_013201485	Bacteria	Proteobacteria	Gammaproteobacteria	Enterobacterales	Enterobacteriaceae	Escherichia	Escherichia flexneri	0	0	0	0	0	IncFIA	conjugative
CP053756.1	6015	TRUE	GC_013201485	Bacteria	Proteobacteria	Gammaproteobacteria	Enterobacterales	Enterobacteriaceae	Escherichia	Escherichia flexneri	0	0	0	0	0	Col156	mobilizable
CP053757.1	5219	FALSE	GC_013201485	Bacteria	Proteobacteria	Gammaproteobacteria	Enterobacterales	Enterobacteriaceae	Escherichia	Escherichia flexneri	0	0	0	0	0	rep_cluster_2350	mobilizable
CP053760.1	2672	FALSE	GC_013201485	Bacteria	Proteobacteria	Gammaproteobacteria	Enterobacterales	Enterobacteriaceae	Escherichia	Escherichia flexneri	0	0	0	0	0	rep_cluster_2350,rep_cluster_2370	mobilizable
CP053761.1	2089	FALSE	GC_013201485	Bacteria	Proteobacteria	Gammaproteobacteria	Enterobacterales	Enterobacteriaceae	Escherichia	Escherichia flexneri	0	0	0	0	0	Col(BS512)	non-mobilizable
CP053762.1	1549	FALSE	GC_013201485	Bacteria	Proteobacteria	Gammaproteobacteria	Enterobacterales	Enterobacteriaceae	Escherichia	Escherichia flexneri	0	0	0	0	0	-	mobilizable
CP053763.1	8401	TRUE	GC_013201485	Bacteria	Proteobacteria	Gammaproteobacteria	Enterobacterales	Enterobacteriaceae	Escherichia	Escherichia flexneri	0	0	0	0	0	rep_cluster_2335	mobilizable
CP053919.1	143701	FALSE	GC_013256815	Bacteria	Proteobacteria	Gammaproteobacteria	Enterobacterales	Enterobacteriaceae	Serratia	Serratia marcescens_B	0	0	0	0	0	IncI1	mobilizable
CP054213.1	88619	TRUE	NA	NA	NA	NA	NA	NA	NA	NA	0	0	0	0	0	IncFIC,rep_cluster_2183	non-mobilizable
CP054315.1	79770	TRUE	GC_013315835	Bacteria	Proteobacteria	Gammaproteobacteria	Enterobacterales	Enterobacteriaceae	Escherichia	Escherichia flexneri	0	0	0	0	0	IncFIA,IncFIA,rep_cluster_2313	mobilizable
CP054316.1	89131	TRUE	GC_013315835	Bacteria	Proteobacteria	Gammaproteobacteria	Enterobacterales	Enterobacteriaceae	Escherichia	Escherichia flexneri	0	0	0	0	0	IncI-gamma/K1	conjugative
CP054318.1	112169	FALSE	GC_013315855	Bacteria	Proteobacteria	Gammaproteobacteria	Enterobacterales	Enterobacteriaceae	Escherichia	Escherichia coli	0	0	0	0	0	IncFIA,IncFIB,IncFIC,rep_cluster_2131	conjugative
CP054320.1	42440	FALSE	GC_013315875	Bacteria	Proteobacteria	Gammaproteobacteria	Enterobacterales	Enterobacteriaceae	Escherichia	Escherichia coli	0	0	0	0	0	IncX1,IncX9	conjugative
CP054321.1	90702	FALSE	GC_013315875	Bacteria	Proteobacteria	Gammaproteobacteria	Enterobacterales	Enterobacteriaceae	Escherichia	Escherichia coli	0	0	0	0	0	IncFIB,IncFII,IncQ1,rep_cluster_2131	mobilizable
CP054322.1	5164	FALSE	GC_013315875	Bacteria	Proteobacteria	Gammaproteobacteria	Enterobacterales	Enterobacteriaceae	Escherichia	Escherichia coli	0	0	0	0	0	rep_cluster_2131	mobilizable
CP054323.1	4072	FALSE	GC_013315875	Bacteria	Proteobacteria	Gammaproteobacteria	Enterobacterales	Enterobacteriaceae	Escherichia	Escherichia coli	0	0	0	0	0	rep_cluster_1778	mobilizable
CP054324.1	2113	FALSE	GC_013315875	Bacteria	Proteobacteria	Gammaproteobacteria	Enterobacterales	Enterobacteriaceae	Escherichia	Escherichia coli	0	0	0	0	0	Col(BS512)	non-mobilizable
CP054329.1	68450	TRUE	GC_013315915	Bacteria	Proteobacteria	Gammaproteobacteria	Enterobacterales	Enterobacteriaceae	Escherichia	Escherichia coli	0	0	0	0	0	IncFIA	conjugative
CP054330.1	9138	TRUE	GC_013315915	Bacteria	Proteobacteria	Gammaproteobacteria	Enterobacterales	Enterobacteriaceae	Escherichia	Escherichia coli	0	0	0	0	0	-	non-mobilizable
CP054331.1	5635	FALSE	GC_013315915	Bacteria	Proteobacteria	Gammaproteobacteria	Enterobacterales	Enterobacteriaceae	Escherichia	Escherichia coli	0	0	0	0	0	rep_cluster_2401	mobilizable
CP054332.1	4091	FALSE	GC_013315915	Bacteria	Proteobacteria	Gammaproteobacteria	Enterobacterales	Enterobacteriaceae	Escherichia	Escherichia coli	0	0	0	0	0	rep_cluster_1778	mobilizable
CP054333.1	3749	FALSE	GC_013315915	Bacteria	Proteobacteria	Gammaproteobacteria	Enterobacterales	Enterobacteriaceae	Escherichia	Escherichia coli	0	0	0	0	0	Col156	mobilizable
CP054334.1	1512	FALSE	GC_013315915	Bacteria	Proteobacteria	Gammaproteobacteria	Enterobacterales	Enterobacteriaceae	Escherichia	Escherichia coli	0	0	0	0	0	Col(MG828)	non-mobilizable
CP054336.1	142873	TRUE	GC_013315935	Bacteria	Proteobacteria	Gammaproteobacteria	Enterobacterales	Enterobacteriaceae	Escherichia	Escherichia coli_D	0	0	0	0	0	IncFIA,IncFIA,IncFIA,IncFIB,IncFIC	conjugative
CP054337.1	98630	TRUE	GC_013315935	Bacteria	Proteobacteria	Gammaproteobacteria	Enterobacterales	Enterobacteriaceae	Escherichia	Escherichia coli_D	0	0	0	0	0	IncHI1B	non-mobilizable
CP054338.1	6211	FALSE	GC_013315935	Bacteria	Proteobacteria	Gammaproteobacteria	Enterobacterales	Enterobacteriaceae	Escherichia	Escherichia coli_D	0	0	0	0	0	rep_cluster_2335	mobilizable
CP054339.1	5166	FALSE	GC_013315935	Bacteria	Proteobacteria	Gammaproteobacteria	Enterobacterales	Enterobacteriaceae	Escherichia	Escherichia coli_D	0	0	0	0	0	Col156	mobilizable
CP054340.1	4773	FALSE	GC_013315935	Bacteria	Proteobacteria	Gammaproteobacteria	Enterobacterales	Enterobacteriaceae	Escherichia	Escherichia coli_D	0	0	0	0	0	ColRNAI_rep_cluster_1987	mobilizable
CP054341.1	2088	FALSE	GC_013315935	Bacteria	Proteobacteria	Gammaproteobacteria	Enterobacterales	Enterobacteriaceae	Escherichia	Escherichia coli_D	0	0	0	0	0	Col(BS512)	non-mobilizable
CP054342.1	1552	FALSE	GC_013315935	Bacteria	Proteobacteria	Gammaproteobacteria	Enterobacterales	Enterobacteriaceae	Escherichia	Escherichia coli_D	0	0	0	0	0	Col(MG828)	mobilizable
CP054413.1	86646	FALSE	GC_013085905	Bacteria	Proteobacteria	Gammaproteobacteria	Enterobacterales	Enterobacteriaceae	Escherichia	Escherichia coli	0	0	0	0	0	IncI1/B/O	conjugative
CP054414.1	88052	FALSE	GC_013085905	Bacteria	Proteobacteria	Gammaproteobacteria	Enterobacterales	Enterobacteriaceae	Escherichia	Escherichia coli	0	0	0	0	0	IncFIB,IncFII,IncQ1,rep_cluster_2131	mobilizable
CP054450.1	160124	TRUE	GC_013341335	Bacteria	Proteobacteria	Gammaproteobacteria	Enterobacterales	Enterobacteriaceae	Escherichia	Escherichia coli	0	0	0	0	0	IncFIA,IncFIB,IncFIC,rep_cluster_2131	conjugative
CP054451.1	6969	FALSE	GC_013341335	Bacteria	Proteobacteria	Gammaproteobacteria	Enterobacterales	Enterobacteriaceae	Escherichia	Escherichia coli	0	0	0	0	0	rep_cluster_2350	mobilizable
CP054452.1	5064	FALSE	GC_013341335	Bacteria	Proteobacteria	Gammaproteobacteria	Enterobacterales	Enterobacteriaceae	Escherichia	Escherichia coli	0	0	0	0	0	rep_cluster_2131	mobilizable
CP054453.1	1591	FALSE	GC_013341335	Bacteria	Proteobacteria	Gammaproteobacteria	Enterobacterales	Enterobacteriaceae	Escherichia	Escherichia coli	0	0	0	0	0	Col(MG828)	mobilizable
CP054455.1	140765	FALSE	GC_013341355	Bacteria	Proteobacteria	Gammaproteobacteria	Enterobacterales	Enterobacteriaceae	Escherichia	Escherichia coli	0	0	0	0	0	IncFIA,IncFIB,IncFIC	conjugative
CP054456.1	4082	FALSE	GC_013341355	Bacteria	Proteobacteria	Gammaproteobacteria	Enterobacterales	Enterobacteriaceae	Escherichia	Escherichia coli	0	0	0	0	0	rep_cluster_1778	mobilizable
CP054458.1	138518	FALSE	GC_013341375	Bacteria	Proteobacteria	Gammaproteobacteria	Enterobacterales	Enterobacteriaceae	Escherichia	Escherichia flexneri	0	0	0	0	0	IncFIA,IncFIA,IncFIA,IncFIB,IncFIC	conjugative
CP054459.1	83055	FALSE	GC_013341375	Bacteria	Proteobacteria	Gammaproteobacteria	Enterobacterales	Enterobacteriaceae	Escherichia	Escherichia flexneri	0	0	0	0	0	IncK2/Z	conjugative
CP054460.1	34914	TRUE	GC_013341375	Bacteria	Proteobacteria	Gammaproteobacteria	Enterobacterales	Enterobacteriaceae	Escherichia	Escherichia flexneri	0	0	0	0	0	IncK2/Z	non-mobilizable
CP054461.1	6988	FALSE	GC_013341375	Bacteria	Proteobacteria	Gammaproteobacteria	Enterobacterales	Enterobacteriaceae	Escherichia	Escherichia flexneri	0	0	0	0	0	rep_cluster_2350	mobilizable
CP054462.1	3182	FALSE	GC_013341375	Bacteria	Proteobacteria	Gammaproteobacteria	Enterobacterales	Enterobacteriaceae	Escherichia	Escherichia flexneri	0	0	0	0	0	ColRNAI_rep_cluster_1987	non-mobilizable
CP054463.1	2100	FALSE	GC_013341375	Bacteria	Proteobacteria	Gammaproteobacteria	Enterobacterales	Enterobacteriaceae	Escherichia	Escherichia flexneri	0	0	0	0	0	Col(BS512)	non-mobilizable
CP054464.1	1546	FALSE	GC_013341375	Bacteria	Proteobacteria	Gammaproteobacteria	Enterobacterales	Enterobacteriaceae	Escherichia	Escherichia flexneri	0	0	0	0	0	Col(MG828)	mobilizable
CP054934.1	185283	TRUE	GC_013364295	Bacteria	Actinobacteriota	Actinomycetia	Streptosporangiales	Streptosporangiaceae	Nocardiopsis		0	0	0	0	0	-	non-mobilizable
CP054935.1	36687	TRUE	GC_013364295	Bacteria	Actinobacteriota	Actinomycetia	Streptosporangiales	Streptosporangiaceae	Nocardiopsis		0	0	0	0	0	-	non-mobilizable
CP055625.1	119408	TRUE	NA	NA	NA	NA	NA	NA	NA	NA	0	0	0	0	0	IncFIA,IncFIB,IncFIC	conjugative
CP055626.1	94171	FALSE	NA	NA	NA	NA	NA	NA	NA	NA	0	0	0	0	0	rep_cluster_1704	non-mobilizable
CP055627.1	92689	TRUE	NA	NA	NA	NA	NA	NA	NA	NA	0	0	0	0	0	IncFIA,IncFII,IncFII	mobilizable
CP055628.1	46125	TRUE	NA	NA	NA	NA	NA	NA	NA	NA	0	0	0	0	0	-	non-mobilizable
CP055629.1	3125	FALSE	NA	NA	NA	NA	NA	NA	NA	NA	0	0	0	0	0	rep_cluster_2350	mobilizable
CP055630.1	1348	FALSE	NA	NA	NA	NA	NA	NA	NA	NA	0	0	0	0	0	-	non-mobilizable
CP055670.1	187659	FALSE	NA	NA	NA	NA	NA	NA	NA	NA	0	0	0	0	0	IncHI2A,rep_cluster_1088	non-mobilizable
CP055671.1	85551	TRUE	NA	NA	NA	NA	NA	NA	NA	NA	0	0	0	0	0	IncY	non-mobilizable
CP055672.1	44632	TRUE	NA	NA	NA	NA	NA	NA	NA	NA	0	0	0	0	0	IncFIB,IncFII,IncI-gamma/K1	non-mobilizable
CP055673.1	5128	FALSE	NA	NA	NA	NA	NA	NA	NA	NA	0	0	0	0	0	rep_cluster_2335	mobilizable
CP055674.1	3126	FALSE	NA	NA	NA	NA	NA	NA	NA	NA	0	0	0	0	0	rep_cluster_2350	mobilizable
CP055714.1	72254	FALSE	NA	NA	NA	NA	NA	NA	NA	NA	0	0	0	0	0	IncI-gamma/K1	conjugative
CP055715.1	37616	TRUE	NA	NA	NA	NA	NA	NA	NA	NA	0	0	0	0	0	IncX1	conjugative
CP055716.1	6809	TRUE	NA	NA	NA	NA	NA	NA	NA	NA	0	0	0	0	0	rep_cluster_2350	mobilizable
CP055717.1	1611	FALSE	NA	NA	NA	NA	NA	NA	NA	NA	0	0	0	0	0	-	non-mobilizable
CP055725.1	92722	TRUE	NA	NA	NA	NA	NA	NA	NA	NA	0	0	0	0	0	IncFIA,IncFIC	conjugative
CP055726.1	55974	TRUE	NA	NA	NA	NA	NA	NA	NA	NA	0	0	0	0	0	IncK2/Z	mobilizable
CP055727.1	6988	FALSE	NA	NA	NA	NA	NA	NA	NA	NA	0	0	0	0	0	rep_cluster_2350	mobilizable
CP055728.1	6746	TRUE	NA	NA	NA	NA	NA	NA	NA	NA	0	0	0	0	0	Col156	mobilizable
CP055729.1	4973	FALSE	NA	NA	NA	NA	NA	NA	NA	NA	0	0	0	0	0	Col156	mobilizable
CP055730.1	4286	TRUE	NA	NA	NA	NA	NA	NA	NA	NA	0	0	0	0	0	rep_cluster_2350	mobilizable
CP055731.1	3605	FALSE	NA	NA	NA	NA	NA	NA	NA	NA	0	0	0	0	0	Col(MP18)	mobilizable
CP055732.1	3142	TRUE	NA	NA	NA	NA	NA	NA	NA	NA	0	0	0	0	0	-	non-mobilizable
CP055733.1	3136	FALSE	NA	NA	NA	NA	NA	NA	NA	NA	0	0	0	0	0	-	mobilizable
CP055734.1	2848	FALSE	NA	NA	NA	NA	NA	NA	NA	NA	0	0	0	0	0	-	mobilizable
CP055735.1	2275	FALSE	NA	NA	NA	NA	NA	NA	NA	NA	0	0	0	0	0	-	mobilizable
CP055749.1	153833	TRUE	NA	NA	NA	NA	NA	NA	NA	NA	0	0	0	0	0	IncFIA,IncFIB,rep_cluster_2313	conjugative
CP055750.1	105374	TRUE	NA	NA	NA	NA	NA	NA	NA	NA	0	0	0	0	0	IncFIA,IncFIA,IncFII	conjugative
CP055751.1	6901	TRUE	NA	NA	NA	NA	NA	NA	NA	NA	0	0	0	0	0	rep_cluster_2350	mobilizable
CP055752.1	1010	FALSE	NA	NA	NA	NA	NA	NA	NA	NA	0	0	0	0	0	-	non-mobilizable
CP056175.1	116703	FALSE	GC_013733565	Bacteria	Proteobacteria	Gammaproteobacteria	Enterobacterales	Enterobacteriaceae	Enterobacter	Enterobacter himalayensis	0	0	0	0	0	IncFIB,IncFII	conjugative
CP056176.1	80781	FALSE	GC_013733565	Bacteria	Proteobacteria	Gammaproteobacteria	Enterobacterales	Enterobacteriaceae	Enterobacter	Enterobacter himalayensis	0	0	0	0	0	IncFIB,IncFII	non-mobilizable
CP056177.1	44970	TRUE	GC_013733565	Bacteria	Proteobacteria	Gammaproteobacteria	Enterobacterales	Enterobacteriaceae	Enterobacter	Enterobacter himalayensis	0	0	0	0	0	rep_cluster_1304	mobilizable
CP056178.1	4858	FALSE	GC_013733565	Bacteria	Proteobacteria	Gammaproteobacteria	Enterobacterales	Enterobacteriaceae	Enterobacter	Enterobacter himalayensis	0	0	0	0	0	rep_cluster_2335	mobilizable
CP056179.1	4096	FALSE	GC_013733565	Bacteria	Proteobacteria	Gammaproteobacteria	Enterobacterales	Enterobacteriaceae	Enterobacter	Enterobacter himalayensis	0	0	0	0	0	ColRNAI_rep_cluster_1987	mobilizable
CP056243.1	108567	TRUE	GC_013725775	Bacteria	Proteobacteria	Gammaproteobacteria	Enterobacterales	Enterobacteriaceae	Escherichia	Escherichia flexneri	0	0	0	0	0	IncFIA,IncFIA,IncFIB	conjugative
CP056250.1	112626	TRUE	GC_013727075	Bacteria	Proteobacteria	Gammaproteobacteria	Enterobacterales	Enterobacteriaceae	Escherichia	Escherichia flexneri	0	0	0	0	0	rep_cluster_488	non-mobilizable
CP056264.1	77336	TRUE	GC_013727815	Bacteria	Proteobacteria	Gammaproteobacteria	Enterobacterales	Enterobacteriaceae	Escherichia	Escherichia flexneri	0	0	0	0	0	IncFIA,IncFIC	conjugative
CP056265.1	57094	TRUE	GC_013727815	Bacteria	Proteobacteria	Gammaproteobacteria	Enterobacterales	Enterobacteriaceae	Escherichia	Escherichia flexneri	0	0	0	0	0	IncFIA,IncFIC	mobilizable
CP056266.1	7939	FALSE	GC_013727815	Bacteria	Proteobacteria	Gammaproteobacteria	Enterobacterales	Enterobacteriaceae	Escherichia	Escherichia flexneri	0	0	0	0	0	rep_cluster_2350	mobilizable
CP056274.1	139002	TRUE	GC_013728735	Bacteria	Proteobacteria	Gammaproteobacteria	Enterobacterales	Enterobacteriaceae	Escherichia	Escherichia coli_D	0	0	0	0	0	IncFIA,IncFIB,IncFIC,rep_cluster_2131	conjugative
CP056279.1	59864	TRUE	GC_013729295	Bacteria	Proteobacteria	Gammaproteobacteria	Enterobacterales	Enterobacteriaceae	Escherichia	Escherichia flexneri	0	0	0	0	0	IncFIA,IncFIB,rep_cluster_2232	non-mobilizable
CP056280.1	52530	TRUE	GC_013729295	Bacteria	Proteobacteria	Gammaproteobacteria	Enterobacterales	Enterobacteriaceae	Escherichia	Escherichia flexneri	0	0	0	0	0	IncFIA,IncFIC	non-mobilizable
CP056281.1	4074	FALSE	GC_013729295	Bacteria	Proteobacteria	Gammaproteobacteria	Enterobacterales	Enterobacteriaceae	Escherichia	Escherichia flexneri	0	0	0	0	0	rep_cluster_2350	mobilizable
CP056283.1	97488	TRUE	GC_013729535	Bacteria	Proteobacteria	Gammaproteobacteria	Enterobacterales	Enterobacteriaceae	Escherichia	Escherichia coli	0	0	0	0	0	IncFIA,IncFIC,IncFII	conjugative
CP056300.1	110291	FALSE	GC_013730915	Bacteria	Proteobacteria	Gammaproteobacteria	Enterobacterales	Enterobacteriaceae	Escherichia	Escherichia coli	0	0	0	0	0	IncFIB	non-mobilizable
CP056305.1	131482	FALSE	GC_013731515	Bacteria	Proteobacteria	Gammaproteobacteria	Enterobacterales	Enterobacteriaceae	Escherichia	Escherichia coli	0	0	0	0	0	IncFIA,IncFIA,IncFIB,IncFIC	non-mobilizable
CP056306.1	4074	FALSE	GC_013731515	Bacteria	Proteobacteria	Gammaproteobacteria	Enterobacterales	Enterobacteriaceae	Escherichia	Escherichia coli	0	0	0	0	0	rep_cluster_1778	mobilizable
CP056316.1	88905	TRUE	GC_013732175	Bacteria	Proteobacteria	Gammaproteobacteria	Enterobacterales	Enterobacteriaceae	Escherichia	Escherichia coli	0	0	0	0	0	IncFIA,IncFIA,IncFIB,IncFII	conjugative
CP056317.1	55918	FALSE	GC_013732175	Bacteria	Proteobacteria	Gammaproteobacteria	Enterobacterales	Enterobacteriaceae	Escherichia	Escherichia coli	0	0	0	0	0	IncN	conjugative
CP056318.1	5716	FALSE	GC_013732175	Bacteria	Proteobacteria	Gammaproteobacteria	Enterobacterales	Enterobacteriaceae	Escherichia	Escherichia coli	0	0	0	0	0	rep_cluster_2141	mobilizable
CP056319.1	5444	FALSE	GC_013732175	Bacteria	Proteobacteria	Gammaproteobacteria	Enterobacterales	Enterobacteriaceae	Escherichia	Escherichia coli	0	0	0	0	0	rep_cluster_2350	mobilizable
CP056320.1	4084	FALSE	GC_013732175	Bacteria	Proteobacteria	Gammaproteobacteria	Enterobacterales	Enterobacteriaceae	Escherichia	Escherichia coli	0	0	0	0	0	rep_cluster_1778	mobilizable
CP056349.1	83612	FALSE	GC_013783465	Bacteria	Proteobacteria	Gammaproteobacteria	Enterobacterales	Enterobacteriaceae	Escherichia	Escherichia flexneri	0	0	0	0	0	IncI-gamma/K1	conjugative
CP056356.1	146879	TRUE	GC_013783685	Bacteria	Proteobacteria	Gammaproteobacteria	Enterobacterales	Enterobacteriaceae	Escherichia	Escherichia flexneri	0	0	0	0	0	IncFIA,IncFIC	conjugative
CP056358.1	119656	TRUE	GC_013745955	Bacteria	Proteobacteria	Gammaproteobacteria	Enterobacterales	Enterobacteriaceae	Escherichia	Escherichia flexneri	0	0	0	0	0	IncFIA,IncFIB	conjugative
CP056359.1	4116	FALSE	GC_013745955	Bacteria	Proteobacteria	Gammaproteobacteria	Enterobacterales	Enterobacteriaceae	Escherichia	Escherichia flexneri	0	0	0	0	0	ColRNAI_rep_cluster_1987,rep_cluster_2358	mobilizable
CP056360.1	4073	FALSE	GC_013745955	Bacteria	Proteobacteria	Gammaproteobacteria	Enterobacterales	Enterobacteriaceae	Escherichia	Escherichia flexneri	0	0	0	0	0	rep_cluster_1778	mobilizable
CP056371.1	118132	FALSE	GC_013783905	Bacteria	Proteobacteria	Gammaproteobacteria	Enterobacterales	Enterobacteriaceae	Escherichia	Escherichia coli	0	0	0	0	0	IncFIA,IncFIB,IncFIC,rep_cluster_2131	conjugative
CP056397.1	7536	FALSE	GC_013746875	Bacteria	Proteobacteria	Gammaproteobacteria	Enterobacterales	Enterobacteriaceae	Escherichia	Escherichia flexneri	0	0	0	0	0	ColRNAI_rep_cluster_1987	mobilizable
CP056398.1	2292	FALSE	GC_013746875	Bacteria	Proteobacteria	Gammaproteobacteria	Enterobacterales	Enterobacteriaceae	Escherichia	Escherichia flexneri	0	0	0	0	0	rep_cluster_2335	mobilizable
CP056405.1	68855	TRUE	GC_013739975	Bacteria	Proteobacteria	Gammaproteobacteria	Enterobacterales	Enterobacteriaceae	Escherichia	Escherichia flexneri	0	0	0	0	0	IncFIA,IncFIC	conjugative
CP056406.1	7461	TRUE	GC_013739975	Bacteria	Proteobacteria	Gammaproteobacteria	Enterobacterales	Enterobacteriaceae	Escherichia	Escherichia flexneri	0	0	0	0	0	Col156	mobilizable
CP056407.1	2524	FALSE	GC_013739975	Bacteria	Proteobacteria	Gammaproteobacteria	Enterobacterales	Enterobacteriaceae	Escherichia	Escherichia flexneri	0	0	0	0	0	rep_cluster_2335	mobilizable
CP056408.1	2089	FALSE	GC_013739975	Bacteria	Proteobacteria	Gammaproteobacteria	Enterobacterales	Enterobacteriaceae	Escherichia	Escherichia flexneri	0	0	0	0	0	Col(BS512)	non-mobilizable
CP056413.1	187726	TRUE	GC_013735655	Bacteria	Proteobacteria	Gammaproteobacteria	Enterobacterales	Enterobacteriaceae	Escherichia	Escherichia flexneri	0	0	0	0	0	IncFIA,IncFIB,IncFIC,rep_cluster_1304	non-mobilizable
CP056414.1	13243	TRUE	GC_013735655	Bacteria	Proteobacteria	Gammaproteobacteria	Enterobacterales	Enterobacteriaceae	Escherichia	Escherichia flexneri	0	0	0	0	0	-	non-mobilizable
CP056415.1	4566	TRUE	GC_013735655	Bacteria	Proteobacteria	Gammaproteobacteria	Enterobacterales	Enterobacteriaceae	Escherichia	Escherichia flexneri	0	0	0	0	0	rep_cluster_2335,rep_cluster_2358	non-mobilizable
CP056416.1	4161	FALSE	GC_013735655	Bacteria	Proteobacteria	Gammaproteobacteria	Enterobacterales	Enterobacteriaceae	Escherichia	Escherichia flexneri	0	0	0	0	0	-	mobilizable
CP056417.1	2353	FALSE	GC_013735655	Bacteria	Proteobacteria	Gammaproteobacteria	Enterobacterales	Enterobacteriaceae	Escherichia	Escherichia flexneri	0	0	0	0	0	Col(IRGK)	non-mobilizable
CP056419.1	157768	TRUE	GC_013747515	Bacteria	Proteobacteria	Gammaproteobacteria	Enterobacterales	Enterobacteriaceae	Klebsiella_A	Klebsiella_A michiganensis	0	0	0	0	0	IncFIA,IncFII	non-mobilizable
CP056420.1	92063	TRUE	GC_013747515	Bacteria	Proteobacteria	Gammaproteobacteria	Enterobacterales	Enterobacteriaceae	Klebsiella_A	Klebsiella_A michiganensis	0	0	0	0	0	rep_cluster_2078	non-mobilizable
CP056442.1	127569	TRUE	GC_013747975	Bacteria	Proteobacteria	Gammaproteobacteria	Enterobacterales	Enterobacteriaceae	Enterobacter	Enterobacter himalayensis	0	0	0	0	0	IncFIB,IncFII,IncFII	mobilizable
CP056443.1	40891	TRUE	GC_013747975	Bacteria	Proteobacteria	Gammaproteobacteria	Enterobacterales	Enterobacteriaceae	Enterobacter	Enterobacter himalayensis	0	0	0	0	0	IncR	mobilizable
CP056444.1	4783	FALSE	GC_013747975	Bacteria	Proteobacteria	Gammaproteobacteria	Enterobacterales	Enterobacteriaceae	Enterobacter	Enterobacter himalayensis	0	0	0	0	0	rep_cluster_2335	mobilizable
[truncated: 26,193 more rows]

## Sheet: all_chromosomes
Acc	Length	Derep	Cell	Domain	Phylum	Class	Order	Family	Genus	Species	CRISPRs	Cas	CRISPRCas	Cas_Orphan	CRISPR_Orphan
AP014719.1	4698617	TRUE	GC_001549895	Bacteria	Actinobacteriota	Actinomycetia	Actinomycetales	Micrococcaceae	MA-N2	MA-N2 sp001549895	0	0	0	0	0
AP017991.1	4780238	TRUE	GC_003609755	Bacteria	Cyanobacteria	Cyanobacteriia	Cyanobacteriales	Phormidiaceae	Planktothrix	Planktothrix agardhii	4	3	3	0	0
AP018280.1	7235916	TRUE	GC_004296455	Bacteria	Cyanobacteria	Cyanobacteriia	Cyanobacteriales	Nostocaceae	Calothrix	Calothrix sp004296455	6	2	1	1	5
AP018318.1	6494018	TRUE	GC_003990705	Bacteria	Cyanobacteria	Cyanobacteriia	Cyanobacteriales	Nostocaceae	Anabaenopsis	Anabaenopsis sp003990705	8	2	1	1	7
AP018697.1	3488433	TRUE	GC_004001285	Bacteria	Actinobacteriota	Actinomycetia	Actinomycetales	Micrococcaceae	Arthrobacter_D	Arthrobacter_D sp004001285	0	0	0	0	0
AP018699.1	1911461	TRUE	GC_003966815	Bacteria	Firmicutes	Bacilli	Lactobacillales	Lactobacillaceae	Latilactobacillus	Latilactobacillus curvatus	2	1	1	0	0
AP019011.2	2295374	FALSE	GC_016110345	Bacteria	Proteobacteria	Gammaproteobacteria	Burkholderiales	Rhodocyclaceae	Paddy-1		0	0	0	0	0
AP019514.1	4207221	TRUE	GC_007182875	Bacteria	Proteobacteria	Gammaproteobacteria	Pseudomonadales	Halomonadaceae	Halomonas	Halomonas sulfidaeris	1	1	1	0	0
AP019682.1	5002720	TRUE	GC_009177325	Bacteria	Proteobacteria	Gammaproteobacteria	Xanthomonadales	Xanthomonadaceae	Xanthomonas	Xanthomonas campestris	0	0	0	0	0
AP019703.1	5374674	TRUE	GC_009002655	Bacteria	Proteobacteria	Gammaproteobacteria	Enterobacterales	Enterobacteriaceae	Escherichia	Escherichia dysenteriae	2	1	1	0	0
AP019706.1	5488534	FALSE	GC_009002845	Bacteria	Proteobacteria	Gammaproteobacteria	Enterobacterales	Enterobacteriaceae	Escherichia	Escherichia dysenteriae	2	1	1	0	0
AP019708.1	5418961	FALSE	GC_009003065	Bacteria	Proteobacteria	Gammaproteobacteria	Enterobacterales	Enterobacteriaceae	Escherichia	Escherichia dysenteriae	2	1	1	0	0
AP019815.1	3612790	TRUE	GC_013394345	Bacteria	Firmicutes	Bacilli	Lactobacillales	Lactobacillaceae	Lactiplantibacillus	Lactiplantibacillus pentosus	4	2	2	0	1
AP020330.1	4829518	FALSE	GC_012558165	Bacteria	Proteobacteria	Gammaproteobacteria	Enterobacterales	Enterobacteriaceae	Salmonella	Salmonella enterica	2	1	1	0	0
AP020332.1	4781872	TRUE	GC_013344545	Bacteria	Proteobacteria	Gammaproteobacteria	Enterobacterales	Enterobacteriaceae	Salmonella	Salmonella enterica	2	1	1	0	0
AP021849.1	3241502	TRUE	GC_009177165	Bacteria	Deinococcota	Deinococci	Deinococcales	Deinococcaceae	Deinococcus	Deinococcus grandis	0	0	0	0	0
AP022380.1	5055174	TRUE	GC_015134625	Bacteria	Proteobacteria	Gammaproteobacteria	Enterobacterales	Enterobacteriaceae	Citrobacter	Citrobacter werkmanii	0	0	0	0	0
AP022384.1	5044118	TRUE	GC_015134795	Bacteria	Proteobacteria	Gammaproteobacteria	Enterobacterales	Enterobacteriaceae	Citrobacter	Citrobacter werkmanii	0	0	0	0	0
AP022438.1	5389693	TRUE	GC_015135635	Bacteria	Proteobacteria	Gammaproteobacteria	Enterobacterales	Enterobacteriaceae	Raoultella	Raoultella electrica	2	1	1	0	0
AP022643.1	5309441	TRUE	GC_011405335	Bacteria	Firmicutes	Bacilli	Bacillales	Bacillaceae_G	Bacillus_A	Bacillus_A bombysepticus	0	0	0	0	0
CP006581.2	6440078	TRUE	GC_000709395	Bacteria	Proteobacteria	Alphaproteobacteria	Rhizobiales	Rhizobiaceae	Mesorhizobium	Mesorhizobium jarvisii	0	0	0	0	0
CP007577.1	3826505	TRUE	GC_000307975	Bacteria	Proteobacteria	Gammaproteobacteria	Pseudomonadales	Moraxellaceae	Acinetobacter	Acinetobacter baumannii	0	0	0	0	0
CP008700.1	5365144	TRUE	GC_000714635	Bacteria	Proteobacteria	Gammaproteobacteria	Enterobacterales	Enterobacteriaceae	Klebsiella	Klebsiella variicola	0	0	0	0	0
CP009910.1	900694	TRUE	GC_000808095	Bacteria	Spirochaetota	Spirochaetia	Borreliales	Borreliaceae	Borreliella	Borreliella chilensis	0	0	0	0	0
CP010512.1	4828976	TRUE	GC_001620245	Bacteria	Proteobacteria	Gammaproteobacteria	Enterobacterales	Enterobacteriaceae	Enterobacter	Enterobacter cloacae_M	0	0	0	0	0
CP011997.1	3724487	TRUE	GC_001267515	Bacteria	Proteobacteria	Gammaproteobacteria	Burkholderiales	Burkholderiaceae	Ralstonia	Ralstonia pseudosolanacearum	0	0	0	0	0
CP012849.1	528700	TRUE	GC_002074035	Bacteria	Proteobacteria	Gammaproteobacteria	Enterobacterales	Enterobacteriaceae	Riesia	Riesia sp002074035	0	0	0	0	0
CP013099.1	3656958	TRUE	GC_001447805	Bacteria	Proteobacteria	Gammaproteobacteria	Tenderiales	Tenderiaceae	Tenderia	Tenderia electrophaga	1	2	1	1	0
CP015895.1	2342519	TRUE	GC_002078395	Bacteria	Firmicutes	Bacilli	Lactobacillales	Streptococcaceae	Lactococcus	Lactococcus lactis	0	0	0	0	0
CP015898.1	2335639	TRUE	GC_002078455	Bacteria	Firmicutes	Bacilli	Lactobacillales	Streptococcaceae	Lactococcus	Lactococcus lactis	0	0	0	0	0
CP016332.1	3668139	TRUE	GC_001746555	Bacteria	Firmicutes_A	Clostridia	Clostridiales	Clostridiaceae	Clostridium	Clostridium butyricum	0	0	0	0	0
CP016333.1	787219	TRUE	GC_001746555	Bacteria	Firmicutes_A	Clostridia	Clostridiales	Clostridiaceae	Clostridium	Clostridium butyricum	1	1	1	0	0
CP019143.2	3259224	TRUE	GC_002119785	Bacteria	Proteobacteria	Gammaproteobacteria	Pseudomonadales	Moraxellaceae	Acinetobacter	Acinetobacter fasciculus	0	0	0	0	0
CP019194.1	4919346	TRUE	GC_000486525	Bacteria	Proteobacteria	Gammaproteobacteria	Enterobacterales	Enterobacteriaceae	Salmonella	Salmonella enterica	2	1	1	0	0
CP019348.1	2886607	TRUE	GC_002028365	Bacteria	Firmicutes	Bacilli	Lactobacillales	Lactobacillaceae	Lactiplantibacillus	Lactiplantibacillus plantarum	0	0	0	0	0
CP020971.1	5081709	TRUE	GC_002759135	Bacteria	Proteobacteria	Gammaproteobacteria	Xanthomonadales	Xanthomonadaceae	Xanthomonas	Xanthomonas phaseoli	0	0	0	0	0
CP021012.1	5227850	TRUE	GC_002759375	Bacteria	Proteobacteria	Gammaproteobacteria	Xanthomonadales	Xanthomonadaceae	Xanthomonas	Xanthomonas citri	0	0	0	0	0
CP022015.1	5395280	TRUE	GC_002208195	Bacteria	Proteobacteria	Gammaproteobacteria	Enterobacterales	Enterobacteriaceae	Salmonella	Salmonella enterica	1	0	0	0	1
CP023134.2	5224722	TRUE	GC_002307335	Bacteria	Proteobacteria	Gammaproteobacteria	Enterobacterales	Enterobacteriaceae	Klebsiella	Klebsiella pneumoniae	0	0	0	0	0
CP024684.1	5513449	TRUE	GC_003866015	Bacteria	Firmicutes	Bacilli	Bacillales	Bacillaceae_G	Bacillus_A	Bacillus_A wiedmannii	0	0	0	0	0
CP024781.1	1933261	TRUE	GC_000219475	Bacteria	Firmicutes	Bacilli	Lactobacillales	Lactobacillaceae	Lactobacillus	Lactobacillus johnsonii	0	0	0	0	0
CP024912.1	3155247	TRUE	GC_002813895	Bacteria	Cyanobacteria	Cyanobacteriia	Cyanobacteriales	Cyanobacteriaceae	Cyanobacterium	Cyanobacterium sp002813895	1	3	1	2	0
CP025706.1	4650143	TRUE	GC_003294895	Bacteria	Proteobacteria	Gammaproteobacteria	Enterobacterales	Aeromonadaceae	Aeromonas	Aeromonas caviae	1	1	1	0	0
CP025777.1	4690132	TRUE	GC_003294925	Bacteria	Proteobacteria	Gammaproteobacteria	Enterobacterales	Aeromonadaceae	Aeromonas	Aeromonas caviae	1	1	1	0	0
CP025886.1	4998347	TRUE	GC_016767925	Bacteria	Proteobacteria	Gammaproteobacteria	Enterobacterales	Enterobacteriaceae	Escherichia	Escherichia flexneri	1	1	1	0	0
CP025967.1	4941120	TRUE	GC_010272415	Bacteria	Proteobacteria	Gammaproteobacteria	Enterobacterales	Enterobacteriaceae	Escherichia	Escherichia flexneri	2	1	1	0	0
CP025970.1	4902738	TRUE	GC_010272695	Bacteria	Proteobacteria	Gammaproteobacteria	Enterobacterales	Enterobacteriaceae	Escherichia	Escherichia flexneri	2	0	0	0	2
CP025973.1	4872344	FALSE	GC_010272895	Bacteria	Proteobacteria	Gammaproteobacteria	Enterobacterales	Enterobacteriaceae	Escherichia	Escherichia flexneri	2	0	0	0	2
CP025976.1	4897493	TRUE	GC_010273135	Bacteria	Proteobacteria	Gammaproteobacteria	Enterobacterales	Enterobacteriaceae	Escherichia	Escherichia flexneri	2	0	0	0	2
CP026585.3	5461116	TRUE	GC_001887985	Bacteria	Proteobacteria	Gammaproteobacteria	Enterobacterales	Enterobacteriaceae	Klebsiella	Klebsiella pneumoniae	0	0	0	0	0
CP026929.2	4803482	TRUE	GC_009866925	Bacteria	Proteobacteria	Gammaproteobacteria	Enterobacterales	Enterobacteriaceae	Escherichia	Escherichia flexneri	2	1	1	0	0
CP026932.2	5123217	TRUE	GC_009866945	Bacteria	Proteobacteria	Gammaproteobacteria	Enterobacterales	Enterobacteriaceae	Escherichia	Escherichia flexneri	2	1	1	0	0
CP026939.2	4936652	TRUE	GC_009867035	Bacteria	Proteobacteria	Gammaproteobacteria	Enterobacterales	Enterobacteriaceae	Escherichia	Escherichia flexneri	2	1	1	0	0
CP027068.3	5365290	TRUE	GC_002258145	Bacteria	Proteobacteria	Gammaproteobacteria	Enterobacterales	Enterobacteriaceae	Klebsiella	Klebsiella pneumoniae	0	0	0	0	0
CP027109.1	4496886	TRUE	GC_003516105	Bacteria	Proteobacteria	Gammaproteobacteria	Enterobacterales	Enterobacteriaceae	Cronobacter	Cronobacter sakazakii	3	1	1	0	1
CP027319.1	4717123	TRUE	GC_003017675	Bacteria	Proteobacteria	Gammaproteobacteria	Enterobacterales	Enterobacteriaceae	Escherichia	Escherichia dysenteriae	2	1	1	0	0
CP027361.1	5325246	TRUE	GC_003018835	Bacteria	Proteobacteria	Gammaproteobacteria	Enterobacterales	Enterobacteriaceae	Escherichia	Escherichia flexneri	2	1	1	0	0
CP027486.1	2750737	TRUE	GC_003010475	Bacteria	Firmicutes	Bacilli	Staphylococcales	Staphylococcaceae	Staphylococcus	Staphylococcus aureus	0	0	0	0	0
CP027704.1	3430798	TRUE	GC_003012895	Bacteria	Proteobacteria	Gammaproteobacteria	Pseudomonadales	Moraxellaceae	Acinetobacter	Acinetobacter baumannii	1	1	1	0	0
CP028391.2	5375242	TRUE	GC_002257935	Bacteria	Proteobacteria	Gammaproteobacteria	Enterobacterales	Enterobacteriaceae	Klebsiella	Klebsiella pneumoniae	0	0	0	0	0
CP028542.3	5477478	TRUE	GC_002164835	Bacteria	Proteobacteria	Gammaproteobacteria	Enterobacterales	Enterobacteriaceae	Klebsiella	Klebsiella pneumoniae	0	0	0	0	0
CP028548.2	5492984	TRUE	GC_002853435	Bacteria	Proteobacteria	Gammaproteobacteria	Enterobacterales	Enterobacteriaceae	Klebsiella	Klebsiella pneumoniae	0	0	0	0	0
CP028583.2	5444981	TRUE	GC_002811325	Bacteria	Proteobacteria	Gammaproteobacteria	Enterobacterales	Enterobacteriaceae	Klebsiella	Klebsiella pneumoniae	0	0	0	0	0
CP028704.1	4445870	FALSE	GC_003150815	Bacteria	Proteobacteria	Gammaproteobacteria	Enterobacterales	Enterobacteriaceae	Escherichia	Escherichia flexneri	2	1	1	0	0
CP028783.2	5413765	TRUE	GC_002852945	Bacteria	Proteobacteria	Gammaproteobacteria	Enterobacterales	Enterobacteriaceae	Klebsiella	Klebsiella pneumoniae	0	0	0	0	0
CP028793.2	5376106	TRUE	GC_003038215	Bacteria	Proteobacteria	Gammaproteobacteria	Enterobacterales	Enterobacteriaceae	Klebsiella	Klebsiella pneumoniae	0	0	0	0	0
CP028797.2	5361364	TRUE	GC_003037325	Bacteria	Proteobacteria	Gammaproteobacteria	Enterobacterales	Enterobacteriaceae	Klebsiella	Klebsiella pneumoniae	0	0	0	0	0
CP028806.2	5371030	TRUE	GC_002258055	Bacteria	Proteobacteria	Gammaproteobacteria	Enterobacterales	Enterobacteriaceae	Klebsiella	Klebsiella pneumoniae	0	0	0	0	0
CP029250.1	2250954	TRUE	GC_003814285	Bacteria	Firmicutes	Bacilli	Lactobacillales	Lactobacillaceae	Lactobacillus	Lactobacillus delbrueckii	2	2	2	0	0
CP029384.2	5468181	TRUE	GC_002852975	Bacteria	Proteobacteria	Gammaproteobacteria	Enterobacterales	Enterobacteriaceae	Klebsiella	Klebsiella pneumoniae	0	0	0	0	0
CP030377.1	2920902	TRUE	GC_008934715	Bacteria	Firmicutes	Bacilli	Staphylococcales	Staphylococcaceae	Staphylococcus	Staphylococcus aureus	0	0	0	0	0
CP030381.1	2924178	FALSE	GC_008934875	Bacteria	Firmicutes	Bacilli	Staphylococcales	Staphylococcaceae	Staphylococcus	Staphylococcus aureus	0	0	0	0	0
CP030384.1	2921825	FALSE	GC_008934895	Bacteria	Firmicutes	Bacilli	Staphylococcales	Staphylococcaceae	Staphylococcus	Staphylococcus aureus	0	0	0	0	0
CP030386.1	2923304	TRUE	GC_008934935	Bacteria	Firmicutes	Bacilli	Staphylococcales	Staphylococcaceae	Staphylococcus	Staphylococcus aureus	0	0	0	0	0
CP030390.1	2820200	FALSE	GC_008934655	Bacteria	Firmicutes	Bacilli	Staphylococcales	Staphylococcaceae	Staphylococcus	Staphylococcus aureus	0	0	0	0	0
CP030391.1	2869301	FALSE	GC_008934675	Bacteria	Firmicutes	Bacilli	Staphylococcales	Staphylococcaceae	Staphylococcus	Staphylococcus aureus	0	0	0	0	0
CP030395.1	2838412	TRUE	GC_008934915	Bacteria	Firmicutes	Bacilli	Staphylococcales	Staphylococcaceae	Staphylococcus	Staphylococcus aureus	0	0	0	0	0
CP030396.1	2887322	TRUE	GC_008935015	Bacteria	Firmicutes	Bacilli	Staphylococcales	Staphylococcaceae	Staphylococcus	Staphylococcus aureus	0	0	0	0	0
CP030399.1	2924164	FALSE	GC_008934755	Bacteria	Firmicutes	Bacilli	Staphylococcales	Staphylococcaceae	Staphylococcus	Staphylococcus aureus	0	0	0	0	0
CP030403.1	2893519	TRUE	GC_008934795	Bacteria	Firmicutes	Bacilli	Staphylococcales	Staphylococcaceae	Staphylococcus	Staphylococcus aureus	3	1	1	0	1
CP030404.1	2908316	TRUE	GC_008934815	Bacteria	Firmicutes	Bacilli	Staphylococcales	Staphylococcaceae	Staphylococcus	Staphylococcus aureus	0	0	0	0	0
CP030406.1	2924923	FALSE	GC_008934975	Bacteria	Firmicutes	Bacilli	Staphylococcales	Staphylococcaceae	Staphylococcus	Staphylococcus aureus	0	0	0	0	0
CP030410.1	2920925	TRUE	GC_008934735	Bacteria	Firmicutes	Bacilli	Staphylococcales	Staphylococcaceae	Staphylococcus	Staphylococcus aureus	0	0	0	0	0
CP030412.1	2739133	TRUE	GC_008934955	Bacteria	Firmicutes	Bacilli	Staphylococcales	Staphylococcaceae	Staphylococcus	Staphylococcus aureus	0	0	0	0	0
CP030415.1	2849357	FALSE	GC_008934995	Bacteria	Firmicutes	Bacilli	Staphylococcales	Staphylococcaceae	Staphylococcus	Staphylococcus aureus	0	0	0	0	0
CP030418.1	2920828	TRUE	GC_008935035	Bacteria	Firmicutes	Bacilli	Staphylococcales	Staphylococcaceae	Staphylococcus	Staphylococcus aureus	0	0	0	0	0
CP030422.1	2871653	TRUE	GC_008934575	Bacteria	Firmicutes	Bacilli	Staphylococcales	Staphylococcaceae	Staphylococcus	Staphylococcus aureus	0	0	0	0	0
CP030424.1	2900663	FALSE	GC_008934595	Bacteria	Firmicutes	Bacilli	Staphylococcales	Staphylococcaceae	Staphylococcus	Staphylococcus aureus	0	0	0	0	0
CP030426.1	2881619	FALSE	GC_008934615	Bacteria	Firmicutes	Bacilli	Staphylococcales	Staphylococcaceae	Staphylococcus	Staphylococcus aureus	0	0	0	0	0
CP030428.1	2924178	FALSE	GC_008934635	Bacteria	Firmicutes	Bacilli	Staphylococcales	Staphylococcaceae	Staphylococcus	Staphylococcus aureus	0	0	0	0	0
CP030434.1	2923816	FALSE	GC_008934495	Bacteria	Firmicutes	Bacilli	Staphylococcales	Staphylococcaceae	Staphylococcus	Staphylococcus aureus	0	0	0	0	0
CP030437.1	2877809	TRUE	GC_008934515	Bacteria	Firmicutes	Bacilli	Staphylococcales	Staphylococcaceae	Staphylococcus	Staphylococcus aureus	0	0	0	0	0
CP030439.1	2798291	FALSE	GC_008935455	Bacteria	Firmicutes	Bacilli	Staphylococcales	Staphylococcaceae	Staphylococcus	Staphylococcus aureus	0	0	0	0	0
CP030441.1	2906607	TRUE	GC_008934095	Bacteria	Firmicutes	Bacilli	Staphylococcales	Staphylococcaceae	Staphylococcus	Staphylococcus aureus	0	0	0	0	0
CP030443.1	2859127	FALSE	GC_008934215	Bacteria	Firmicutes	Bacilli	Staphylococcales	Staphylococcaceae	Staphylococcus	Staphylococcus aureus	0	0	0	0	0
CP030445.1	2965379	FALSE	GC_008934415	Bacteria	Firmicutes	Bacilli	Staphylococcales	Staphylococcaceae	Staphylococcus	Staphylococcus aureus	0	0	0	0	0
CP030451.1	2907982	FALSE	GC_008935435	Bacteria	Firmicutes	Bacilli	Staphylococcales	Staphylococcaceae	Staphylococcus	Staphylococcus aureus	0	0	0	0	0
CP030452.1	2924132	FALSE	GC_008934135	Bacteria	Firmicutes	Bacilli	Staphylococcales	Staphylococcaceae	Staphylococcus	Staphylococcus aureus	0	0	0	0	0
CP030459.1	2840211	TRUE	GC_008934355	Bacteria	Firmicutes	Bacilli	Staphylococcales	Staphylococcaceae	Staphylococcus	Staphylococcus aureus	0	0	0	0	0
CP030462.1	2862004	TRUE	GC_008934395	Bacteria	Firmicutes	Bacilli	Staphylococcales	Staphylococcaceae	Staphylococcus	Staphylococcus aureus	0	0	0	0	0
CP030465.1	2924556	TRUE	GC_008934235	Bacteria	Firmicutes	Bacilli	Staphylococcales	Staphylococcaceae	Staphylococcus	Staphylococcus aureus	0	0	0	0	0
CP030471.1	2821378	FALSE	GC_008934455	Bacteria	Firmicutes	Bacilli	Staphylococcales	Staphylococcaceae	Staphylococcus	Staphylococcus aureus	0	0	0	0	0
CP030474.1	2775026	TRUE	GC_008935535	Bacteria	Firmicutes	Bacilli	Staphylococcales	Staphylococcaceae	Staphylococcus	Staphylococcus aureus	0	0	0	0	0
CP030476.1	2798170	FALSE	GC_008934195	Bacteria	Firmicutes	Bacilli	Staphylococcales	Staphylococcaceae	Staphylococcus	Staphylococcus aureus	0	0	0	0	0
CP030479.1	2844232	TRUE	GC_008934295	Bacteria	Firmicutes	Bacilli	Staphylococcales	Staphylococcaceae	Staphylococcus	Staphylococcus aureus	0	0	0	0	0
CP030481.1	2817887	TRUE	GC_008934375	Bacteria	Firmicutes	Bacilli	Staphylococcales	Staphylococcaceae	Staphylococcus	Staphylococcus aureus	0	0	0	0	0
CP030484.1	2930591	TRUE	GC_008935495	Bacteria	Firmicutes	Bacilli	Staphylococcales	Staphylococcaceae	Staphylococcus	Staphylococcus aureus	0	0	0	0	0
CP030489.1	2852702	TRUE	GC_008935595	Bacteria	Firmicutes	Bacilli	Staphylococcales	Staphylococcaceae	Staphylococcus	Staphylococcus aureus	0	0	0	0	0
CP030490.1	2924151	FALSE	GC_008934005	Bacteria	Firmicutes	Bacilli	Staphylococcales	Staphylococcaceae	Staphylococcus	Staphylococcus aureus	0	0	0	0	0
CP030495.1	2877669	FALSE	GC_008934075	Bacteria	Firmicutes	Bacilli	Staphylococcales	Staphylococcaceae	Staphylococcus	Staphylococcus aureus	0	0	0	0	0
CP030498.1	2865593	TRUE	GC_008934155	Bacteria	Firmicutes	Bacilli	Staphylococcales	Staphylococcaceae	Staphylococcus	Staphylococcus aureus	0	0	0	0	0
CP030499.1	2861677	FALSE	GC_008936715	Bacteria	Firmicutes	Bacilli	Staphylococcales	Staphylococcaceae	Staphylococcus	Staphylococcus aureus	0	0	0	0	0
CP030505.1	2853044	FALSE	GC_008935415	Bacteria	Firmicutes	Bacilli	Staphylococcales	Staphylococcaceae	Staphylococcus	Staphylococcus aureus	0	0	0	0	0
CP030510.1	2822539	TRUE	GC_008935515	Bacteria	Firmicutes	Bacilli	Staphylococcales	Staphylococcaceae	Staphylococcus	Staphylococcus aureus	0	0	0	0	0
CP030512.1	2874695	FALSE	GC_008935575	Bacteria	Firmicutes	Bacilli	Staphylococcales	Staphylococcaceae	Staphylococcus	Staphylococcus aureus	0	0	0	0	0
CP030514.1	2920857	FALSE	GC_008934055	Bacteria	Firmicutes	Bacilli	Staphylococcales	Staphylococcaceae	Staphylococcus	Staphylococcus aureus	0	0	0	0	0
CP030516.1	2871371	FALSE	GC_008936575	Bacteria	Firmicutes	Bacilli	Staphylococcales	Staphylococcaceae	Staphylococcus	Staphylococcus aureus	0	0	0	0	0
CP030518.1	2831119	TRUE	GC_008936755	Bacteria	Firmicutes	Bacilli	Staphylococcales	Staphylococcaceae	Staphylococcus	Staphylococcus aureus	0	0	0	0	0
CP030520.1	2888059	TRUE	GC_008936795	Bacteria	Firmicutes	Bacilli	Staphylococcales	Staphylococcaceae	Staphylococcus	Staphylococcus aureus	0	0	0	0	0
CP030524.1	2922404	FALSE	GC_008936855	Bacteria	Firmicutes	Bacilli	Staphylococcales	Staphylococcaceae	Staphylococcus	Staphylococcus aureus	0	0	0	0	0
CP030527.1	2877943	TRUE	GC_008935315	Bacteria	Firmicutes	Bacilli	Staphylococcales	Staphylococcaceae	Staphylococcus	Staphylococcus aureus	0	0	0	0	0
CP030531.1	2848744	TRUE	GC_008936635	Bacteria	Firmicutes	Bacilli	Staphylococcales	Staphylococcaceae	Staphylococcus	Staphylococcus aureus	0	0	0	0	0
CP030532.1	2877721	FALSE	GC_008936815	Bacteria	Firmicutes	Bacilli	Staphylococcales	Staphylococcaceae	Staphylococcus	Staphylococcus aureus	0	0	0	0	0
CP030534.1	2803370	FALSE	GC_008935175	Bacteria	Firmicutes	Bacilli	Staphylococcales	Staphylococcaceae	Staphylococcus	Staphylococcus aureus	0	0	0	0	0
CP030537.1	2917558	TRUE	GC_008935215	Bacteria	Firmicutes	Bacilli	Staphylococcales	Staphylococcaceae	Staphylococcus	Staphylococcus aureus	0	0	0	0	0
CP030540.1	2870160	TRUE	GC_008935235	Bacteria	Firmicutes	Bacilli	Staphylococcales	Staphylococcaceae	Staphylococcus	Staphylococcus aureus	0	0	0	0	0
CP030542.1	2837559	FALSE	GC_008935295	Bacteria	Firmicutes	Bacilli	Staphylococcales	Staphylococcaceae	Staphylococcus	Staphylococcus aureus	0	0	0	0	0
CP030545.1	2772244	TRUE	GC_008935335	Bacteria	Firmicutes	Bacilli	Staphylococcales	Staphylococcaceae	Staphylococcus	Staphylococcus aureus	0	0	0	0	0
CP030547.1	2907452	FALSE	GC_008936355	Bacteria	Firmicutes	Bacilli	Staphylococcales	Staphylococcaceae	Staphylococcus	Staphylococcus aureus	0	0	0	0	0
CP030548.1	2913947	FALSE	GC_008936515	Bacteria	Firmicutes	Bacilli	Staphylococcales	Staphylococcaceae	Staphylococcus	Staphylococcus aureus	0	0	0	0	0
CP030552.1	2859045	FALSE	GC_008936735	Bacteria	Firmicutes	Bacilli	Staphylococcales	Staphylococcaceae	Staphylococcus	Staphylococcus aureus	0	0	0	0	0
CP030553.1	2924150	FALSE	GC_008936835	Bacteria	Firmicutes	Bacilli	Staphylococcales	Staphylococcaceae	Staphylococcus	Staphylococcus aureus	0	0	0	0	0
CP030557.1	2842572	FALSE	GC_008935255	Bacteria	Firmicutes	Bacilli	Staphylococcales	Staphylococcaceae	Staphylococcus	Staphylococcus aureus	0	0	0	0	0
CP030561.1	2874516	TRUE	GC_008936415	Bacteria	Firmicutes	Bacilli	Staphylococcales	Staphylococcaceae	Staphylococcus	Staphylococcus aureus	0	0	0	0	0
CP030562.1	2921784	FALSE	GC_008936475	Bacteria	Firmicutes	Bacilli	Staphylococcales	Staphylococcaceae	Staphylococcus	Staphylococcus aureus	0	0	0	0	0
CP030564.1	2921714	TRUE	GC_008936555	Bacteria	Firmicutes	Bacilli	Staphylococcales	Staphylococcaceae	Staphylococcus	Staphylococcus aureus	0	0	0	0	0
CP030568.1	2924556	TRUE	GC_008935135	Bacteria	Firmicutes	Bacilli	Staphylococcales	Staphylococcaceae	Staphylococcus	Staphylococcus aureus	0	0	0	0	0
CP030570.1	2863225	FALSE	GC_008935155	Bacteria	Firmicutes	Bacilli	Staphylococcales	Staphylococcaceae	Staphylococcus	Staphylococcus aureus	0	0	0	0	0
CP030575.1	2830468	FALSE	GC_008936375	Bacteria	Firmicutes	Bacilli	Staphylococcales	Staphylococcaceae	Staphylococcus	Staphylococcus aureus	0	0	0	0	0
CP030579.1	2835022	TRUE	GC_008936395	Bacteria	Firmicutes	Bacilli	Staphylococcales	Staphylococcaceae	Staphylococcus	Staphylococcus aureus	0	0	0	0	0
CP030583.1	2908000	TRUE	GC_008936495	Bacteria	Firmicutes	Bacilli	Staphylococcales	Staphylococcaceae	Staphylococcus	Staphylococcus aureus	0	0	0	0	0
CP030586.1	2887788	TRUE	GC_008936615	Bacteria	Firmicutes	Bacilli	Staphylococcales	Staphylococcaceae	Staphylococcus	Staphylococcus aureus	0	0	0	0	0
CP030590.1	2862460	FALSE	GC_008938095	Bacteria	Firmicutes	Bacilli	Staphylococcales	Staphylococcaceae	Staphylococcus	Staphylococcus aureus	0	0	0	0	0
CP030592.1	2878828	TRUE	GC_008935635	Bacteria	Firmicutes	Bacilli	Staphylococcales	Staphylococcaceae	Staphylococcus	Staphylococcus aureus	0	0	0	0	0
CP030595.1	2908838	FALSE	GC_008936255	Bacteria	Firmicutes	Bacilli	Staphylococcales	Staphylococcaceae	Staphylococcus	Staphylococcus aureus	0	0	0	0	0
CP030596.1	2884714	FALSE	GC_008936275	Bacteria	Firmicutes	Bacilli	Staphylococcales	Staphylococcaceae	Staphylococcus	Staphylococcus aureus	0	0	0	0	0
CP030599.1	2877722	TRUE	GC_008936315	Bacteria	Firmicutes	Bacilli	Staphylococcales	Staphylococcaceae	Staphylococcus	Staphylococcus aureus	0	0	0	0	0
CP030601.1	2925448	FALSE	GC_008936335	Bacteria	Firmicutes	Bacilli	Staphylococcales	Staphylococcaceae	Staphylococcus	Staphylococcus aureus	0	0	0	0	0
CP030604.1	2820460	FALSE	GC_008936535	Bacteria	Firmicutes	Bacilli	Staphylococcales	Staphylococcaceae	Staphylococcus	Staphylococcus aureus	0	0	0	0	0
CP030605.1	2874972	TRUE	GC_008935715	Bacteria	Firmicutes	Bacilli	Staphylococcales	Staphylococcaceae	Staphylococcus	Staphylococcus aureus	0	0	0	0	0
CP030615.1	2880011	TRUE	GC_008935975	Bacteria	Firmicutes	Bacilli	Staphylococcales	Staphylococcaceae	Staphylococcus	Staphylococcus aureus	0	0	0	0	0
CP030617.1	2924170	FALSE	GC_008936015	Bacteria	Firmicutes	Bacilli	Staphylococcales	Staphylococcaceae	Staphylococcus	Staphylococcus aureus	0	0	0	0	0
CP030621.1	2930622	TRUE	GC_008936075	Bacteria	Firmicutes	Bacilli	Staphylococcales	Staphylococcaceae	Staphylococcus	Staphylococcus aureus	0	0	0	0	0
CP030624.1	2918264	TRUE	GC_008936215	Bacteria	Firmicutes	Bacilli	Staphylococcales	Staphylococcaceae	Staphylococcus	Staphylococcus aureus	0	0	0	0	0
CP030626.1	2864310	TRUE	GC_008936235	Bacteria	Firmicutes	Bacilli	Staphylococcales	Staphylococcaceae	Staphylococcus	Staphylococcus aureus	0	0	0	0	0
CP030628.1	2877806	FALSE	GC_008936295	Bacteria	Firmicutes	Bacilli	Staphylococcales	Staphylococcaceae	Staphylococcus	Staphylococcus aureus	0	0	0	0	0
CP030634.1	2963301	FALSE	GC_008935675	Bacteria	Firmicutes	Bacilli	Staphylococcales	Staphylococcaceae	Staphylococcus	Staphylococcus aureus	0	0	0	0	0
CP030638.1	2924177	FALSE	GC_008935815	Bacteria	Firmicutes	Bacilli	Staphylococcales	Staphylococcaceae	Staphylococcus	Staphylococcus aureus	0	0	0	0	0
CP030642.1	2839706	FALSE	GC_008936055	Bacteria	Firmicutes	Bacilli	Staphylococcales	Staphylococcaceae	Staphylococcus	Staphylococcus aureus	0	0	0	0	0
CP030645.1	2876921	FALSE	GC_008936195	Bacteria	Firmicutes	Bacilli	Staphylococcales	Staphylococcaceae	Staphylococcus	Staphylococcus aureus	0	0	0	0	0
CP030647.1	2923777	TRUE	GC_008937295	Bacteria	Firmicutes	Bacilli	Staphylococcales	Staphylococcaceae	Staphylococcus	Staphylococcus aureus	0	0	0	0	0
CP030656.1	2837163	TRUE	GC_008935835	Bacteria	Firmicutes	Bacilli	Staphylococcales	Staphylococcaceae	Staphylococcus	Staphylococcus aureus	0	0	0	0	0
CP030659.1	2914597	FALSE	GC_008936115	Bacteria	Firmicutes	Bacilli	Staphylococcales	Staphylococcaceae	Staphylococcus	Staphylococcus aureus	0	0	0	0	0
CP030661.1	2832795	FALSE	GC_008936875	Bacteria	Firmicutes	Bacilli	Staphylococcales	Staphylococcaceae	Staphylococcus	Staphylococcus aureus	0	0	0	0	0
CP030664.1	2862679	TRUE	GC_008935695	Bacteria	Firmicutes	Bacilli	Staphylococcales	Staphylococcaceae	Staphylococcus	Staphylococcus aureus	0	0	0	0	0
CP030665.1	2878820	TRUE	GC_008935735	Bacteria	Firmicutes	Bacilli	Staphylococcales	Staphylococcaceae	Staphylococcus	Staphylococcus aureus	0	0	0	0	0
CP030670.1	2896071	FALSE	GC_008936035	Bacteria	Firmicutes	Bacilli	Staphylococcales	Staphylococcaceae	Staphylococcus	Staphylococcus aureus	0	0	0	0	0
CP030673.1	2847786	TRUE	GC_008936175	Bacteria	Firmicutes	Bacilli	Staphylococcales	Staphylococcaceae	Staphylococcus	Staphylococcus aureus	0	0	0	0	0
CP030675.1	2930615	TRUE	GC_008936895	Bacteria	Firmicutes	Bacilli	Staphylococcales	Staphylococcaceae	Staphylococcus	Staphylococcus aureus	0	0	0	0	0
CP030681.1	2930622	FALSE	GC_008938015	Bacteria	Firmicutes	Bacilli	Staphylococcales	Staphylococcaceae	Staphylococcus	Staphylococcus aureus	0	0	0	0	0
CP030683.1	2865584	TRUE	GC_008935855	Bacteria	Firmicutes	Bacilli	Staphylococcales	Staphylococcaceae	Staphylococcus	Staphylococcus aureus	0	0	0	0	0
CP030688.1	2861613	FALSE	GC_008935895	Bacteria	Firmicutes	Bacilli	Staphylococcales	Staphylococcaceae	Staphylococcus	Staphylococcus aureus	0	0	0	0	0
CP030689.1	2923495	TRUE	GC_008936135	Bacteria	Firmicutes	Bacilli	Staphylococcales	Staphylococcaceae	Staphylococcus	Staphylococcus aureus	0	0	0	0	0
CP030692.1	2908097	FALSE	GC_008936155	Bacteria	Firmicutes	Bacilli	Staphylococcales	Staphylococcaceae	Staphylococcus	Staphylococcus aureus	0	0	0	0	0
CP030693.1	2919514	FALSE	GC_008937635	Bacteria	Firmicutes	Bacilli	Staphylococcales	Staphylococcaceae	Staphylococcus	Staphylococcus aureus	0	0	0	0	0
CP030695.1	2876387	TRUE	GC_008936095	Bacteria	Firmicutes	Bacilli	Staphylococcales	Staphylococcaceae	Staphylococcus	Staphylococcus aureus	0	0	0	0	0
CP030699.1	2887201	FALSE	GC_008936675	Bacteria	Firmicutes	Bacilli	Staphylococcales	Staphylococcaceae	Staphylococcus	Staphylococcus aureus	0	0	0	0	0
CP030701.1	2928387	FALSE	GC_008935275	Bacteria	Firmicutes	Bacilli	Staphylococcales	Staphylococcaceae	Staphylococcus	Staphylococcus aureus	0	0	0	0	0
CP030702.1	2852173	FALSE	GC_008934775	Bacteria	Firmicutes	Bacilli	Staphylococcales	Staphylococcaceae	Staphylococcus	Staphylococcus aureus	0	0	0	0	0
CP030708.1	2921414	TRUE	GC_008935655	Bacteria	Firmicutes	Bacilli	Staphylococcales	Staphylococcaceae	Staphylococcus	Staphylococcus aureus	0	0	0	0	0
CP030712.1	2819393	TRUE	GC_008936695	Bacteria	Firmicutes	Bacilli	Staphylococcales	Staphylococcaceae	Staphylococcus	Staphylococcus aureus	0	0	0	0	0
CP030713.1	2968616	TRUE	GC_008937855	Bacteria	Firmicutes	Bacilli	Staphylococcales	Staphylococcaceae	Staphylococcus	Staphylococcus aureus	0	0	0	0	0
CP031016.1	2210811	TRUE	GC_003814305	Bacteria	Firmicutes	Bacilli	Lactobacillales	Lactobacillaceae	Lactobacillus	Lactobacillus helveticus	1	0	0	0	1
CP031018.1	2177422	TRUE	GC_003814325	Bacteria	Firmicutes	Bacilli	Lactobacillales	Lactobacillaceae	Lactobacillus	Lactobacillus helveticus	1	1	1	0	0
CP031282.1	4515966	TRUE	GC_003382705	Bacteria	Proteobacteria	Gammaproteobacteria	Enterobacterales	Enterobacteriaceae	Escherichia	Escherichia fergusonii	4	1	1	0	1
CP031729.1	5929188	TRUE	GC_003428805	Bacteria	Proteobacteria	Gammaproteobacteria	Pseudomonadales	Pseudomonadaceae	Pseudomonas_E	Pseudomonas_E sp003428805	0	0	0	0	0
CP033516.1	3919679	FALSE	GC_003359255	Bacteria	Proteobacteria	Gammaproteobacteria	Pseudomonadales	Moraxellaceae	Acinetobacter	Acinetobacter baumannii	0	0	0	0	0
CP033540.1	4152516	TRUE	GC_003359305	Bacteria	Proteobacteria	Gammaproteobacteria	Pseudomonadales	Moraxellaceae	Acinetobacter	Acinetobacter pittii	0	0	0	0	0
CP034537.1	7371963	TRUE	GC_004000515	Bacteria	Proteobacteria	Gammaproteobacteria	Pseudomonadales	Pseudomonadaceae	Pseudomonas_E	Pseudomonas_E sp002255865	0	0	0	0	0
CP034936.1	5557010	FALSE	GC_010231855	Bacteria	Proteobacteria	Gammaproteobacteria	Enterobacterales	Enterobacteriaceae	Escherichia	Escherichia dysenteriae	1	1	1	0	0
CP035921.1	3226711	TRUE	GC_009665415	Bacteria	Proteobacteria	Gammaproteobacteria	Enterobacterales	Vibrionaceae	Vibrio	Vibrio cidicii	1	1	1	0	0
CP035922.1	1279655	TRUE	GC_009665415	Bacteria	Proteobacteria	Gammaproteobacteria	Enterobacterales	Vibrionaceae	Vibrio	Vibrio cidicii	0	0	0	0	0
CP035930.1	3078300	TRUE	GC_003627485	Bacteria	Proteobacteria	Gammaproteobacteria	Pseudomonadales	Moraxellaceae	Acinetobacter	Acinetobacter baumannii	0	0	0	0	0
CP040053.1	4118442	TRUE	GC_005280395	Bacteria	Proteobacteria	Gammaproteobacteria	Pseudomonadales	Moraxellaceae	Acinetobacter	Acinetobacter baumannii	0	0	0	0	0
CP040444.1	5305283	TRUE	GC_013377395	Bacteria	Proteobacteria	Gammaproteobacteria	Enterobacterales	Enterobacteriaceae	Klebsiella	Klebsiella pneumoniae	0	0	0	0	0
CP040925.1	635584	FALSE	GC_001307505	Bacteria	Firmicutes	Bacilli	Acholeplasmatales	Acholeplasmataceae	Phytoplasma	Phytoplasma sp000364425	0	0	0	0	0
CP041270.2	2851771	TRUE	GC_007917315	Bacteria	Firmicutes	Bacilli	Lactobacillales	Enterococcaceae	Enterococcus_B	Enterococcus_B faecium	0	0	0	0	0
CP041323.1	3926187	TRUE	GC_007833955	Bacteria	Firmicutes	Bacilli	Bacillales	Planococcaceae	Planococcus	Planococcus glaciei	0	0	0	0	0
CP041750.1	5017580	TRUE	GC_009873395	Bacteria	Firmicutes	Bacilli	Bacillales	Bacillaceae_G	Bacillus_A	Bacillus_A paranthracis	0	0	0	0	0
CP041981.1	5208566	FALSE	GC_009884335	Bacteria	Firmicutes	Bacilli	Bacillales	Bacillaceae_G	Bacillus_A	Bacillus_A paranthracis	0	0	0	0	0
CP042279.1	7187773	TRUE	GC_007858575	Bacteria	Actinobacteriota	Actinomycetia	Streptomycetales	Streptomycetaceae	Streptomyces	Streptomyces sp003949805	23	1	1	0	0
CP042438.1	4918293	FALSE	GC_007972065	Bacteria	Proteobacteria	Gammaproteobacteria	Enterobacterales	Enterobacteriaceae	Salmonella	Salmonella enterica	2	1	1	0	0
CP042594.1	7210477	TRUE	GC_008931705	Bacteria	Actinobacteriota	Actinomycetia	Streptomycetales	Streptomycetaceae	Streptomyces	Streptomyces variabilis	0	0	0	0	0
CP042638.1	4717320	TRUE	GC_007998105	Bacteria	Proteobacteria	Gammaproteobacteria	Enterobacterales	Enterobacteriaceae	Escherichia	Escherichia flexneri	2	1	1	0	0
CP042871.1	4769012	TRUE	GC_008027975	Bacteria	Proteobacteria	Gammaproteobacteria	Enterobacterales	Enterobacteriaceae	Escherichia	Escherichia flexneri	2	1	1	0	0
CP042893.1	4667689	TRUE	GC_003399945	Bacteria	Proteobacteria	Gammaproteobacteria	Enterobacterales	Enterobacteriaceae	Escherichia	Escherichia flexneri	2	1	1	0	0
CP042896.1	4908204	FALSE	GC_003400045	Bacteria	Proteobacteria	Gammaproteobacteria	Enterobacterales	Enterobacteriaceae	Escherichia	Escherichia coli_D	3	1	1	0	1
CP042899.1	4958734	FALSE	GC_003399885	Bacteria	Proteobacteria	Gammaproteobacteria	Enterobacterales	Enterobacteriaceae	Escherichia	Escherichia coli_D	2	1	1	0	0
CP042901.1	4837414	FALSE	GC_003399895	Bacteria	Proteobacteria	Gammaproteobacteria	Enterobacterales	Enterobacteriaceae	Escherichia	Escherichia flexneri	2	0	0	0	2
CP042947.1	5214106	TRUE	GC_008064935	Bacteria	Proteobacteria	Gammaproteobacteria	Enterobacterales	Enterobacteriaceae	Escherichia	Escherichia flexneri	2	1	1	0	0
CP042950.1	4947839	FALSE	GC_008064955	Bacteria	Proteobacteria	Gammaproteobacteria	Enterobacterales	Enterobacteriaceae	Escherichia	Escherichia flexneri	2	1	1	0	0
CP042953.1	5138487	TRUE	GC_008064975	Bacteria	Proteobacteria	Gammaproteobacteria	Enterobacterales	Enterobacteriaceae	Escherichia	Escherichia flexneri	1	1	0	1	1
CP042969.1	4985114	TRUE	GC_003399775	Bacteria	Proteobacteria	Gammaproteobacteria	Enterobacterales	Enterobacteriaceae	Escherichia	Escherichia flexneri	2	1	1	0	0
CP042973.1	4957963	FALSE	GC_003399795	Bacteria	Proteobacteria	Gammaproteobacteria	Enterobacterales	Enterobacteriaceae	Escherichia	Escherichia coli_D	2	1	1	0	0
CP043011.1	5478947	TRUE	GC_008086525	Bacteria	Proteobacteria	Gammaproteobacteria	Enterobacterales	Enterobacteriaceae	Escherichia	Escherichia dysenteriae	1	1	1	0	0
CP043015.1	5487346	TRUE	GC_008086485	Bacteria	Proteobacteria	Gammaproteobacteria	Enterobacterales	Enterobacteriaceae	Escherichia	Escherichia dysenteriae	1	1	1	0	0
CP043019.1	5515628	FALSE	GC_008087645	Bacteria	Proteobacteria	Gammaproteobacteria	Enterobacterales	Enterobacteriaceae	Escherichia	Escherichia dysenteriae	1	1	1	0	0
CP043025.1	5496711	TRUE	GC_008086505	Bacteria	Proteobacteria	Gammaproteobacteria	Enterobacterales	Enterobacteriaceae	Escherichia	Escherichia dysenteriae	1	1	1	0	0
CP043031.1	2992060	TRUE	GC_008118325	Bacteria	Actinobacteriota	Actinomycetia	Actinomycetales	Dermatophilaceae	Dermacoccus	Dermacoccus abyssi	0	0	0	0	0
CP043542.1	5072784	TRUE	GC_900196535	Bacteria	Proteobacteria	Gammaproteobacteria	Enterobacterales	Enterobacteriaceae	Escherichia	Escherichia dysenteriae	2	1	1	0	0
CP043733.1	4659962	TRUE	GC_008386435	Bacteria	Proteobacteria	Gammaproteobacteria	Enterobacterales	Enterobacteriaceae	Escherichia	Escherichia flexneri	2	0	0	0	2
CP043736.1	5075396	TRUE	GC_003769125	Bacteria	Proteobacteria	Gammaproteobacteria	Enterobacterales	Enterobacteriaceae	Escherichia	Escherichia coli_D	3	1	1	0	1
CP043739.1	4634712	TRUE	GC_004281435	Bacteria	Proteobacteria	Gammaproteobacteria	Enterobacterales	Enterobacteriaceae	Escherichia	Escherichia flexneri	3	1	1	0	1
CP043742.1	4628666	FALSE	GC_008386375	Bacteria	Proteobacteria	Gammaproteobacteria	Enterobacterales	Enterobacteriaceae	Escherichia	Escherichia flexneri	3	1	1	0	1
CP043744.1	4936045	TRUE	GC_008386415	Bacteria	Proteobacteria	Gammaproteobacteria	Enterobacterales	Enterobacteriaceae	Escherichia	Escherichia flexneri	2	1	1	0	0
CP043747.1	5180317	TRUE	GC_008385405	Bacteria	Proteobacteria	Gammaproteobacteria	Enterobacterales	Enterobacteriaceae	Escherichia	Escherichia flexneri	2	1	1	0	0
CP043750.1	4767391	TRUE	GC_008385335	Bacteria	Proteobacteria	Gammaproteobacteria	Enterobacterales	Enterobacteriaceae	Escherichia	Escherichia flexneri	4	1	1	0	1
CP043752.1	4891172	TRUE	GC_008383225	Bacteria	Proteobacteria	Gammaproteobacteria	Enterobacterales	Enterobacteriaceae	Escherichia	Escherichia flexneri	2	1	0	1	2
CP043754.1	4861564	TRUE	GC_008383145	Bacteria	Proteobacteria	Gammaproteobacteria	Enterobacterales	Enterobacteriaceae	Escherichia	Escherichia flexneri	2	1	1	0	0
CP043757.1	4753715	TRUE	GC_008385205	Bacteria	Proteobacteria	Gammaproteobacteria	Enterobacterales	Enterobacteriaceae	Escherichia	Escherichia flexneri	2	0	0	0	2
CP043973.1	258283	TRUE	GC_015134315	Bacteria	Proteobacteria	Gammaproteobacteria	Enterobacterales	Enterobacteriaceae	NZ1215		0	0	0	0	0
CP043975.1	260485	TRUE	GC_015134335	Bacteria	Proteobacteria	Gammaproteobacteria	Enterobacterales	Enterobacteriaceae	NZ1215		0	0	0	0	0
CP043978.1	262947	TRUE	GC_015134355	Bacteria	Proteobacteria	Gammaproteobacteria	Enterobacterales	Enterobacteriaceae	NZ1215		0	0	0	0	0
CP043980.1	245897	TRUE	GC_015134375	Bacteria	Proteobacteria	Gammaproteobacteria	Enterobacterales	Enterobacteriaceae	NZ1215		0	0	0	0	0
CP043983.1	281294	TRUE	GC_015134395	Bacteria	Proteobacteria	Gammaproteobacteria	Enterobacterales	Enterobacteriaceae	NZ1215		0	0	0	0	0
CP043985.1	245213	TRUE	GC_015134415	Bacteria	Proteobacteria	Gammaproteobacteria	Enterobacterales	Enterobacteriaceae	NZ1215		0	0	0	0	0
CP043987.1	267656	TRUE	GC_015134695	Bacteria	Proteobacteria	Gammaproteobacteria	Enterobacterales	Enterobacteriaceae	NZ1215		0	0	0	0	0
CP043989.1	212704	TRUE	GC_015134435	Bacteria	Proteobacteria	Gammaproteobacteria	Enterobacterales	Enterobacteriaceae	NZ1215		0	0	0	0	0
CP043991.1	304737	TRUE	GC_015139955	Bacteria	Proteobacteria	Gammaproteobacteria	Enterobacterales	Enterobacteriaceae	NZ1215		0	0	0	0	0
CP043993.1	301995	TRUE	GC_015140255	Bacteria	Proteobacteria	Gammaproteobacteria	Enterobacterales	Enterobacteriaceae	NZ1215		0	0	0	0	0
CP044007.1	4804635	FALSE	GC_008705215	Bacteria	Proteobacteria	Gammaproteobacteria	Enterobacterales	Enterobacteriaceae	Salmonella	Salmonella enterica	1	1	1	0	0
CP044021.1	4807625	TRUE	GC_015244435	Bacteria	Proteobacteria	Gammaproteobacteria	Enterobacterales	Enterobacteriaceae	Escherichia	Escherichia flexneri	2	1	1	0	0
CP044350.1	5753376	TRUE	GC_008802895	Bacteria	Proteobacteria	Gammaproteobacteria	Enterobacterales	Enterobacteriaceae	Escherichia	Escherichia dysenteriae	1	1	1	0	0
CP044430.2	2953686	FALSE	GC_004501425	Bacteria	Firmicutes	Bacilli	Lactobacillales	Listeriaceae	Listeria	Listeria monocytogenes_B	0	0	0	0	0
CP044432.2	3001785	FALSE	GC_004638545	Bacteria	Firmicutes	Bacilli	Lactobacillales	Listeriaceae	Listeria	Listeria monocytogenes_B	0	0	0	0	0
CP045439.1	2881717	TRUE	GC_013426235	Bacteria	Firmicutes	Bacilli	Staphylococcales	Staphylococcaceae	Staphylococcus	Staphylococcus aureus	0	0	0	0	0
CP045442.1	2897518	TRUE	GC_013415995	Bacteria	Firmicutes	Bacilli	Staphylococcales	Staphylococcaceae	Staphylococcus	Staphylococcus aureus	0	0	0	0	0
CP045474.1	2815757	FALSE	GC_013414865	Bacteria	Firmicutes	Bacilli	Staphylococcales	Staphylococcaceae	Staphylococcus	Staphylococcus aureus	0	0	0	0	0
CP045524.1	4790250	FALSE	GC_009931495	Bacteria	Proteobacteria	Gammaproteobacteria	Enterobacterales	Enterobacteriaceae	Escherichia	Escherichia flexneri	1	1	0	1	1
CP045526.1	4858596	TRUE	GC_009931515	Bacteria	Proteobacteria	Gammaproteobacteria	Enterobacterales	Enterobacteriaceae	Escherichia	Escherichia flexneri	1	1	0	1	1
CP045555.1	4806164	TRUE	GC_009495675	Bacteria	Proteobacteria	Gammaproteobacteria	Enterobacterales	Enterobacteriaceae	Citrobacter	Citrobacter freundii	0	0	0	0	0
CP045665.1	4667467	TRUE	GC_013457415	Bacteria	Proteobacteria	Gammaproteobacteria	Enterobacterales	Enterobacteriaceae	Rahnella		1	1	1	0	0
CP045778.1	4408047	TRUE	GC_009648895	Bacteria	Proteobacteria	Gammaproteobacteria	Enterobacterales	Enterobacteriaceae	Cronobacter	Cronobacter sakazakii	3	1	1	0	1
CP045835.1	5038663	TRUE	GC_009649975	Bacteria	Firmicutes	Bacilli	Bacillales	Planococcaceae	Lysinibacillus	Lysinibacillus pakistanensis	1	1	1	0	0
CP046511.1	5323903	TRUE	GC_009738575	Bacteria	Firmicutes	Bacilli	Bacillales	Bacillaceae_G	Bacillus_A	Bacillus_A thuringiensis_S	2	0	0	0	2
CP046595.1	2995167	TRUE	GC_010918035	Bacteria	Proteobacteria	Gammaproteobacteria	Pseudomonadales	Moraxellaceae	Acinetobacter	Acinetobacter indicus	1	1	1	0	0
CP046676.1	4883800	TRUE	GC_009762515	Bacteria	Proteobacteria	Gammaproteobacteria	Enterobacterales	Enterobacteriaceae	Escherichia	Escherichia flexneri	2	1	1	0	0
CP047031.1	3190321	TRUE	GC_009797605	Bacteria	Proteobacteria	Alphaproteobacteria	Rhodobacterales	Rhodobacteraceae	Cereibacter	Cereibacter sphaeroides	0	0	0	0	0
CP047032.1	945122	TRUE	GC_009797605	Bacteria	Proteobacteria	Alphaproteobacteria	Rhodobacterales	Rhodobacteraceae	Cereibacter	Cereibacter sphaeroides	0	0	0	0	0
CP047082.1	1666447	TRUE	GC_005007655	Bacteria	Campylobacterota	Campylobacteria	Campylobacterales	Campylobacteraceae	Campylobacter_D	Campylobacter_D jejuni	1	1	1	0	0
CP047136.1	3142020	FALSE	GC_009832785	Bacteria	Proteobacteria	Gammaproteobacteria	Burkholderiales	Burkholderiaceae	Ralstonia	Ralstonia solanacearum	0	0	0	0	0
CP047138.1	3299152	TRUE	GC_009832805	Bacteria	Proteobacteria	Gammaproteobacteria	Burkholderiales	Burkholderiaceae	Ralstonia	Ralstonia solanacearum	0	0	0	0	0
CP047482.1	1664471	TRUE	GC_012923725	Bacteria	Campylobacterota	Campylobacteria	Campylobacterales	Campylobacteraceae	Campylobacter_D	Campylobacter_D jejuni	1	1	1	0	0
CP047671.1	3776795	TRUE	GC_010061665	Bacteria	Proteobacteria	Gammaproteobacteria	Enterobacterales	Enterobacteriaceae	Edwardsiella	Edwardsiella piscicida	0	0	0	0	0
CP048043.1	5240779	TRUE	GC_003074975	Bacteria	Proteobacteria	Gammaproteobacteria	Enterobacterales	Enterobacteriaceae	Serratia	Serratia liquefaciens	0	0	0	0	0
CP048297.1	4799305	FALSE	GC_012935235	Bacteria	Proteobacteria	Gammaproteobacteria	Enterobacterales	Enterobacteriaceae	Salmonella	Salmonella enterica	2	1	1	0	0
CP048301.1	4754451	TRUE	GC_012935255	Bacteria	Proteobacteria	Gammaproteobacteria	Enterobacterales	Enterobacteriaceae	Salmonella	Salmonella enterica	2	1	1	0	0
CP048744.1	630969	TRUE	GC_011752455	Bacteria	Proteobacteria	Gammaproteobacteria	Enterobacterales	Enterobacteriaceae	Buchnera	Buchnera aphidicola_R	0	0	0	0	0
CP048747.1	642296	TRUE	GC_011752475	Bacteria	Proteobacteria	Gammaproteobacteria	Enterobacterales	Enterobacteriaceae	Buchnera		0	0	0	0	0
CP048926.1	4984436	TRUE	GC_012935275	Bacteria	Proteobacteria	Gammaproteobacteria	Enterobacterales	Enterobacteriaceae	Salmonella	Salmonella enterica	2	1	1	0	0
CP049163.1	4566919	TRUE	GC_013146725	Bacteria	Proteobacteria	Gammaproteobacteria	Enterobacterales	Enterobacteriaceae	Escherichia	Escherichia flexneri	1	1	0	1	1
CP049165.1	4835157	TRUE	GC_013146745	Bacteria	Proteobacteria	Gammaproteobacteria	Enterobacterales	Enterobacteriaceae	Escherichia	Escherichia flexneri	1	1	0	1	1
CP049167.1	4875157	FALSE	GC_013146765	Bacteria	Proteobacteria	Gammaproteobacteria	Enterobacterales	Enterobacteriaceae	Escherichia	Escherichia flexneri	1	1	0	1	1
CP049169.1	4790277	FALSE	GC_013146785	Bacteria	Proteobacteria	Gammaproteobacteria	Enterobacterales	Enterobacteriaceae	Escherichia	Escherichia flexneri	1	1	0	1	1
CP049171.1	4790252	TRUE	GC_013146805	Bacteria	Proteobacteria	Gammaproteobacteria	Enterobacterales	Enterobacteriaceae	Escherichia	Escherichia flexneri	1	1	0	1	1
CP049173.1	4792119	FALSE	GC_013147065	Bacteria	Proteobacteria	Gammaproteobacteria	Enterobacterales	Enterobacteriaceae	Escherichia	Escherichia flexneri	1	1	0	1	1
CP049175.1	4854090	TRUE	GC_013147165	Bacteria	Proteobacteria	Gammaproteobacteria	Enterobacterales	Enterobacteriaceae	Escherichia	Escherichia flexneri	1	1	0	1	1
CP049177.1	4881332	FALSE	GC_013147185	Bacteria	Proteobacteria	Gammaproteobacteria	Enterobacterales	Enterobacteriaceae	Escherichia	Escherichia flexneri	1	1	0	1	1
CP049179.1	4883250	FALSE	GC_013147205	Bacteria	Proteobacteria	Gammaproteobacteria	Enterobacterales	Enterobacteriaceae	Escherichia	Escherichia flexneri	1	1	0	1	1
CP049185.1	4850874	FALSE	GC_013146845	Bacteria	Proteobacteria	Gammaproteobacteria	Enterobacterales	Enterobacteriaceae	Escherichia	Escherichia flexneri	1	1	0	1	1
CP049306.1	4782639	FALSE	GC_006695545	Bacteria	Proteobacteria	Gammaproteobacteria	Enterobacterales	Enterobacteriaceae	Salmonella	Salmonella enterica	3	1	1	0	0
CP049308.1	4723925	TRUE	GC_007815565	Bacteria	Proteobacteria	Gammaproteobacteria	Enterobacterales	Enterobacteriaceae	Salmonella	Salmonella enterica	2	0	0	0	2
CP049310.1	4821913	TRUE	GC_007758295	Bacteria	Proteobacteria	Gammaproteobacteria	Enterobacterales	Enterobacteriaceae	Salmonella	Salmonella enterica	3	1	1	0	0
CP049369.1	2904593	FALSE	GC_014725515	Bacteria	Firmicutes	Bacilli	Staphylococcales	Staphylococcaceae	Staphylococcus	Staphylococcus aureus	0	0	0	0	0
CP049371.1	2862831	TRUE	GC_014725535	Bacteria	Firmicutes	Bacilli	Staphylococcales	Staphylococcaceae	Staphylococcus	Staphylococcus aureus	0	0	0	0	0
CP049374.1	2795175	TRUE	GC_014725555	Bacteria	Firmicutes	Bacilli	Staphylococcales	Staphylococcaceae	Staphylococcus	Staphylococcus aureus	0	0	0	0	0
CP049376.1	2861100	FALSE	GC_014725575	Bacteria	Firmicutes	Bacilli	Staphylococcales	Staphylococcaceae	Staphylococcus	Staphylococcus aureus	0	0	0	0	0
CP049377.1	2877410	FALSE	GC_014725615	Bacteria	Firmicutes	Bacilli	Staphylococcales	Staphylococcaceae	Staphylococcus	Staphylococcus aureus	0	0	0	0	0
CP049383.1	2881442	TRUE	GC_014725675	Bacteria	Firmicutes	Bacilli	Staphylococcales	Staphylococcaceae	Staphylococcus	Staphylococcus aureus	0	0	0	0	0
CP049386.1	2831775	FALSE	GC_014725955	Bacteria	Firmicutes	Bacilli	Staphylococcales	Staphylococcaceae	Staphylococcus	Staphylococcus aureus	0	0	0	0	0
CP049390.1	2755403	FALSE	GC_014726015	Bacteria	Firmicutes	Bacilli	Staphylococcales	Staphylococcaceae	Staphylococcus	Staphylococcus aureus	0	0	0	0	0
CP049394.1	2878381	TRUE	GC_014726035	Bacteria	Firmicutes	Bacilli	Staphylococcales	Staphylococcaceae	Staphylococcus	Staphylococcus aureus	0	0	0	0	0
CP049397.1	2889693	FALSE	GC_014726075	Bacteria	Firmicutes	Bacilli	Staphylococcales	Staphylococcaceae	Staphylococcus	Staphylococcus aureus	0	0	0	0	0
CP049400.1	2831163	FALSE	GC_014726115	Bacteria	Firmicutes	Bacilli	Staphylococcales	Staphylococcaceae	Staphylococcus	Staphylococcus aureus	0	0	0	0	0
CP049403.1	2853879	FALSE	GC_014726135	Bacteria	Firmicutes	Bacilli	Staphylococcales	Staphylococcaceae	Staphylococcus	Staphylococcus aureus	0	0	0	0	0
CP049405.1	2880241	TRUE	GC_014726155	Bacteria	Firmicutes	Bacilli	Staphylococcales	Staphylococcaceae	Staphylococcus	Staphylococcus aureus	0	0	0	0	0
CP049406.1	2920433	FALSE	GC_014726175	Bacteria	Firmicutes	Bacilli	Staphylococcales	Staphylococcaceae	Staphylococcus	Staphylococcus aureus	0	0	0	0	0
CP049409.1	2826452	FALSE	GC_014726195	Bacteria	Firmicutes	Bacilli	Staphylococcales	Staphylococcaceae	Staphylococcus	Staphylococcus aureus	0	0	0	0	0
CP049410.1	2923893	TRUE	GC_014726215	Bacteria	Firmicutes	Bacilli	Staphylococcales	Staphylococcaceae	Staphylococcus	Staphylococcus aureus	0	0	0	0	0
CP049413.1	2880886	TRUE	GC_014726235	Bacteria	Firmicutes	Bacilli	Staphylococcales	Staphylococcaceae	Staphylococcus	Staphylococcus aureus	0	0	0	0	0
CP049416.1	2871813	FALSE	GC_014726255	Bacteria	Firmicutes	Bacilli	Staphylococcales	Staphylococcaceae	Staphylococcus	Staphylococcus aureus	0	0	0	0	0
CP049417.1	2882023	FALSE	GC_014726295	Bacteria	Firmicutes	Bacilli	Staphylococcales	Staphylococcaceae	Staphylococcus	Staphylococcus aureus	0	0	0	0	0
CP049423.1	2816333	FALSE	GC_014726355	Bacteria	Firmicutes	Bacilli	Staphylococcales	Staphylococcaceae	Staphylococcus	Staphylococcus aureus	0	0	0	0	0
CP049425.1	2863799	FALSE	GC_014726375	Bacteria	Firmicutes	Bacilli	Staphylococcales	Staphylococcaceae	Staphylococcus	Staphylococcus aureus	0	0	0	0	0
CP049427.1	2920385	FALSE	GC_014726395	Bacteria	Firmicutes	Bacilli	Staphylococcales	Staphylococcaceae	Staphylococcus	Staphylococcus aureus	0	0	0	0	0
CP049429.1	2941482	TRUE	GC_014726415	Bacteria	Firmicutes	Bacilli	Staphylococcales	Staphylococcaceae	Staphylococcus	Staphylococcus aureus	0	0	0	0	0
CP049431.1	2924234	TRUE	GC_014726435	Bacteria	Firmicutes	Bacilli	Staphylococcales	Staphylococcaceae	Staphylococcus	Staphylococcus aureus	0	0	0	0	0
CP049434.1	2846640	TRUE	GC_014726475	Bacteria	Firmicutes	Bacilli	Staphylococcales	Staphylococcaceae	Staphylococcus	Staphylococcus aureus	0	0	0	0	0
CP049435.1	2866190	TRUE	GC_014726495	Bacteria	Firmicutes	Bacilli	Staphylococcales	Staphylococcaceae	Staphylococcus	Staphylococcus aureus	0	0	0	0	0
CP049437.1	2787895	TRUE	GC_014726515	Bacteria	Firmicutes	Bacilli	Staphylococcales	Staphylococcaceae	Staphylococcus	Staphylococcus aureus	0	0	0	0	0
CP049440.1	2923902	FALSE	GC_014726535	Bacteria	Firmicutes	Bacilli	Staphylococcales	Staphylococcaceae	Staphylococcus	Staphylococcus aureus	0	0	0	0	0
CP049443.1	2818393	TRUE	GC_014726575	Bacteria	Firmicutes	Bacilli	Staphylococcales	Staphylococcaceae	Staphylococcus	Staphylococcus aureus	0	0	0	0	0
CP049445.1	2921857	FALSE	GC_014726595	Bacteria	Firmicutes	Bacilli	Staphylococcales	Staphylococcaceae	Staphylococcus	Staphylococcus aureus	0	0	0	0	0
CP049448.1	2879329	FALSE	GC_014726615	Bacteria	Firmicutes	Bacilli	Staphylococcales	Staphylococcaceae	Staphylococcus	Staphylococcus aureus	0	0	0	0	0
CP049452.1	2921252	TRUE	GC_014726635	Bacteria	Firmicutes	Bacilli	Staphylococcales	Staphylococcaceae	Staphylococcus	Staphylococcus aureus	0	0	0	0	0
CP049454.1	2888623	TRUE	GC_014726675	Bacteria	Firmicutes	Bacilli	Staphylococcales	Staphylococcaceae	Staphylococcus	Staphylococcus aureus	0	0	0	0	0
CP049458.1	2873667	TRUE	GC_014726695	Bacteria	Firmicutes	Bacilli	Staphylococcales	Staphylococcaceae	Staphylococcus	Staphylococcus aureus	0	0	0	0	0
CP049460.1	2871690	FALSE	GC_014726715	Bacteria	Firmicutes	Bacilli	Staphylococcales	Staphylococcaceae	Staphylococcus	Staphylococcus aureus	0	0	0	0	0
CP049461.1	2965211	TRUE	GC_014726735	Bacteria	Firmicutes	Bacilli	Staphylococcales	Staphylococcaceae	Staphylococcus	Staphylococcus aureus	0	0	0	0	0
CP049463.1	2878562	FALSE	GC_014726775	Bacteria	Firmicutes	Bacilli	Staphylococcales	Staphylococcaceae	Staphylococcus	Staphylococcus aureus	0	0	0	0	0
CP049465.1	2922440	TRUE	GC_014726805	Bacteria	Firmicutes	Bacilli	Staphylococcales	Staphylococcaceae	Staphylococcus	Staphylococcus aureus	0	0	0	0	0
CP049468.1	2885737	TRUE	GC_014726845	Bacteria	Firmicutes	Bacilli	Staphylococcales	Staphylococcaceae	Staphylococcus	Staphylococcus aureus	0	0	0	0	0
CP049472.1	2879345	FALSE	GC_014726895	Bacteria	Firmicutes	Bacilli	Staphylococcales	Staphylococcaceae	Staphylococcus	Staphylococcus aureus	0	0	0	0	0
CP049474.1	2821731	TRUE	GC_014726915	Bacteria	Firmicutes	Bacilli	Staphylococcales	Staphylococcaceae	Staphylococcus	Staphylococcus aureus	0	0	0	0	0
CP049478.1	2864311	TRUE	GC_014726955	Bacteria	Firmicutes	Bacilli	Staphylococcales	Staphylococcaceae	Staphylococcus	Staphylococcus aureus	0	0	0	0	0
CP049480.1	2819245	FALSE	GC_014726975	Bacteria	Firmicutes	Bacilli	Staphylococcales	Staphylococcaceae	Staphylococcus	Staphylococcus aureus	0	0	0	0	0
CP049485.1	2937714	TRUE	GC_014727015	Bacteria	Firmicutes	Bacilli	Staphylococcales	Staphylococcaceae	Staphylococcus	Staphylococcus aureus	0	0	0	0	0
CP049486.1	2821582	TRUE	GC_014727035	Bacteria	Firmicutes	Bacilli	Staphylococcales	Staphylococcaceae	Staphylococcus	Staphylococcus aureus	0	0	0	0	0
CP049488.1	2820705	TRUE	GC_014727055	Bacteria	Firmicutes	Bacilli	Staphylococcales	Staphylococcaceae	Staphylococcus	Staphylococcus aureus	0	0	0	0	0
CP049490.1	2773707	FALSE	GC_014727075	Bacteria	Firmicutes	Bacilli	Staphylococcales	Staphylococcaceae	Staphylococcus	Staphylococcus aureus	0	0	0	0	0
CP049493.1	2872890	TRUE	GC_014727095	Bacteria	Firmicutes	Bacilli	Staphylococcales	Staphylococcaceae	Staphylococcus	Staphylococcus aureus	0	0	0	0	0
CP049499.1	2878948	FALSE	GC_014727155	Bacteria	Firmicutes	Bacilli	Staphylococcales	Staphylococcaceae	Staphylococcus	Staphylococcus aureus	0	0	0	0	0
CP049501.1	2879351	FALSE	GC_014727175	Bacteria	Firmicutes	Bacilli	Staphylococcales	Staphylococcaceae	Staphylococcus	Staphylococcus aureus	0	0	0	0	0
CP049504.1	2879345	FALSE	GC_014727235	Bacteria	Firmicutes	Bacilli	Staphylococcales	Staphylococcaceae	Staphylococcus	Staphylococcus aureus	0	0	0	0	0
CP049508.1	2876357	FALSE	GC_014727255	Bacteria	Firmicutes	Bacilli	Staphylococcales	Staphylococcaceae	Staphylococcus	Staphylococcus aureus	0	0	0	0	0
CP049510.1	2907976	TRUE	GC_014794145	Bacteria	Firmicutes	Bacilli	Staphylococcales	Staphylococcaceae	Staphylococcus	Staphylococcus aureus	0	0	0	0	0
CP049511.1	2877192	FALSE	GC_014727275	Bacteria	Firmicutes	Bacilli	Staphylococcales	Staphylococcaceae	Staphylococcus	Staphylococcus aureus	0	0	0	0	0
CP049515.1	2841181	TRUE	GC_014727295	Bacteria	Firmicutes	Bacilli	Staphylococcales	Staphylococcaceae	Staphylococcus	Staphylococcus aureus	0	0	0	0	0
CP049518.1	2880895	TRUE	GC_014727315	Bacteria	Firmicutes	Bacilli	Staphylococcales	Staphylococcaceae	Staphylococcus	Staphylococcus aureus	0	0	0	0	0
CP049522.1	2874172	FALSE	GC_014727335	Bacteria	Firmicutes	Bacilli	Staphylococcales	Staphylococcaceae	Staphylococcus	Staphylococcus aureus	0	0	0	0	0
CP049526.1	2903731	TRUE	GC_014727395	Bacteria	Firmicutes	Bacilli	Staphylococcales	Staphylococcaceae	Staphylococcus	Staphylococcus aureus	0	0	0	0	0
CP049529.1	2879338	TRUE	GC_014727435	Bacteria	Firmicutes	Bacilli	Staphylococcales	Staphylococcaceae	Staphylococcus	Staphylococcus aureus	0	0	0	0	0
CP049534.1	2829387	TRUE	GC_014727455	Bacteria	Firmicutes	Bacilli	Staphylococcales	Staphylococcaceae	Staphylococcus	Staphylococcus aureus	0	0	0	0	0
CP049535.1	2879315	FALSE	GC_014727475	Bacteria	Firmicutes	Bacilli	Staphylococcales	Staphylococcaceae	Staphylococcus	Staphylococcus aureus	0	0	0	0	0
CP049540.1	2924052	FALSE	GC_014727495	Bacteria	Firmicutes	Bacilli	Staphylococcales	Staphylococcaceae	Staphylococcus	Staphylococcus aureus	0	0	0	0	0
CP049542.1	2820877	FALSE	GC_014727515	Bacteria	Firmicutes	Bacilli	Staphylococcales	Staphylococcaceae	Staphylococcus	Staphylococcus aureus	0	0	0	0	0
CP049544.1	2879342	FALSE	GC_014727535	Bacteria	Firmicutes	Bacilli	Staphylococcales	Staphylococcaceae	Staphylococcus	Staphylococcus aureus	0	0	0	0	0
CP049547.1	2840208	TRUE	GC_014727575	Bacteria	Firmicutes	Bacilli	Staphylococcales	Staphylococcaceae	Staphylococcus	Staphylococcus aureus	0	0	0	0	0
CP049550.1	2841178	FALSE	GC_014727595	Bacteria	Firmicutes	Bacilli	Staphylococcales	Staphylococcaceae	Staphylococcus	Staphylococcus aureus	0	0	0	0	0
CP049551.1	2913317	FALSE	GC_014727615	Bacteria	Firmicutes	Bacilli	Staphylococcales	Staphylococcaceae	Staphylococcus	Staphylococcus aureus	0	0	0	0	0
CP049556.1	2804169	FALSE	GC_014727655	Bacteria	Firmicutes	Bacilli	Staphylococcales	Staphylococcaceae	Staphylococcus	Staphylococcus aureus	0	0	0	0	0
CP049558.1	2829710	FALSE	GC_014727675	Bacteria	Firmicutes	Bacilli	Staphylococcales	Staphylococcaceae	Staphylococcus	Staphylococcus aureus	0	0	0	0	0
CP049561.1	2833045	FALSE	GC_014727715	Bacteria	Firmicutes	Bacilli	Staphylococcales	Staphylococcaceae	Staphylococcus	Staphylococcus aureus	0	0	0	0	0
CP049564.1	2877922	TRUE	GC_014727735	Bacteria	Firmicutes	Bacilli	Staphylococcales	Staphylococcaceae	Staphylococcus	Staphylococcus aureus	0	0	0	0	0
CP049565.1	2876370	TRUE	GC_014727755	Bacteria	Firmicutes	Bacilli	Staphylococcales	Staphylococcaceae	Staphylococcus	Staphylococcus aureus	0	0	0	0	0
CP049567.1	2890568	TRUE	GC_014727775	Bacteria	Firmicutes	Bacilli	Staphylococcales	Staphylococcaceae	Staphylococcus	Staphylococcus aureus	0	0	0	0	0
CP049570.1	2963726	FALSE	GC_014728255	Bacteria	Firmicutes	Bacilli	Staphylococcales	Staphylococcaceae	Staphylococcus	Staphylococcus aureus	0	0	0	0	0
CP049573.1	2854898	FALSE	GC_014728585	Bacteria	Firmicutes	Bacilli	Staphylococcales	Staphylococcaceae	Staphylococcus	Staphylococcus aureus	0	0	0	0	0
CP049575.1	2905261	TRUE	GC_014728725	Bacteria	Firmicutes	Bacilli	Staphylococcales	Staphylococcaceae	Staphylococcus	Staphylococcus aureus	0	0	0	0	0
CP049580.1	2907451	FALSE	GC_014728925	Bacteria	Firmicutes	Bacilli	Staphylococcales	Staphylococcaceae	Staphylococcus	Staphylococcus aureus	0	0	0	0	0
CP049581.1	2821125	FALSE	GC_014729065	Bacteria	Firmicutes	Bacilli	Staphylococcales	Staphylococcaceae	Staphylococcus	Staphylococcus aureus	0	0	0	0	0
CP049583.1	2842592	FALSE	GC_014729215	Bacteria	Firmicutes	Bacilli	Staphylococcales	Staphylococcaceae	Staphylococcus	Staphylococcus aureus	0	0	0	0	0
CP049586.1	2866483	FALSE	GC_014729385	Bacteria	Firmicutes	Bacilli	Staphylococcales	Staphylococcaceae	Staphylococcus	Staphylococcus aureus	0	0	0	0	0
CP049587.1	2907408	TRUE	GC_014726275	Bacteria	Firmicutes	Bacilli	Staphylococcales	Staphylococcaceae	Staphylococcus	Staphylococcus aureus	0	0	0	0	0
CP049609.1	5475763	TRUE	GC_011068325	Bacteria	Proteobacteria	Gammaproteobacteria	Enterobacterales	Enterobacteriaceae	Escherichia	Escherichia coli_D	3	1	1	0	2
CP049612.1	5294558	TRUE	GC_011068385	Bacteria	Proteobacteria	Gammaproteobacteria	Enterobacterales	Enterobacteriaceae	Escherichia	Escherichia coli_D	2	1	1	0	1
CP049730.1	5067161	TRUE	GC_011128975	Bacteria	Proteobacteria	Alphaproteobacteria	Rhizobiales	Rhizobiaceae	Rhizobium	Rhizobium leguminosarum_C	0	0	0	0	0
CP049742.1	3136771	TRUE	GC_015482585	Bacteria	Firmicutes	Bacilli	Bacillales				0	0	0	0	0
CP049875.1	4673887	FALSE	GC_011302515	Bacteria	Proteobacteria	Gammaproteobacteria	Enterobacterales	Enterobacteriaceae	Salmonella	Salmonella enterica	2	1	1	0	0
CP049981.1	4941876	TRUE	GC_007816835	Bacteria	Proteobacteria	Gammaproteobacteria	Enterobacterales	Enterobacteriaceae	Salmonella	Salmonella enterica	2	1	1	0	0
CP049983.1	4843604	TRUE	GC_006697045	Bacteria	Proteobacteria	Gammaproteobacteria	Enterobacterales	Enterobacteriaceae	Salmonella	Salmonella enterica	2	1	1	0	0
CP049986.1	4913589	FALSE	GC_007765355	Bacteria	Proteobacteria	Gammaproteobacteria	Enterobacterales	Enterobacteriaceae	Salmonella	Salmonella enterica	2	1	1	0	0
CP049991.1	2938322	TRUE	GC_014729535	Bacteria	Firmicutes	Bacilli	Staphylococcales	Staphylococcaceae	Staphylococcus	Staphylococcus aureus	0	0	0	0	0
CP049994.1	2832792	TRUE	GC_014729655	Bacteria	Firmicutes	Bacilli	Staphylococcales	Staphylococcaceae	Staphylococcus	Staphylococcus aureus	0	0	0	0	0
CP050002.1	2892525	FALSE	GC_014729855	Bacteria	Firmicutes	Bacilli	Staphylococcales	Staphylococcaceae	Staphylococcus	Staphylococcus aureus	0	0	0	0	0
CP050004.1	2922000	TRUE	GC_014730155	Bacteria	Firmicutes	Bacilli	Staphylococcales	Staphylococcaceae	Staphylococcus	Staphylococcus aureus	0	0	0	0	0
CP050007.1	2833375	TRUE	GC_014730015	Bacteria	Firmicutes	Bacilli	Staphylococcales	Staphylococcaceae	Staphylococcus	Staphylococcus aureus	0	0	0	0	0
CP050275.1	5464574	TRUE	GC_011765385	Bacteria	Proteobacteria	Gammaproteobacteria	Enterobacterales	Enterobacteriaceae	Klebsiella	Klebsiella pneumoniae	0	0	0	0	0
CP050280.1	5494670	TRUE	GC_011765405	Bacteria	Proteobacteria	Gammaproteobacteria	Enterobacterales	Enterobacteriaceae	Klebsiella	Klebsiella pneumoniae	0	0	0	0	0
CP050285.1	5462775	TRUE	GC_011765425	Bacteria	Proteobacteria	Gammaproteobacteria	Enterobacterales	Enterobacteriaceae	Klebsiella	Klebsiella pneumoniae	0	0	0	0	0
CP050511.1	3602000	TRUE	GC_014189615	Bacteria	Proteobacteria	Alphaproteobacteria	Rhizobiales	Rhizobiaceae	Sinorhizobium	Sinorhizobium meliloti	0	0	0	0	0
CP050514.1	4901288	TRUE	GC_014189635	Bacteria	Proteobacteria	Alphaproteobacteria	Rhizobiales	Rhizobiaceae	Rhizobium	Rhizobium leguminosarum_E	0	0	0	0	0
CP050549.1	4945680	TRUE	GC_014189555	Bacteria	Proteobacteria	Alphaproteobacteria	Rhizobiales	Rhizobiaceae	Rhizobium	Rhizobium leguminosarum	0	0	0	0	0
CP050555.1	5109051	TRUE	GC_014189575	Bacteria	Proteobacteria	Alphaproteobacteria	Rhizobiales	Rhizobiaceae	Rhizobium	Rhizobium leguminosarum_C	0	0	0	0	0
CP050558.1	4003712	TRUE	GC_014189595	Bacteria	Proteobacteria	Alphaproteobacteria	Rhizobiales	Rhizobiaceae	Sinorhizobium	Sinorhizobium meliloti	0	0	0	0	0
CP050562.1	5127347	TRUE	GC_014189655	Bacteria	Proteobacteria	Alphaproteobacteria	Rhizobiales	Rhizobiaceae	Rhizobium	Rhizobium leguminosarum_C	0	0	0	0	0
CP050998.1	5372589	TRUE	GC_000618905	Bacteria	Proteobacteria	Gammaproteobacteria	Enterobacterales	Enterobacteriaceae	Escherichia	Escherichia flexneri	1	1	1	0	0
CP051631.1	5391339	FALSE	GC_012849755	Bacteria	Proteobacteria	Gammaproteobacteria	Enterobacterales	Enterobacteriaceae	Escherichia	Escherichia flexneri	2	1	1	0	0
CP051675.1	4727119	FALSE	GC_013114875	Bacteria	Proteobacteria	Gammaproteobacteria	Enterobacterales	Enterobacteriaceae	Salmonella	Salmonella enterica	2	1	1	0	0
CP051692.1	4914510	TRUE	GC_012934735	Bacteria	Proteobacteria	Gammaproteobacteria	Enterobacterales	Enterobacteriaceae	Escherichia	Escherichia coli_D	2	1	1	0	0
CP051893.1	2880886	TRUE	GC_014730395	Bacteria	Firmicutes	Bacilli	Staphylococcales	Staphylococcaceae	Staphylococcus	Staphylococcus aureus	0	0	0	0	0
CP051895.1	2855133	FALSE	GC_014730415	Bacteria	Firmicutes	Bacilli	Staphylococcales	Staphylococcaceae	Staphylococcus	Staphylococcus aureus	0	0	0	0	0
CP051898.1	2873926	TRUE	GC_014730435	Bacteria	Firmicutes	Bacilli	Staphylococcales	Staphylococcaceae	Staphylococcus	Staphylococcus aureus	0	0	0	0	0
CP051901.1	2877369	FALSE	GC_014730475	Bacteria	Firmicutes	Bacilli	Staphylococcales	Staphylococcaceae	Staphylococcus	Staphylococcus aureus	0	0	0	0	0
CP051903.1	2879109	TRUE	GC_014730495	Bacteria	Firmicutes	Bacilli	Staphylococcales	Staphylococcaceae	Staphylococcus	Staphylococcus aureus	0	0	0	0	0
CP051907.1	2933489	FALSE	GC_014730515	Bacteria	Firmicutes	Bacilli	Staphylococcales	Staphylococcaceae	Staphylococcus	Staphylococcus aureus	0	0	0	0	0
CP051909.1	2900855	TRUE	GC_014730535	Bacteria	Firmicutes	Bacilli	Staphylococcales	Staphylococcaceae	Staphylococcus	Staphylococcus aureus	0	0	0	0	0
CP051910.1	2906220	FALSE	GC_014730555	Bacteria	Firmicutes	Bacilli	Staphylococcales	Staphylococcaceae	Staphylococcus	Staphylococcus aureus	0	0	0	0	0
CP051914.1	2969980	FALSE	GC_014730595	Bacteria	Firmicutes	Bacilli	Staphylococcales	Staphylococcaceae	Staphylococcus	Staphylococcus aureus	0	0	0	0	0
CP051921.1	2904769	FALSE	GC_014730695	Bacteria	Firmicutes	Bacilli	Staphylococcales	Staphylococcaceae	Staphylococcus	Staphylococcus aureus	0	0	0	0	0
CP051922.1	2875575	TRUE	GC_014730715	Bacteria	Firmicutes	Bacilli	Staphylococcales	Staphylococcaceae	Staphylococcus	Staphylococcus aureus	0	0	0	0	0
CP051926.1	2851166	FALSE	GC_014730735	Bacteria	Firmicutes	Bacilli	Staphylococcales	Staphylococcaceae	Staphylococcus	Staphylococcus aureus	0	0	0	0	0
CP051927.1	2768600	FALSE	GC_014730795	Bacteria	Firmicutes	Bacilli	Staphylococcales	Staphylococcaceae	Staphylococcus	Staphylococcus aureus	0	0	0	0	0
CP051929.1	2871890	TRUE	GC_014730775	Bacteria	Firmicutes	Bacilli	Staphylococcales	Staphylococcaceae	Staphylococcus	Staphylococcus aureus	0	0	0	0	0
CP051932.1	2817362	FALSE	GC_014730835	Bacteria	Firmicutes	Bacilli	Staphylococcales	Staphylococcaceae	Staphylococcus	Staphylococcus aureus	0	0	0	0	0
CP051935.1	2817400	TRUE	GC_014730885	Bacteria	Firmicutes	Bacilli	Staphylococcales	Staphylococcaceae	Staphylococcus	Staphylococcus aureus	0	0	0	0	0
CP051939.1	2867130	FALSE	GC_014730965	Bacteria	Firmicutes	Bacilli	Staphylococcales	Staphylococcaceae	Staphylococcus	Staphylococcus aureus	0	0	0	0	0
CP051943.1	2788769	TRUE	GC_014731025	Bacteria	Firmicutes	Bacilli	Staphylococcales	Staphylococcaceae	Staphylococcus	Staphylococcus aureus	0	0	0	0	0
CP051945.1	2892920	TRUE	GC_014731005	Bacteria	Firmicutes	Bacilli	Staphylococcales	Staphylococcaceae	Staphylococcus	Staphylococcus aureus	0	0	0	0	0
CP051949.1	2873781	TRUE	GC_014731085	Bacteria	Firmicutes	Bacilli	Staphylococcales	Staphylococcaceae	Staphylococcus	Staphylococcus aureus	0	0	0	0	0
CP051954.1	2878962	TRUE	GC_014731125	Bacteria	Firmicutes	Bacilli	Staphylococcales	Staphylococcaceae	Staphylococcus	Staphylococcus aureus	0	0	0	0	0
CP051957.1	2880411	TRUE	GC_014731145	Bacteria	Firmicutes	Bacilli	Staphylococcales	Staphylococcaceae	Staphylococcus	Staphylococcus aureus	0	0	0	0	0
CP051958.1	2895063	FALSE	GC_014731185	Bacteria	Firmicutes	Bacilli	Staphylococcales	Staphylococcaceae	Staphylococcus	Staphylococcus aureus	0	0	0	0	0
CP051961.1	2916678	FALSE	GC_014731205	Bacteria	Firmicutes	Bacilli	Staphylococcales	Staphylococcaceae	Staphylococcus	Staphylococcus aureus	0	0	0	0	0
CP051963.1	2812844	FALSE	GC_014731235	Bacteria	Firmicutes	Bacilli	Staphylococcales	Staphylococcaceae	Staphylococcus	Staphylococcus aureus	0	0	0	0	0
CP051965.1	2878303	FALSE	GC_014731355	Bacteria	Firmicutes	Bacilli	Staphylococcales	Staphylococcaceae	Staphylococcus	Staphylococcus aureus	0	0	0	0	0
CP051967.1	2875524	TRUE	GC_014731415	Bacteria	Firmicutes	Bacilli	Staphylococcales	Staphylococcaceae	Staphylococcus	Staphylococcus aureus	0	0	0	0	0
CP051971.1	2926729	TRUE	GC_014731455	Bacteria	Firmicutes	Bacilli	Staphylococcales	Staphylococcaceae	Staphylococcus	Staphylococcus aureus	0	0	0	0	0
CP051974.1	2794961	TRUE	GC_014731475	Bacteria	Firmicutes	Bacilli	Staphylococcales	Staphylococcaceae	Staphylococcus	Staphylococcus aureus	0	0	0	0	0
CP051976.1	3005577	TRUE	GC_014731495	Bacteria	Firmicutes	Bacilli	Staphylococcales	Staphylococcaceae	Staphylococcus	Staphylococcus aureus	0	0	0	0	0
CP051978.1	2876886	FALSE	GC_014731515	Bacteria	Firmicutes	Bacilli	Staphylococcales	Staphylococcaceae	Staphylococcus	Staphylococcus aureus	0	0	0	0	0
CP051981.1	2921850	TRUE	GC_014731535	Bacteria	Firmicutes	Bacilli	Staphylococcales	Staphylococcaceae	Staphylococcus	Staphylococcus aureus	0	0	0	0	0
CP051984.1	2863297	TRUE	GC_014731695	Bacteria	Firmicutes	Bacilli	Staphylococcales	Staphylococcaceae	Staphylococcus	Staphylococcus aureus	0	0	0	0	0
CP051988.1	2757164	FALSE	GC_014731715	Bacteria	Firmicutes	Bacilli	Staphylococcales	Staphylococcaceae	Staphylococcus	Staphylococcus aureus	0	0	0	0	0
CP051991.1	2920651	FALSE	GC_014731775	Bacteria	Firmicutes	Bacilli	Staphylococcales	Staphylococcaceae	Staphylococcus	Staphylococcus aureus	0	0	0	0	0
CP051996.1	2960134	TRUE	GC_014731795	Bacteria	Firmicutes	Bacilli	Staphylococcales	Staphylococcaceae	Staphylococcus	Staphylococcus aureus	0	0	0	0	0
CP051997.1	2877266	FALSE	GC_014731815	Bacteria	Firmicutes	Bacilli	Staphylococcales	Staphylococcaceae	Staphylococcus	Staphylococcus aureus	0	0	0	0	0
CP052001.1	2882411	TRUE	GC_014731855	Bacteria	Firmicutes	Bacilli	Staphylococcales	Staphylococcaceae	Staphylococcus	Staphylococcus aureus	0	0	0	0	0
CP052004.1	2882415	FALSE	GC_014731875	Bacteria	Firmicutes	Bacilli	Staphylococcales	Staphylococcaceae	Staphylococcus	Staphylococcus aureus	0	0	0	0	0
CP052006.1	2915440	FALSE	GC_014731895	Bacteria	Firmicutes	Bacilli	Staphylococcales	Staphylococcaceae	Staphylococcus	Staphylococcus aureus	0	0	0	0	0
CP052008.1	2775654	TRUE	GC_014731915	Bacteria	Firmicutes	Bacilli	Staphylococcales	Staphylococcaceae	Staphylococcus	Staphylococcus aureus	0	0	0	0	0
CP052010.1	2920685	FALSE	GC_014731935	Bacteria	Firmicutes	Bacilli	Staphylococcales	Staphylococcaceae	Staphylococcus	Staphylococcus aureus	0	0	0	0	0
CP052012.1	2880394	TRUE	GC_014731955	Bacteria	Firmicutes	Bacilli	Staphylococcales	Staphylococcaceae	Staphylococcus	Staphylococcus aureus	0	0	0	0	0
CP052015.1	2921867	FALSE	GC_014731975	Bacteria	Firmicutes	Bacilli	Staphylococcales	Staphylococcaceae	Staphylococcus	Staphylococcus aureus	0	0	0	0	0
CP052018.1	2879345	FALSE	GC_014731995	Bacteria	Firmicutes	Bacilli	Staphylococcales	Staphylococcaceae	Staphylococcus	Staphylococcus aureus	0	0	0	0	0
CP052022.1	2880885	FALSE	GC_014732015	Bacteria	Firmicutes	Bacilli	Staphylococcales	Staphylococcaceae	Staphylococcus	Staphylococcus aureus	0	0	0	0	0
CP052025.1	2872887	FALSE	GC_014732055	Bacteria	Firmicutes	Bacilli	Staphylococcales	Staphylococcaceae	Staphylococcus	Staphylococcus aureus	0	0	0	0	0
CP052028.1	2900707	FALSE	GC_014732075	Bacteria	Firmicutes	Bacilli	Staphylococcales	Staphylococcaceae	Staphylococcus	Staphylococcus aureus	0	0	0	0	0
CP052029.1	2701387	TRUE	GC_014731165	Bacteria	Firmicutes	Bacilli	Staphylococcales	Staphylococcaceae	Staphylococcus	Staphylococcus aureus	0	0	0	0	0
CP052034.1	4631770	TRUE	GC_012933685	Bacteria	Proteobacteria	Gammaproteobacteria	Enterobacterales	Aeromonadaceae	Aeromonas	Aeromonas salmonicida	0	0	0	0	0
CP052746.1	2786940	TRUE	GC_014730335	Bacteria	Firmicutes	Bacilli	Staphylococcales	Staphylococcaceae	Staphylococcus	Staphylococcus aureus	0	0	0	0	0
CP052767.1	4812517	FALSE	GC_012970745	Bacteria	Proteobacteria	Gammaproteobacteria	Enterobacterales	Enterobacteriaceae	Salmonella	Salmonella enterica	1	1	1	0	0
CP052778.1	4728349	FALSE	GC_007977065	Bacteria	Proteobacteria	Gammaproteobacteria	Enterobacterales	Enterobacteriaceae	Salmonella	Salmonella enterica	2	1	1	0	0
CP052780.1	4733539	FALSE	GC_008857885	Bacteria	Proteobacteria	Gammaproteobacteria	Enterobacterales	Enterobacteriaceae	Salmonella	Salmonella enterica	2	1	1	0	0
CP052782.1	4727148	TRUE	GC_008757795	Bacteria	Proteobacteria	Gammaproteobacteria	Enterobacterales	Enterobacteriaceae	Salmonella	Salmonella enterica	2	1	1	0	0
CP052785.1	4728101	FALSE	GC_008757635	Bacteria	Proteobacteria	Gammaproteobacteria	Enterobacterales	Enterobacteriaceae	Salmonella	Salmonella enterica	2	1	1	0	0
CP052787.1	4727147	FALSE	GC_008759235	Bacteria	Proteobacteria	Gammaproteobacteria	Enterobacterales	Enterobacteriaceae	Salmonella	Salmonella enterica	2	1	1	0	0
CP052789.1	4728224	FALSE	GC_008759735	Bacteria	Proteobacteria	Gammaproteobacteria	Enterobacterales	Enterobacteriaceae	Salmonella	Salmonella enterica	2	1	1	0	0
CP052792.1	4728303	FALSE	GC_008761195	Bacteria	Proteobacteria	Gammaproteobacteria	Enterobacterales	Enterobacteriaceae	Salmonella	Salmonella enterica	2	1	1	0	0
CP052794.1	4687321	FALSE	GC_010934915	Bacteria	Proteobacteria	Gammaproteobacteria	Enterobacterales	Enterobacteriaceae	Salmonella	Salmonella enterica	2	1	1	0	0
CP052796.1	4833611	TRUE	GC_011182555	Bacteria	Proteobacteria	Gammaproteobacteria	Enterobacterales	Enterobacteriaceae	Salmonella	Salmonella enterica	2	1	1	0	0
CP052798.1	4727135	FALSE	GC_008504985	Bacteria	Proteobacteria	Gammaproteobacteria	Enterobacterales	Enterobacteriaceae	Salmonella	Salmonella enterica	2	1	1	0	0
CP052805.1	4727146	FALSE	GC_005549915	Bacteria	Proteobacteria	Gammaproteobacteria	Enterobacterales	Enterobacteriaceae	Salmonella	Salmonella enterica	2	1	1	0	0
CP052807.1	4728214	FALSE	GC_008457465	Bacteria	Proteobacteria	Gammaproteobacteria	Enterobacterales	Enterobacteriaceae	Salmonella	Salmonella enterica	2	1	1	0	0
CP052809.1	4727026	TRUE	GC_005414475	Bacteria	Proteobacteria	Gammaproteobacteria	Enterobacterales	Enterobacteriaceae	Salmonella	Salmonella enterica	2	1	1	0	0
CP052811.1	4728348	FALSE	GC_005767655	Bacteria	Proteobacteria	Gammaproteobacteria	Enterobacterales	Enterobacteriaceae	Salmonella	Salmonella enterica	2	1	1	0	0
CP052813.1	4726519	FALSE	GC_008457375	Bacteria	Proteobacteria	Gammaproteobacteria	Enterobacterales	Enterobacteriaceae	Salmonella	Salmonella enterica	2	1	1	0	0
CP052815.1	4727100	FALSE	GC_005545055	Bacteria	Proteobacteria	Gammaproteobacteria	Enterobacterales	Enterobacteriaceae	Salmonella	Salmonella enterica	2	1	1	0	0
CP052817.1	4727152	FALSE	GC_008505865	Bacteria	Proteobacteria	Gammaproteobacteria	Enterobacterales	Enterobacteriaceae	Salmonella	Salmonella enterica	2	1	1	0	0
CP052819.1	4727121	FALSE	GC_008505445	Bacteria	Proteobacteria	Gammaproteobacteria	Enterobacterales	Enterobacteriaceae	Salmonella	Salmonella enterica	2	1	1	0	0
CP052821.1	4727144	FALSE	GC_005447485	Bacteria	Proteobacteria	Gammaproteobacteria	Enterobacterales	Enterobacteriaceae	Salmonella	Salmonella enterica	2	1	1	0	0
CP052823.1	4727126	FALSE	GC_005447645	Bacteria	Proteobacteria	Gammaproteobacteria	Enterobacterales	Enterobacteriaceae	Salmonella	Salmonella enterica	2	1	1	0	0
CP052825.1	4727130	FALSE	GC_005415515	Bacteria	Proteobacteria	Gammaproteobacteria	Enterobacterales	Enterobacteriaceae	Salmonella	Salmonella enterica	2	1	1	0	0
CP052827.1	4728349	FALSE	GC_006685825	Bacteria	Proteobacteria	Gammaproteobacteria	Enterobacterales	Enterobacteriaceae	Salmonella	Salmonella enterica	2	1	1	0	0
CP052829.1	4728347	FALSE	GC_008505585	Bacteria	Proteobacteria	Gammaproteobacteria	Enterobacterales	Enterobacteriaceae	Salmonella	Salmonella enterica	2	1	1	0	0
CP052831.1	4727118	FALSE	GC_008504465	Bacteria	Proteobacteria	Gammaproteobacteria	Enterobacterales	Enterobacteriaceae	Salmonella	Salmonella enterica	2	1	1	0	0
CP052833.1	4727150	FALSE	GC_008539015	Bacteria	Proteobacteria	Gammaproteobacteria	Enterobacterales	Enterobacteriaceae	Salmonella	Salmonella enterica	2	1	1	0	0
CP052835.1	4727146	FALSE	GC_009525455	Bacteria	Proteobacteria	Gammaproteobacteria	Enterobacterales	Enterobacteriaceae	Salmonella	Salmonella enterica	2	1	1	0	0
CP052837.1	4727141	FALSE	GC_009584525	Bacteria	Proteobacteria	Gammaproteobacteria	Enterobacterales	Enterobacteriaceae	Salmonella	Salmonella enterica	2	1	1	0	0
CP052839.1	4727142	FALSE	GC_009584725	Bacteria	Proteobacteria	Gammaproteobacteria	Enterobacterales	Enterobacteriaceae	Salmonella	Salmonella enterica	2	1	1	0	0
CP053251.2	5121232	TRUE	GC_013085905	Bacteria	Proteobacteria	Gammaproteobacteria	Enterobacterales	Enterobacteriaceae	Escherichia	Escherichia coli	1	0	0	0	1
CP053318.1	4605416	TRUE	GC_013138165	Bacteria	Proteobacteria	Gammaproteobacteria	Enterobacterales	Enterobacteriaceae	Salmonella	Salmonella diarizonae	4	1	1	0	0
CP053321.1	4635522	TRUE	GC_013138355	Bacteria	Proteobacteria	Gammaproteobacteria	Enterobacterales	Enterobacteriaceae	Salmonella	Salmonella arizonae	0	0	0	0	0
CP053325.1	4980080	TRUE	GC_013138305	Bacteria	Proteobacteria	Gammaproteobacteria	Enterobacterales	Enterobacteriaceae	Salmonella	Salmonella diarizonae	2	1	1	0	0
CP053326.1	5147338	FALSE	GC_013138325	Bacteria	Proteobacteria	Gammaproteobacteria	Enterobacterales	Enterobacteriaceae	Salmonella	Salmonella enterica	3	1	1	0	0
CP053330.1	4907485	TRUE	GC_013138375	Bacteria	Proteobacteria	Gammaproteobacteria	Enterobacterales	Enterobacteriaceae	Salmonella		2	0	0	0	2
CP053335.1	5183057	TRUE	GC_013138245	Bacteria	Proteobacteria	Gammaproteobacteria	Enterobacterales	Enterobacteriaceae	Salmonella	Salmonella diarizonae	1	1	1	0	0
CP053400.1	4794211	TRUE	GC_005870975	Bacteria	Proteobacteria	Gammaproteobacteria	Enterobacterales	Enterobacteriaceae	Salmonella	Salmonella enterica	2	1	1	0	0
CP053404.1	5030625	TRUE	GC_006967565	Bacteria	Proteobacteria	Gammaproteobacteria	Enterobacterales	Enterobacteriaceae	Salmonella	Salmonella enterica	2	1	1	0	0
CP053408.1	4645438	TRUE	GC_007019045	Bacteria	Proteobacteria	Gammaproteobacteria	Enterobacterales	Enterobacteriaceae	Salmonella	Salmonella enterica	1	0	0	0	1
CP053409.1	4521469	TRUE	GC_006112595	Bacteria	Proteobacteria	Gammaproteobacteria	Enterobacterales	Enterobacteriaceae	Salmonella	Salmonella arizonae	0	0	0	0	0
CP053413.1	5636782	TRUE	GC_006760965	Bacteria	Proteobacteria	Gammaproteobacteria	Enterobacterales	Enterobacteriaceae	Salmonella	Salmonella diarizonae	1	1	1	0	0
CP053414.1	4674317	FALSE	GC_013138105	Bacteria	Proteobacteria	Gammaproteobacteria	Enterobacterales	Enterobacteriaceae	Salmonella	Salmonella houtenae	1	1	1	0	0
CP053702.1	4861882	TRUE	GC_001597795	Bacteria	Proteobacteria	Gammaproteobacteria	Enterobacterales	Enterobacteriaceae	Salmonella	Salmonella enterica	1	1	1	0	0
CP053751.1	4818418	TRUE	GC_013201485	Bacteria	Proteobacteria	Gammaproteobacteria	Enterobacterales	Enterobacteriaceae	Escherichia	Escherichia flexneri	1	1	0	1	1
CP053918.1	5171649	FALSE	GC_013256815	Bacteria	Proteobacteria	Gammaproteobacteria	Enterobacterales	Enterobacteriaceae	Serratia	Serratia marcescens_B	0	0	0	0	0
CP054314.1	4915532	TRUE	GC_013315835	Bacteria	Proteobacteria	Gammaproteobacteria	Enterobacterales	Enterobacteriaceae	Escherichia	Escherichia flexneri	2	1	1	0	0
CP054317.1	5191256	FALSE	GC_013315855	Bacteria	Proteobacteria	Gammaproteobacteria	Enterobacterales	Enterobacteriaceae	Escherichia	Escherichia coli	0	0	0	0	0
CP054319.1	5002622	FALSE	GC_013315875	Bacteria	Proteobacteria	Gammaproteobacteria	Enterobacterales	Enterobacteriaceae	Escherichia	Escherichia coli	1	0	0	0	1
CP054328.1	4952079	TRUE	GC_013315915	Bacteria	Proteobacteria	Gammaproteobacteria	Enterobacterales	Enterobacteriaceae	Escherichia	Escherichia coli	0	0	0	0	0
CP054335.1	5196142	TRUE	GC_013315935	Bacteria	Proteobacteria	Gammaproteobacteria	Enterobacterales	Enterobacteriaceae	Escherichia	Escherichia coli_D	3	1	1	0	1
CP054449.1	5065998	TRUE	GC_013341335	Bacteria	Proteobacteria	Gammaproteobacteria	Enterobacterales	Enterobacteriaceae	Escherichia	Escherichia coli	2	1	1	0	0
CP054454.1	4964641	FALSE	GC_013341355	Bacteria	Proteobacteria	Gammaproteobacteria	Enterobacterales	Enterobacteriaceae	Escherichia	Escherichia coli	2	1	1	0	0
CP054457.1	5172797	TRUE	GC_013341375	Bacteria	Proteobacteria	Gammaproteobacteria	Enterobacterales	Enterobacteriaceae	Escherichia	Escherichia flexneri	3	1	1	0	0
CP054933.1	1000000	TRUE	GC_013364295	Bacteria	Actinobacteriota	Actinomycetia	Streptosporangiales	Streptosporangiaceae	Nocardiopsis		2	0	0	0	2
CP056174.1	4979571	TRUE	GC_013733565	Bacteria	Proteobacteria	Gammaproteobacteria	Enterobacterales	Enterobacteriaceae	Enterobacter	Enterobacter himalayensis	0	0	0	0	0
CP056242.1	4789582	TRUE	GC_013725775	Bacteria	Proteobacteria	Gammaproteobacteria	Enterobacterales	Enterobacteriaceae	Escherichia	Escherichia flexneri	2	1	1	0	0
CP056249.1	4620751	TRUE	GC_013727075	Bacteria	Proteobacteria	Gammaproteobacteria	Enterobacterales	Enterobacteriaceae	Escherichia	Escherichia flexneri	2	1	1	0	0
CP056263.1	4985169	TRUE	GC_013727815	Bacteria	Proteobacteria	Gammaproteobacteria	Enterobacterales	Enterobacteriaceae	Escherichia	Escherichia flexneri	2	1	1	0	0
CP056273.1	5327530	TRUE	GC_013728735	Bacteria	Proteobacteria	Gammaproteobacteria	Enterobacterales	Enterobacteriaceae	Escherichia	Escherichia coli_D	2	1	1	0	0
CP056278.1	4829688	TRUE	GC_013729295	Bacteria	Proteobacteria	Gammaproteobacteria	Enterobacterales	Enterobacteriaceae	Escherichia	Escherichia flexneri	2	1	1	0	1
CP056282.1	5267817	TRUE	GC_013729535	Bacteria	Proteobacteria	Gammaproteobacteria	Enterobacterales	Enterobacteriaceae	Escherichia	Escherichia coli	0	0	0	0	0
CP056299.1	4812696	FALSE	GC_013730915	Bacteria	Proteobacteria	Gammaproteobacteria	Enterobacterales	Enterobacteriaceae	Escherichia	Escherichia coli	1	1	1	0	0
CP056304.1	5208709	FALSE	GC_013731515	Bacteria	Proteobacteria	Gammaproteobacteria	Enterobacterales	Enterobacteriaceae	Escherichia	Escherichia coli	0	0	0	0	0
CP056315.1	5133535	TRUE	GC_013732175	Bacteria	Proteobacteria	Gammaproteobacteria	Enterobacterales	Enterobacteriaceae	Escherichia	Escherichia coli	0	0	0	0	0
CP056348.1	4788290	FALSE	GC_013783465	Bacteria	Proteobacteria	Gammaproteobacteria	Enterobacterales	Enterobacteriaceae	Escherichia	Escherichia flexneri	3	1	1	0	1
CP056355.1	4787975	TRUE	GC_013783685	Bacteria	Proteobacteria	Gammaproteobacteria	Enterobacterales	Enterobacteriaceae	Escherichia	Escherichia flexneri	2	0	0	0	2
CP056357.1	5000456	TRUE	GC_013745955	Bacteria	Proteobacteria	Gammaproteobacteria	Enterobacterales	Enterobacteriaceae	Escherichia	Escherichia flexneri	2	1	1	0	0
CP056370.1	5133694	FALSE	GC_013783905	Bacteria	Proteobacteria	Gammaproteobacteria	Enterobacterales	Enterobacteriaceae	Escherichia	Escherichia coli	0	0	0	0	0
CP056396.1	5139794	FALSE	GC_013746875	Bacteria	Proteobacteria	Gammaproteobacteria	Enterobacterales	Enterobacteriaceae	Escherichia	Escherichia flexneri	3	1	1	0	1
CP056404.1	4649154	TRUE	GC_013739975	Bacteria	Proteobacteria	Gammaproteobacteria	Enterobacterales	Enterobacteriaceae	Escherichia	Escherichia flexneri	2	1	1	0	0
CP056412.1	5121078	TRUE	GC_013735655	Bacteria	Proteobacteria	Gammaproteobacteria	Enterobacterales	Enterobacteriaceae	Escherichia	Escherichia flexneri	4	1	1	0	1
CP056418.1	5922729	TRUE	GC_013747515	Bacteria	Proteobacteria	Gammaproteobacteria	Enterobacterales	Enterobacteriaceae	Klebsiella_A	Klebsiella_A michiganensis	0	0	0	0	0
CP056441.1	4683875	TRUE	GC_013747975	Bacteria	Proteobacteria	Gammaproteobacteria	Enterobacterales	Enterobacteriaceae	Enterobacter	Enterobacter himalayensis	3	1	1	0	0
CP056446.1	4895183	FALSE	GC_013740395	Bacteria	Proteobacteria	Gammaproteobacteria	Enterobacterales	Enterobacteriaceae	Escherichia	Escherichia flexneri	2	0	0	0	2
CP056453.1	6210043	TRUE	GC_013784845	Bacteria	Proteobacteria	Gammaproteobacteria	Enterobacterales	Enterobacteriaceae	Klebsiella_A	Klebsiella_A michiganensis	0	0	0	0	0
CP056460.1	5004501	TRUE	GC_013736395	Bacteria	Proteobacteria	Gammaproteobacteria	Enterobacterales	Enterobacteriaceae	Enterobacter	Enterobacter himalayensis	0	0	0	0	0
CP056470.1	5242496	TRUE	GC_013748455	Bacteria	Proteobacteria	Gammaproteobacteria	Enterobacterales	Enterobacteriaceae	Escherichia	Escherichia coli	0	0	0	0	0
CP056474.1	4831308	TRUE	GC_013736615	Bacteria	Proteobacteria	Gammaproteobacteria	Enterobacterales	Enterobacteriaceae	Enterobacter	Enterobacter roggenkampii	0	0	0	0	0
CP056481.1	5363851	FALSE	GC_013785265	Bacteria	Proteobacteria	Gammaproteobacteria	Enterobacterales	Enterobacteriaceae	Escherichia	Escherichia coli	1	0	0	0	1
CP056492.1	5244754	TRUE	GC_013748665	Bacteria	Proteobacteria	Gammaproteobacteria	Enterobacterales	Enterobacteriaceae	Escherichia	Escherichia coli	0	0	0	0	0
CP056495.1	5853583	TRUE	GC_013737205	Bacteria	Proteobacteria	Gammaproteobacteria	Enterobacterales	Enterobacteriaceae	Klebsiella_A	Klebsiella_A grimontii	2	1	1	0	0
CP056524.1	5211183	TRUE	GC_013749295	Bacteria	Proteobacteria	Gammaproteobacteria	Enterobacterales	Enterobacteriaceae	Escherichia	Escherichia coli	0	0	0	0	0
CP056539.1	5721466	TRUE	GC_013737895	Bacteria	Proteobacteria	Gammaproteobacteria	Enterobacterales	Enterobacteriaceae	Klebsiella_A	Klebsiella_A grimontii	1	0	0	0	1
CP056556.1	5326610	TRUE	GC_013749975	Bacteria	Proteobacteria	Gammaproteobacteria	Enterobacterales	Enterobacteriaceae	Escherichia	Escherichia flexneri	2	0	0	0	2
CP056560.1	5120370	TRUE	GC_013750175	Bacteria	Proteobacteria	Gammaproteobacteria	Enterobacterales	Enterobacteriaceae	Enterobacter	Enterobacter roggenkampii	0	0	0	0	0
CP056565.1	4818714	TRUE	GC_013750375	Bacteria	Proteobacteria	Gammaproteobacteria	Enterobacterales	Enterobacteriaceae	Escherichia	Escherichia flexneri	2	1	1	0	0
CP056569.1	5206754	TRUE	GC_013750815	Bacteria	Proteobacteria	Gammaproteobacteria	Enterobacterales	Enterobacteriaceae	Escherichia	Escherichia coli	1	0	0	0	1
CP056578.1	5063842	FALSE	GC_013751075	Bacteria	Proteobacteria	Gammaproteobacteria	Enterobacterales	Enterobacteriaceae	Escherichia	Escherichia coli	0	0	0	0	0
CP056581.1	6105667	TRUE	GC_013751295	Bacteria	Proteobacteria	Gammaproteobacteria	Enterobacterales	Enterobacteriaceae	Klebsiella_A	Klebsiella_A michiganensis	0	0	0	0	0
CP056584.1	4825466	TRUE	GC_013751495	Bacteria	Proteobacteria	Gammaproteobacteria	Enterobacterales	Enterobacteriaceae	Escherichia	Escherichia flexneri	2	1	1	0	0
CP056598.1	5073815	TRUE	GC_013741635	Bacteria	Proteobacteria	Gammaproteobacteria	Enterobacterales	Enterobacteriaceae	Escherichia	Escherichia coli_D	3	1	1	0	1
CP056604.1	5114578	TRUE	GC_013752075	Bacteria	Proteobacteria	Gammaproteobacteria	Enterobacterales	Enterobacteriaceae	Escherichia	Escherichia flexneri	2	1	1	0	1
CP056608.1	5235702	TRUE	GC_013741855	Bacteria	Proteobacteria	Gammaproteobacteria	Enterobacterales	Enterobacteriaceae	Escherichia	Escherichia flexneri	2	1	1	0	0
CP056613.1	5234152	FALSE	GC_013742135	Bacteria	Proteobacteria	Gammaproteobacteria	Enterobacterales	Enterobacteriaceae	Escherichia	Escherichia flexneri	2	1	1	0	0
CP056618.1	4769572	TRUE	GC_013752295	Bacteria	Proteobacteria	Gammaproteobacteria	Enterobacterales	Enterobacteriaceae	Escherichia	Escherichia flexneri	2	1	1	0	0
CP056620.1	4946750	TRUE	GC_013786125	Bacteria	Proteobacteria	Gammaproteobacteria	Enterobacterales	Enterobacteriaceae	Escherichia	Escherichia coli_D	2	1	1	0	0
CP056625.1	4945124	TRUE	GC_013742835	Bacteria	Proteobacteria	Gammaproteobacteria	Enterobacterales	Enterobacteriaceae	Escherichia	Escherichia flexneri	3	1	1	0	1
CP056632.1	4862932	FALSE	GC_013786165	Bacteria	Proteobacteria	Gammaproteobacteria	Enterobacterales	Enterobacteriaceae	Escherichia	Escherichia coli_D	3	1	1	0	1
CP056642.1	5000558	TRUE	GC_013786185	Bacteria	Proteobacteria	Gammaproteobacteria	Enterobacterales	Enterobacteriaceae	Escherichia	Escherichia sp001660175	2	1	1	0	0
CP056649.1	4974651	FALSE	GC_013743505	Bacteria	Proteobacteria	Gammaproteobacteria	Enterobacterales	Enterobacteriaceae	Escherichia	Escherichia coli	1	0	0	0	1
CP056655.1	4759142	TRUE	GC_013744185	Bacteria	Proteobacteria	Gammaproteobacteria	Enterobacterales	Enterobacteriaceae	Escherichia	Escherichia flexneri	3	0	0	0	3
CP056668.1	5672105	TRUE	GC_013733775	Bacteria	Proteobacteria	Gammaproteobacteria	Enterobacterales	Enterobacteriaceae	Klebsiella_A	Klebsiella_A grimontii	2	0	0	0	2
CP056766.1	4737746	TRUE	GC_013739155	Bacteria	Proteobacteria	Gammaproteobacteria	Enterobacterales	Enterobacteriaceae	Enterobacter	Enterobacter cloacae_M	0	0	0	0	0
CP056786.1	4790247	FALSE	GC_013789905	Bacteria	Proteobacteria	Gammaproteobacteria	Enterobacterales	Enterobacteriaceae	Escherichia	Escherichia flexneri	2	1	1	0	0
CP056794.1	5002359	TRUE	GC_013790145	Bacteria	Proteobacteria	Gammaproteobacteria	Enterobacterales	Enterobacteriaceae	Escherichia	Escherichia flexneri	4	1	1	0	1
CP056800.1	5237504	TRUE	GC_013790245	Bacteria	Proteobacteria	Gammaproteobacteria	Enterobacterales	Enterobacteriaceae	Escherichia	Escherichia coli_D	1	0	0	0	1
CP056810.1	4746281	TRUE	GC_013790285	Bacteria	Proteobacteria	Gammaproteobacteria	Enterobacterales	Enterobacteriaceae	Escherichia	Escherichia coli	0	0	0	0	0
CP056816.1	5279096	TRUE	GC_013790405	Bacteria	Proteobacteria	Gammaproteobacteria	Enterobacterales	Enterobacteriaceae	Escherichia	Escherichia coli	2	1	1	0	0
CP056842.1	4558474	TRUE	GC_013791985	Bacteria	Proteobacteria	Gammaproteobacteria	Enterobacterales	Enterobacteriaceae	Escherichia	Escherichia flexneri	3	1	1	0	1
CP056846.1	4725467	TRUE	GC_013791815	Bacteria	Proteobacteria	Gammaproteobacteria	Enterobacterales	Enterobacteriaceae	Escherichia	Escherichia flexneri	3	1	1	0	1
CP056865.1	5059241	TRUE	GC_013795065	Bacteria	Proteobacteria	Gammaproteobacteria	Enterobacterales	Enterobacteriaceae	Escherichia	Escherichia flexneri	4	1	1	0	1
CP056867.1	5074010	FALSE	GC_013795285	Bacteria	Proteobacteria	Gammaproteobacteria	Enterobacterales	Enterobacteriaceae	Escherichia	Escherichia coli	2	1	1	0	0
CP056870.1	5248010	TRUE	GC_013795545	Bacteria	Proteobacteria	Gammaproteobacteria	Enterobacterales	Enterobacteriaceae	Escherichia	Escherichia coli	0	0	0	0	0
CP056873.1	5242468	TRUE	GC_013795795	Bacteria	Proteobacteria	Gammaproteobacteria	Enterobacterales	Enterobacteriaceae	Escherichia	Escherichia coli	0	0	0	0	0
CP056876.1	5206684	TRUE	GC_013796065	Bacteria	Proteobacteria	Gammaproteobacteria	Enterobacterales	Enterobacteriaceae	Escherichia	Escherichia coli	0	0	0	0	0
CP056894.1	4823688	TRUE	GC_013797045	Bacteria	Proteobacteria	Gammaproteobacteria	Enterobacterales	Enterobacteriaceae	Escherichia	Escherichia flexneri	2	1	1	0	0
CP056902.1	5190770	TRUE	GC_013797825	Bacteria	Proteobacteria	Gammaproteobacteria	Enterobacterales	Enterobacteriaceae	Escherichia	Escherichia flexneri	2	1	1	0	0
CP056914.1	5025981	FALSE	GC_013798625	Bacteria	Proteobacteria	Gammaproteobacteria	Enterobacterales	Enterobacteriaceae	Escherichia	Escherichia coli	0	0	0	0	0
CP056921.1	4882757	TRUE	GC_013799205	Bacteria	Proteobacteria	Gammaproteobacteria	Enterobacterales	Enterobacteriaceae	Escherichia	Escherichia coli_D	2	1	1	0	0
CP056928.1	4916628	FALSE	GC_013799505	Bacteria	Proteobacteria	Gammaproteobacteria	Enterobacterales	Enterobacteriaceae	Escherichia	Escherichia flexneri	2	1	1	0	0
CP056933.1	4729906	FALSE	GC_013799665	Bacteria	Proteobacteria	Gammaproteobacteria	Enterobacterales	Enterobacteriaceae	Escherichia	Escherichia flexneri	3	0	0	0	3
CP056940.1	4854718	TRUE	GC_013800125	Bacteria	Proteobacteria	Gammaproteobacteria	Enterobacterales	Enterobacteriaceae	Escherichia	Escherichia coli	2	1	1	0	0
CP056947.1	5043872	TRUE	GC_013800705	Bacteria	Proteobacteria	Gammaproteobacteria	Enterobacterales	Enterobacteriaceae	Escherichia	Escherichia coli_D	2	1	1	0	0
CP056955.1	4787868	TRUE	GC_013801205	Bacteria	Proteobacteria	Gammaproteobacteria	Enterobacterales	Enterobacteriaceae	Escherichia	Escherichia flexneri	3	1	1	0	1
CP056974.1	4862435	TRUE	GC_013802065	Bacteria	Proteobacteria	Gammaproteobacteria	Enterobacterales	Enterobacteriaceae	Escherichia	Escherichia flexneri	2	1	1	0	0
CP056985.1	4982597	TRUE	GC_013802345	Bacteria	Proteobacteria	Gammaproteobacteria	Enterobacterales	Enterobacteriaceae	Escherichia	Escherichia flexneri	2	0	0	0	2
CP056991.1	4480850	TRUE	GC_013802865	Bacteria	Proteobacteria	Gammaproteobacteria	Enterobacterales	Enterobacteriaceae	Escherichia	Escherichia flexneri	3	0	0	0	3
CP056997.1	4482186	TRUE	GC_013802585	Bacteria	Proteobacteria	Gammaproteobacteria	Enterobacterales	Enterobacteriaceae	Escherichia	Escherichia flexneri	3	0	0	0	3
CP057002.1	4480851	TRUE	GC_013803045	Bacteria	Proteobacteria	Gammaproteobacteria	Enterobacterales	Enterobacteriaceae	Escherichia	Escherichia flexneri	3	0	0	0	3
CP057007.1	4611954	TRUE	GC_013803305	Bacteria	Proteobacteria	Gammaproteobacteria	Enterobacterales	Enterobacteriaceae	Escherichia	Escherichia flexneri	2	1	1	0	0
CP057010.1	5116046	TRUE	GC_013803545	Bacteria	Proteobacteria	Gammaproteobacteria	Enterobacterales	Enterobacteriaceae	Escherichia	Escherichia flexneri	2	1	1	0	0
CP057012.1	4877231	TRUE	GC_013803745	Bacteria	Proteobacteria	Gammaproteobacteria	Enterobacterales	Enterobacteriaceae	Escherichia	Escherichia coli_D	2	1	1	0	0
CP057018.1	5079150	FALSE	GC_013804245	Bacteria	Proteobacteria	Gammaproteobacteria	Enterobacterales	Enterobacteriaceae	Escherichia	Escherichia flexneri	2	1	1	0	0
CP057020.1	5065761	TRUE	GC_013804445	Bacteria	Proteobacteria	Gammaproteobacteria	Enterobacterales	Enterobacteriaceae	Escherichia	Escherichia flexneri	2	0	0	0	2
CP057028.1	4927124	TRUE	GC_013805085	Bacteria	Proteobacteria	Gammaproteobacteria	Enterobacterales	Enterobacteriaceae	Escherichia	Escherichia flexneri	3	1	1	0	1
CP057031.1	5053671	TRUE	GC_013805505	Bacteria	Proteobacteria	Gammaproteobacteria	Enterobacterales	Enterobacteriaceae	Escherichia	Escherichia flexneri	2	1	1	0	0
CP057038.1	4823091	FALSE	GC_013805885	Bacteria	Proteobacteria	Gammaproteobacteria	Enterobacterales	Enterobacteriaceae	Escherichia	Escherichia flexneri	2	1	1	0	0
CP057040.1	5150671	TRUE	GC_013806305	Bacteria	Proteobacteria	Gammaproteobacteria	Enterobacterales	Enterobacteriaceae	Escherichia	Escherichia flexneri	2	0	0	0	2
CP057045.1	4973716	TRUE	GC_013806085	Bacteria	Proteobacteria	Gammaproteobacteria	Enterobacterales	Enterobacteriaceae	Escherichia	Escherichia dysenteriae	0	0	0	0	0
CP057050.1	4973716	TRUE	GC_013806525	Bacteria	Proteobacteria	Gammaproteobacteria	Enterobacterales	Enterobacteriaceae	Escherichia	Escherichia dysenteriae	0	0	0	0	0
CP057055.1	4670886	TRUE	GC_013806725	Bacteria	Proteobacteria	Gammaproteobacteria	Enterobacterales	Enterobacteriaceae	Escherichia	Escherichia flexneri	2	0	0	0	2
CP057057.1	4973716	FALSE	GC_013806925	Bacteria	Proteobacteria	Gammaproteobacteria	Enterobacterales	Enterobacteriaceae	Escherichia	Escherichia dysenteriae	0	0	0	0	0
CP057062.1	5150562	TRUE	GC_013811655	Bacteria	Proteobacteria	Gammaproteobacteria	Enterobacterales	Enterobacteriaceae	Escherichia	Escherichia flexneri	2	0	0	0	2
CP057072.1	4678877	TRUE	GC_013812015	Bacteria	Proteobacteria	Gammaproteobacteria	Enterobacterales	Enterobacteriaceae	Escherichia	Escherichia flexneri	2	0	0	0	2
CP057075.1	5354666	TRUE	GC_013812225	Bacteria	Proteobacteria	Gammaproteobacteria	Enterobacterales	Enterobacteriaceae	Escherichia	Escherichia flexneri	2	1	1	0	0
CP057085.1	4881210	TRUE	GC_013812425	Bacteria	Proteobacteria	Gammaproteobacteria	Enterobacterales	Enterobacteriaceae	Escherichia	Escherichia flexneri	2	1	1	0	0
CP057087.1	5075521	TRUE	GC_013812575	Bacteria	Proteobacteria	Gammaproteobacteria	Enterobacterales	Enterobacteriaceae	Escherichia	Escherichia dysenteriae	2	1	1	0	1
CP057090.1	5051395	TRUE	GC_013812745	Bacteria	Proteobacteria	Gammaproteobacteria	Enterobacterales	Enterobacteriaceae	Escherichia	Escherichia flexneri	3	1	1	0	1
CP057109.1	5027884	TRUE	GC_013813585	Bacteria	Proteobacteria	Gammaproteobacteria	Enterobacterales	Enterobacteriaceae	Escherichia	Escherichia flexneri	2	1	1	0	0
CP057112.1	5076589	FALSE	GC_013813735	Bacteria	Proteobacteria	Gammaproteobacteria	Enterobacterales	Enterobacteriaceae	Escherichia	Escherichia flexneri	2	1	1	0	0
CP057115.1	5076588	TRUE	GC_013813895	Bacteria	Proteobacteria	Gammaproteobacteria	Enterobacterales	Enterobacteriaceae	Escherichia	Escherichia flexneri	2	1	1	0	0
CP057119.1	4800609	TRUE	GC_013814055	Bacteria	Proteobacteria	Gammaproteobacteria	Enterobacterales	Enterobacteriaceae	Escherichia	Escherichia flexneri	3	1	1	0	1
CP057123.1	5123101	FALSE	GC_013814285	Bacteria	Proteobacteria	Gammaproteobacteria	Enterobacterales	Enterobacteriaceae	Escherichia	Escherichia dysenteriae	3	1	1	0	1
CP057126.1	4842908	TRUE	GC_013814665	Bacteria	Proteobacteria	Gammaproteobacteria	Enterobacterales	Enterobacteriaceae	Escherichia	Escherichia flexneri	2	1	1	0	0
CP057129.1	4810033	TRUE	GC_013814885	Bacteria	Proteobacteria	Gammaproteobacteria	Enterobacterales	Enterobacteriaceae	Escherichia	Escherichia flexneri	2	1	1	0	0
CP057133.1	5012032	TRUE	GC_013815235	Bacteria	Proteobacteria	Gammaproteobacteria	Enterobacterales	Enterobacteriaceae	Escherichia	Escherichia coli_D	3	1	1	0	1
CP057137.1	4891275	FALSE	GC_013815445	Bacteria	Proteobacteria	Gammaproteobacteria	Enterobacterales	Enterobacteriaceae	Escherichia	Escherichia flexneri	2	1	1	0	0
CP057139.1	4878366	FALSE	GC_013815865	Bacteria	Proteobacteria	Gammaproteobacteria	Enterobacterales	Enterobacteriaceae	Escherichia	Escherichia flexneri	1	1	1	0	0
CP057141.1	4938104	TRUE	GC_013816045	Bacteria	Proteobacteria	Gammaproteobacteria	Enterobacterales	Enterobacteriaceae	Escherichia	Escherichia coli_D	2	1	1	0	0
CP057144.1	4687211	TRUE	GC_013816205	Bacteria	Proteobacteria	Gammaproteobacteria	Enterobacterales	Enterobacteriaceae	Escherichia	Escherichia flexneri	2	1	1	0	0
CP057152.1	4885384	TRUE	GC_013816945	Bacteria	Proteobacteria	Gammaproteobacteria	Enterobacterales	Enterobacteriaceae	Escherichia	Escherichia flexneri	2	1	1	0	0
CP057154.1	5094411	TRUE	GC_013817105	Bacteria	Proteobacteria	Gammaproteobacteria	Enterobacterales	Enterobacteriaceae	Escherichia	Escherichia flexneri	4	1	1	0	1
CP057160.1	5011073	FALSE	GC_013817315	Bacteria	Proteobacteria	Gammaproteobacteria	Enterobacterales	Enterobacteriaceae	Escherichia	Escherichia coli_D	3	1	1	0	1
CP057163.1	4845942	TRUE	GC_013817645	Bacteria	Proteobacteria	Gammaproteobacteria	Enterobacterales	Enterobacteriaceae	Escherichia	Escherichia flexneri	3	0	0	0	3
CP057167.1	4688851	TRUE	GC_013818065	Bacteria	Proteobacteria	Gammaproteobacteria	Enterobacterales	Enterobacteriaceae	Escherichia	Escherichia flexneri	4	1	1	0	1
CP057171.1	4644015	FALSE	GC_013818265	Bacteria	Proteobacteria	Gammaproteobacteria	Enterobacterales	Enterobacteriaceae	Escherichia	Escherichia flexneri	3	1	1	0	0
CP057173.1	4764321	FALSE	GC_013818475	Bacteria	Proteobacteria	Gammaproteobacteria	Enterobacterales	Enterobacteriaceae	Escherichia	Escherichia flexneri	2	1	1	0	0
CP057176.1	5064807	TRUE	GC_013823125	Bacteria	Proteobacteria	Gammaproteobacteria	Enterobacterales	Enterobacteriaceae	Escherichia	Escherichia coli_D	3	1	1	0	1
CP057178.1	4848005	TRUE	GC_013823335	Bacteria	Proteobacteria	Gammaproteobacteria	Enterobacterales	Enterobacteriaceae	Escherichia	Escherichia coli	0	0	0	0	0
CP057186.1	4732703	FALSE	GC_013823705	Bacteria	Proteobacteria	Gammaproteobacteria	Enterobacterales	Enterobacteriaceae	Escherichia	Escherichia flexneri	2	1	1	0	0
CP057188.1	5079129	FALSE	GC_013823865	Bacteria	Proteobacteria	Gammaproteobacteria	Enterobacterales	Enterobacteriaceae	Escherichia	Escherichia flexneri	2	1	1	0	0
CP057190.1	5030467	TRUE	GC_013823975	Bacteria	Proteobacteria	Gammaproteobacteria	Enterobacterales	Enterobacteriaceae	Escherichia	Escherichia flexneri	2	1	1	0	0
CP057192.1	4954638	FALSE	GC_013824185	Bacteria	Proteobacteria	Gammaproteobacteria	Enterobacterales	Enterobacteriaceae	Escherichia	Escherichia coli	0	0	0	0	0
CP057194.1	5026852	TRUE	GC_013824345	Bacteria	Proteobacteria	Gammaproteobacteria	Enterobacterales	Enterobacteriaceae	Escherichia	Escherichia flexneri	2	0	0	0	2
CP057200.1	5227024	TRUE	GC_013824535	Bacteria	Proteobacteria	Gammaproteobacteria	Enterobacterales	Enterobacteriaceae	Escherichia	Escherichia flexneri	2	1	1	0	0
CP057204.1	4898357	TRUE	GC_013824695	Bacteria	Proteobacteria	Gammaproteobacteria	Enterobacterales	Enterobacteriaceae	Escherichia	Escherichia flexneri	3	1	1	0	1
CP057223.1	4892008	FALSE	GC_013819805	Bacteria	Proteobacteria	Gammaproteobacteria	Enterobacterales	Enterobacteriaceae	Escherichia	Escherichia flexneri	3	1	1	0	1
CP057225.1	4793967	FALSE	GC_013819985	Bacteria	Proteobacteria	Gammaproteobacteria	Enterobacterales	Enterobacteriaceae	Escherichia	Escherichia flexneri	2	1	1	0	0
CP057234.1	4999806	FALSE	GC_013820695	Bacteria	Proteobacteria	Gammaproteobacteria	Enterobacterales	Enterobacteriaceae	Escherichia	Escherichia dysenteriae	3	1	1	0	1
CP057247.1	4713198	TRUE	GC_013821045	Bacteria	Proteobacteria	Gammaproteobacteria	Enterobacterales	Enterobacteriaceae	Escherichia	Escherichia flexneri	3	1	1	0	1
CP057250.1	4935620	TRUE	GC_013821185	Bacteria	Proteobacteria	Gammaproteobacteria	Enterobacterales	Enterobacteriaceae	Escherichia	Escherichia flexneri	2	0	0	0	2
CP057254.1	5069949	TRUE	GC_013821385	Bacteria	Proteobacteria	Gammaproteobacteria	Enterobacterales	Enterobacteriaceae	Escherichia	Escherichia dysenteriae	0	0	0	0	0
CP057259.1	4679472	TRUE	GC_013821835	Bacteria	Proteobacteria	Gammaproteobacteria	Enterobacterales	Enterobacteriaceae	Escherichia	Escherichia flexneri	2	0	0	0	2
CP057262.1	4816129	TRUE	GC_013821965	Bacteria	Proteobacteria	Gammaproteobacteria	Enterobacterales	Enterobacteriaceae	Escherichia	Escherichia flexneri	2	0	0	0	2
CP057267.1	4760456	FALSE	GC_013822225	Bacteria	Proteobacteria	Gammaproteobacteria	Enterobacterales	Enterobacteriaceae	Escherichia	Escherichia flexneri	3	1	1	0	1
CP057270.1	4760456	TRUE	GC_013822325	Bacteria	Proteobacteria	Gammaproteobacteria	Enterobacterales	Enterobacteriaceae	Escherichia	Escherichia flexneri	3	1	1	0	1
CP057273.1	4850851	FALSE	GC_013822435	Bacteria	Proteobacteria	Gammaproteobacteria	Enterobacterales	Enterobacteriaceae	Escherichia	Escherichia flexneri	2	1	1	0	0
CP057276.1	4721910	TRUE	GC_013822575	Bacteria	Proteobacteria	Gammaproteobacteria	Enterobacterales	Enterobacteriaceae	Escherichia	Escherichia flexneri	2	0	0	0	2
CP057281.1	4935979	TRUE	GC_013824825	Bacteria	Proteobacteria	Gammaproteobacteria	Enterobacterales	Enterobacteriaceae	Escherichia	Escherichia flexneri	2	1	1	0	0
CP057287.1	4935501	FALSE	GC_013824985	Bacteria	Proteobacteria	Gammaproteobacteria	Enterobacterales	Enterobacteriaceae	Escherichia	Escherichia flexneri	2	1	1	0	0
CP057293.1	5167871	TRUE	GC_013825245	Bacteria	Proteobacteria	Gammaproteobacteria	Enterobacterales	Enterobacteriaceae	Escherichia	Escherichia flexneri	2	1	1	0	0
CP057302.1	5167871	FALSE	GC_013825525	Bacteria	Proteobacteria	Gammaproteobacteria	Enterobacterales	Enterobacteriaceae	Escherichia	Escherichia flexneri	2	1	1	0	0
CP057334.1	5124691	FALSE	GC_013826725	Bacteria	Proteobacteria	Gammaproteobacteria	Enterobacterales	Enterobacteriaceae	Escherichia	Escherichia flexneri	2	1	1	0	0
CP057336.1	4959026	FALSE	GC_013827205	Bacteria	Proteobacteria	Gammaproteobacteria	Enterobacterales	Enterobacteriaceae	Escherichia	Escherichia coli_D	2	1	1	0	0
CP057340.1	5124674	TRUE	GC_013827685	Bacteria	Proteobacteria	Gammaproteobacteria	Enterobacterales	Enterobacteriaceae	Escherichia	Escherichia flexneri	2	1	1	0	0
CP057347.1	5124687	FALSE	GC_013828065	Bacteria	Proteobacteria	Gammaproteobacteria	Enterobacterales	Enterobacteriaceae	Escherichia	Escherichia flexneri	2	1	1	0	0
CP057349.1	4959026	TRUE	GC_013828415	Bacteria	Proteobacteria	Gammaproteobacteria	Enterobacterales	Enterobacteriaceae	Escherichia	Escherichia coli_D	2	1	1	0	0
CP057354.1	4898383	FALSE	GC_013828815	Bacteria	Proteobacteria	Gammaproteobacteria	Enterobacterales	Enterobacteriaceae	Escherichia	Escherichia coli_D	2	1	1	0	0
CP057364.1	4644533	TRUE	GC_013828985	Bacteria	Proteobacteria	Gammaproteobacteria	Enterobacterales	Enterobacteriaceae	Escherichia	Escherichia flexneri	4	1	1	0	2
CP057368.1	4743602	TRUE	GC_013829445	Bacteria	Proteobacteria	Gammaproteobacteria	Enterobacterales	Enterobacteriaceae	Escherichia	Escherichia flexneri	3	1	1	0	1
CP057371.1	4988373	TRUE	GC_013829665	Bacteria	Proteobacteria	Gammaproteobacteria	Enterobacterales	Enterobacteriaceae	Escherichia	Escherichia dysenteriae	3	1	1	0	1
CP057378.1	4747483	TRUE	GC_013829905	Bacteria	Proteobacteria	Gammaproteobacteria	Enterobacterales	Enterobacteriaceae	Escherichia	Escherichia flexneri	2	0	0	0	2
CP057380.1	4688377	TRUE	GC_013830125	Bacteria	Proteobacteria	Gammaproteobacteria	Enterobacterales	Enterobacteriaceae	Escherichia	Escherichia flexneri	3	1	1	0	1
CP057384.1	4481925	FALSE	GC_013830345	Bacteria	Proteobacteria	Gammaproteobacteria	Enterobacterales	Enterobacteriaceae	Escherichia	Escherichia flexneri	3	0	0	0	3
CP057390.1	4481618	FALSE	GC_013830545	Bacteria	Proteobacteria	Gammaproteobacteria	Enterobacterales	Enterobacteriaceae	Escherichia	Escherichia flexneri	3	0	0	0	3
CP057396.1	5130725	TRUE	GC_013830785	Bacteria	Proteobacteria	Gammaproteobacteria	Enterobacterales	Enterobacteriaceae	Escherichia	Escherichia coli	2	1	1	0	0
CP057402.1	4951381	TRUE	GC_013831005	Bacteria	Proteobacteria	Gammaproteobacteria	Enterobacterales	Enterobacteriaceae	Escherichia	Escherichia flexneri	2	0	0	0	2
CP057408.1	5301629	TRUE	GC_013831265	Bacteria	Proteobacteria	Gammaproteobacteria	Enterobacterales	Enterobacteriaceae	Escherichia	Escherichia flexneri	2	1	1	0	0
CP057417.1	4719356	TRUE	GC_013831545	Bacteria	Proteobacteria	Gammaproteobacteria	Enterobacterales	Enterobacteriaceae	Escherichia	Escherichia flexneri	2	1	1	0	0
CP057420.1	4723222	TRUE	GC_013831995	Bacteria	Proteobacteria	Gammaproteobacteria	Enterobacterales	Enterobacteriaceae	Escherichia	Escherichia flexneri	2	1	1	0	0
CP057423.1	4945645	TRUE	GC_013832285	Bacteria	Proteobacteria	Gammaproteobacteria	Enterobacterales	Enterobacteriaceae	Escherichia	Escherichia flexneri	2	0	0	0	2
CP057438.1	4722445	FALSE	GC_013832965	Bacteria	Proteobacteria	Gammaproteobacteria	Enterobacterales	Enterobacteriaceae	Escherichia	Escherichia flexneri	2	1	1	0	0
CP057441.1	4729859	TRUE	GC_013833155	Bacteria	Proteobacteria	Gammaproteobacteria	Enterobacterales	Enterobacteriaceae	Escherichia	Escherichia flexneri	2	1	1	0	0
CP057444.1	5190301	TRUE	GC_013833345	Bacteria	Proteobacteria	Gammaproteobacteria	Enterobacterales	Enterobacteriaceae	Escherichia	Escherichia dysenteriae	2	1	1	0	0
CP057447.1	5058596	TRUE	GC_013833585	Bacteria	Proteobacteria	Gammaproteobacteria	Enterobacterales	Enterobacteriaceae	Escherichia	Escherichia flexneri	2	1	1	0	0
CP057450.1	5057510	TRUE	GC_013833805	Bacteria	Proteobacteria	Gammaproteobacteria	Enterobacterales	Enterobacteriaceae	Escherichia	Escherichia dysenteriae	2	1	1	0	1
CP057453.1	4807288	FALSE	GC_013833985	Bacteria	Proteobacteria	Gammaproteobacteria	Enterobacterales	Enterobacteriaceae	Escherichia	Escherichia flexneri	2	0	0	0	2
CP057455.1	4955460	TRUE	GC_013834305	Bacteria	Proteobacteria	Gammaproteobacteria	Enterobacterales	Enterobacteriaceae	Escherichia	Escherichia flexneri	2	1	1	0	0
CP057465.1	5089019	TRUE	GC_013834965	Bacteria	Proteobacteria	Gammaproteobacteria	Enterobacterales	Enterobacteriaceae	Escherichia	Escherichia dysenteriae	3	1	1	0	1
CP057468.1	4923603	TRUE	GC_013835205	Bacteria	Proteobacteria	Gammaproteobacteria	Enterobacterales	Enterobacteriaceae	Escherichia	Escherichia flexneri	2	1	1	0	0
CP057470.1	5048292	TRUE	GC_013835405	Bacteria	Proteobacteria	Gammaproteobacteria	Enterobacterales	Enterobacteriaceae	Escherichia	Escherichia dysenteriae	2	1	1	0	0
CP057473.1	5253821	TRUE	GC_013835585	Bacteria	Proteobacteria	Gammaproteobacteria	Enterobacterales	Enterobacteriaceae	Escherichia	Escherichia flexneri	2	1	1	0	0
CP057475.1	4822841	TRUE	GC_013835785	Bacteria	Proteobacteria	Gammaproteobacteria	Enterobacterales	Enterobacteriaceae	Escherichia	Escherichia flexneri	2	1	1	0	0
CP057479.1	4915079	TRUE	GC_013835945	Bacteria	Proteobacteria	Gammaproteobacteria	Enterobacterales	Enterobacteriaceae	Escherichia	Escherichia coli_D	2	1	1	0	0
CP057485.1	5063391	FALSE	GC_013837165	Bacteria	Proteobacteria	Gammaproteobacteria	Enterobacterales	Enterobacteriaceae	Escherichia	Escherichia flexneri	3	1	1	0	1
CP057487.1	4883401	FALSE	GC_013837385	Bacteria	Proteobacteria	Gammaproteobacteria	Enterobacterales	Enterobacteriaceae	Escherichia	Escherichia flexneri	2	1	1	0	0
CP057491.1	5062856	FALSE	GC_013837545	Bacteria	Proteobacteria	Gammaproteobacteria	Enterobacterales	Enterobacteriaceae	Escherichia	Escherichia flexneri	3	1	1	0	1
CP057493.1	4907584	TRUE	GC_013837755	Bacteria	Proteobacteria	Gammaproteobacteria	Enterobacterales	Enterobacteriaceae	Escherichia	Escherichia flexneri	2	1	1	0	0
CP057500.1	5101139	TRUE	GC_013838005	Bacteria	Proteobacteria	Gammaproteobacteria	Enterobacterales	Enterobacteriaceae	Escherichia	Escherichia dysenteriae	2	1	1	0	1
CP057507.1	5135195	TRUE	GC_013883175	Bacteria	Proteobacteria	Gammaproteobacteria	Enterobacterales	Enterobacteriaceae	Escherichia	Escherichia coli_D	2	1	1	0	0
CP057510.1	4846910	TRUE	GC_013883375	Bacteria	Proteobacteria	Gammaproteobacteria	Enterobacterales	Enterobacteriaceae	Escherichia	Escherichia flexneri	2	1	1	0	0
CP057512.1	4859674	TRUE	GC_013884015	Bacteria	Proteobacteria	Gammaproteobacteria	Enterobacterales	Enterobacteriaceae	Escherichia	Escherichia flexneri	2	1	1	0	0
CP057516.1	4859675	TRUE	GC_013883815	Bacteria	Proteobacteria	Gammaproteobacteria	Enterobacterales	Enterobacteriaceae	Escherichia	Escherichia flexneri	2	1	1	0	0
CP057520.1	4832806	TRUE	GC_013884255	Bacteria	Proteobacteria	Gammaproteobacteria	Enterobacterales	Enterobacteriaceae	Escherichia	Escherichia flexneri	2	0	0	0	2
CP057523.1	4926309	FALSE	GC_013884735	Bacteria	Proteobacteria	Gammaproteobacteria	Enterobacterales	Enterobacteriaceae	Escherichia	Escherichia flexneri	2	1	1	0	0
CP057525.1	4651138	TRUE	GC_013884475	Bacteria	Proteobacteria	Gammaproteobacteria	Enterobacterales	Enterobacteriaceae	Escherichia	Escherichia flexneri	2	0	0	0	2
CP057535.1	4859674	FALSE	GC_013884935	Bacteria	Proteobacteria	Gammaproteobacteria	Enterobacterales	Enterobacteriaceae	Escherichia	Escherichia flexneri	2	1	1	0	0
CP057539.1	4792619	TRUE	GC_013885155	Bacteria	Proteobacteria	Gammaproteobacteria	Enterobacterales	Enterobacteriaceae	Escherichia	Escherichia flexneri	2	1	1	0	0
CP057545.1	4649721	TRUE	GC_013885595	Bacteria	Proteobacteria	Gammaproteobacteria	Enterobacterales	Enterobacteriaceae	Escherichia	Escherichia flexneri	2	0	0	0	2
CP057555.1	4859675	TRUE	GC_013885335	Bacteria	Proteobacteria	Gammaproteobacteria	Enterobacterales	Enterobacteriaceae	Escherichia	Escherichia flexneri	2	1	1	0	0
CP057559.1	4757236	FALSE	GC_013885915	Bacteria	Proteobacteria	Gammaproteobacteria	Enterobacterales	Enterobacteriaceae	Escherichia	Escherichia coli_D	2	0	0	0	2
CP057570.1	4952851	FALSE	GC_013886475	Bacteria	Proteobacteria	Gammaproteobacteria	Enterobacterales	Enterobacteriaceae	Escherichia	Escherichia dysenteriae	0	0	0	0	0
CP057574.1	4979622	FALSE	GC_013886795	Bacteria	Proteobacteria	Gammaproteobacteria	Enterobacterales	Enterobacteriaceae	Escherichia	Escherichia flexneri	2	1	1	0	0
CP057577.1	4873904	TRUE	GC_013886595	Bacteria	Proteobacteria	Gammaproteobacteria	Enterobacterales	Enterobacteriaceae	Escherichia	Escherichia flexneri	2	1	1	0	0
CP057580.1	4890728	TRUE	GC_013886735	Bacteria	Proteobacteria	Gammaproteobacteria	Enterobacterales	Enterobacteriaceae	Escherichia	Escherichia dysenteriae	2	0	0	0	2
CP057582.1	4800819	TRUE	GC_013886835	Bacteria	Proteobacteria	Gammaproteobacteria	Enterobacterales	Enterobacteriaceae	Escherichia	Escherichia flexneri	2	1	1	0	0
CP057584.1	4978342	FALSE	GC_013887055	Bacteria	Proteobacteria	Gammaproteobacteria	Enterobacterales	Enterobacteriaceae	Escherichia	Escherichia flexneri	2	1	1	0	0
CP057587.1	5122695	TRUE	GC_013887315	Bacteria	Proteobacteria	Gammaproteobacteria	Enterobacterales	Enterobacteriaceae	Escherichia	Escherichia dysenteriae	3	1	1	0	1
CP057589.1	4952850	TRUE	GC_013887475	Bacteria	Proteobacteria	Gammaproteobacteria	Enterobacterales	Enterobacteriaceae	Escherichia	Escherichia dysenteriae	0	0	0	0	0
CP057594.1	4965657	FALSE	GC_013887755	Bacteria	Proteobacteria	Gammaproteobacteria	Enterobacterales	Enterobacteriaceae	Escherichia	Escherichia flexneri	3	1	1	0	1
CP057597.1	4879505	TRUE	GC_013888015	Bacteria	Proteobacteria	Gammaproteobacteria	Enterobacterales	Enterobacteriaceae	Escherichia	Escherichia flexneri	2	1	1	0	0
CP057600.1	4789603	TRUE	GC_013888235	Bacteria	Proteobacteria	Gammaproteobacteria	Enterobacterales	Enterobacteriaceae	Escherichia	Escherichia flexneri	3	1	1	0	1
CP057603.1	5126629	FALSE	GC_013888395	Bacteria	Proteobacteria	Gammaproteobacteria	Enterobacterales	Enterobacteriaceae	Escherichia	Escherichia dysenteriae	3	1	1	0	1
CP057605.1	4939653	FALSE	GC_013888615	Bacteria	Proteobacteria	Gammaproteobacteria	Enterobacterales	Enterobacteriaceae	Escherichia	Escherichia coli_D	2	1	1	0	0
CP057608.1	4939638	FALSE	GC_013888815	Bacteria	Proteobacteria	Gammaproteobacteria	Enterobacterales	Enterobacteriaceae	Escherichia	Escherichia coli_D	2	1	1	0	0
CP057612.1	4939653	FALSE	GC_013889395	Bacteria	Proteobacteria	Gammaproteobacteria	Enterobacterales	Enterobacteriaceae	Escherichia	Escherichia coli_D	2	1	1	0	0
CP057615.1	5057517	FALSE	GC_013889215	Bacteria	Proteobacteria	Gammaproteobacteria	Enterobacterales	Enterobacteriaceae	Escherichia	Escherichia dysenteriae	2	1	1	0	1
CP057617.1	5205584	FALSE	GC_013889615	Bacteria	Proteobacteria	Gammaproteobacteria	Enterobacterales	Enterobacteriaceae	Escherichia	Escherichia dysenteriae	2	1	1	0	0
CP057621.1	5078610	TRUE	GC_013890395	Bacteria	Proteobacteria	Gammaproteobacteria	Enterobacterales	Enterobacteriaceae	Escherichia	Escherichia flexneri	2	1	1	0	0
CP057626.1	4937982	TRUE	GC_013890055	Bacteria	Proteobacteria	Gammaproteobacteria	Enterobacterales	Enterobacteriaceae	Escherichia	Escherichia flexneri	2	0	0	0	2
CP057634.1	4650385	TRUE	GC_013890795	Bacteria	Proteobacteria	Gammaproteobacteria	Enterobacterales	Enterobacteriaceae	Escherichia	Escherichia flexneri	2	1	1	0	0
CP057636.1	5136480	FALSE	GC_013890995	Bacteria	Proteobacteria	Gammaproteobacteria	Enterobacterales	Enterobacteriaceae	Escherichia	Escherichia dysenteriae	2	1	1	0	1
CP057640.1	4837389	TRUE	GC_013891425	Bacteria	Proteobacteria	Gammaproteobacteria	Enterobacterales	Enterobacteriaceae	Escherichia	Escherichia flexneri	2	1	1	0	0
CP057643.1	5090505	TRUE	GC_013891675	Bacteria	Proteobacteria	Gammaproteobacteria	Enterobacterales	Enterobacteriaceae	Escherichia	Escherichia dysenteriae	3	1	1	0	1
CP057645.1	5089337	TRUE	GC_013891895	Bacteria	Proteobacteria	Gammaproteobacteria	Enterobacterales	Enterobacteriaceae	Escherichia	Escherichia flexneri	2	1	1	0	0
CP057650.1	4947897	FALSE	GC_013892175	Bacteria	Proteobacteria	Gammaproteobacteria	Enterobacterales	Enterobacteriaceae	Escherichia	Escherichia coli_D	2	1	1	0	0
CP057660.1	4868734	FALSE	GC_013892635	Bacteria	Proteobacteria	Gammaproteobacteria	Enterobacterales	Enterobacteriaceae	Escherichia	Escherichia flexneri	2	1	1	0	0
CP057665.1	4959464	TRUE	GC_013892855	Bacteria	Proteobacteria	Gammaproteobacteria	Enterobacterales	Enterobacteriaceae	Escherichia	Escherichia flexneri	2	1	1	0	0
CP057669.1	4955513	TRUE	GC_013893055	Bacteria	Proteobacteria	Gammaproteobacteria	Enterobacterales	Enterobacteriaceae	Escherichia	Escherichia flexneri	2	1	1	0	0
CP057673.1	5165894	TRUE	GC_013893255	Bacteria	Proteobacteria	Gammaproteobacteria	Enterobacterales	Enterobacteriaceae	Escherichia	Escherichia dysenteriae	3	1	1	0	1
CP057677.1	4832031	FALSE	GC_013893495	Bacteria	Proteobacteria	Gammaproteobacteria	Enterobacterales	Enterobacteriaceae	Escherichia	Escherichia flexneri	2	1	1	0	0
CP057684.1	4713481	FALSE	GC_013893695	Bacteria	Proteobacteria	Gammaproteobacteria	Enterobacterales	Enterobacteriaceae	Escherichia	Escherichia flexneri	2	1	1	0	0
CP057686.1	4574293	FALSE	GC_013894035	Bacteria	Proteobacteria	Gammaproteobacteria	Enterobacterales	Enterobacteriaceae	Escherichia	Escherichia sp005843885	2	1	1	0	0
CP057688.1	4258370	TRUE	GC_013894235	Bacteria	Proteobacteria	Gammaproteobacteria	Enterobacterales	Enterobacteriaceae	Escherichia		3	0	0	0	3
CP057690.1	5304582	TRUE	GC_013894415	Bacteria	Proteobacteria	Gammaproteobacteria	Enterobacterales	Enterobacteriaceae	Escherichia	Escherichia coli_D	3	1	1	0	1
CP057693.1	4800647	TRUE	GC_013894775	Bacteria	Proteobacteria	Gammaproteobacteria	Enterobacterales	Enterobacteriaceae	Escherichia	Escherichia flexneri	2	1	1	0	0
CP057696.1	4840947	TRUE	GC_013894975	Bacteria	Proteobacteria	Gammaproteobacteria	Enterobacterales	Enterobacteriaceae	Escherichia	Escherichia flexneri	2	1	1	0	0
CP057705.1	4652282	TRUE	GC_013895235	Bacteria	Proteobacteria	Gammaproteobacteria	Enterobacterales	Enterobacteriaceae	Escherichia	Escherichia flexneri	2	1	1	0	0
CP057713.1	4697686	TRUE	GC_013895455	Bacteria	Proteobacteria	Gammaproteobacteria	Enterobacterales	Enterobacteriaceae	Escherichia	Escherichia flexneri	2	1	1	0	0
CP057717.1	4652282	TRUE	GC_013895855	Bacteria	Proteobacteria	Gammaproteobacteria	Enterobacterales	Enterobacteriaceae	Escherichia	Escherichia flexneri	2	1	1	0	0
CP057725.1	4823658	TRUE	GC_013896095	Bacteria	Proteobacteria	Gammaproteobacteria	Enterobacterales	Enterobacteriaceae	Escherichia	Escherichia flexneri	2	1	1	0	0
CP057729.1	4833960	FALSE	GC_013896295	Bacteria	Proteobacteria	Gammaproteobacteria	Enterobacterales	Enterobacteriaceae	Escherichia	Escherichia flexneri	3	0	0	0	3
CP057731.1	5388725	TRUE	GC_013896515	Bacteria	Proteobacteria	Gammaproteobacteria	Enterobacterales	Enterobacteriaceae	Escherichia	Escherichia coli_D	1	0	0	0	1
CP057738.1	5387387	TRUE	GC_013896775	Bacteria	Proteobacteria	Gammaproteobacteria	Enterobacterales	Enterobacteriaceae	Escherichia	Escherichia coli_D	1	0	0	0	1
CP057751.1	5387387	TRUE	GC_013897255	Bacteria	Proteobacteria	Gammaproteobacteria	Enterobacterales	Enterobacteriaceae	Escherichia	Escherichia coli_D	1	0	0	0	1
CP057759.1	5387390	FALSE	GC_013897665	Bacteria	Proteobacteria	Gammaproteobacteria	Enterobacterales	Enterobacteriaceae	Escherichia	Escherichia coli_D	1	0	0	0	1
CP057767.1	5102384	TRUE	GC_013897395	Bacteria	Proteobacteria	Gammaproteobacteria	Enterobacterales	Enterobacteriaceae	Escherichia	Escherichia flexneri	2	1	1	0	0
CP057773.1	4948222	TRUE	GC_013897915	Bacteria	Proteobacteria	Gammaproteobacteria	Enterobacterales	Enterobacteriaceae	Escherichia	Escherichia coli_D	3	1	1	0	1
CP057778.1	4953251	TRUE	GC_013898135	Bacteria	Proteobacteria	Gammaproteobacteria	Enterobacterales	Enterobacteriaceae	Escherichia	Escherichia flexneri	3	1	1	0	1
CP057784.1	5102610	TRUE	GC_013898635	Bacteria	Proteobacteria	Gammaproteobacteria	Enterobacterales	Enterobacteriaceae	Escherichia	Escherichia flexneri	2	1	1	0	0
CP057790.1	4875147	TRUE	GC_013898775	Bacteria	Proteobacteria	Gammaproteobacteria	Enterobacterales	Enterobacteriaceae	Escherichia	Escherichia coli	2	1	1	0	0
CP057796.1	4950418	TRUE	GC_013898935	Bacteria	Proteobacteria	Gammaproteobacteria	Enterobacterales	Enterobacteriaceae	Escherichia	Escherichia flexneri	2	1	1	0	0
CP057802.1	4898273	TRUE	GC_013898915	Bacteria	Proteobacteria	Gammaproteobacteria	Enterobacterales	Enterobacteriaceae	Escherichia	Escherichia flexneri	2	0	0	0	2
CP057804.1	4508714	TRUE	GC_013898955	Bacteria	Proteobacteria	Gammaproteobacteria	Enterobacterales	Enterobacteriaceae	Escherichia	Escherichia sp000208585	3	1	1	0	1
CP057808.1	4508715	TRUE	GC_013898975	Bacteria	Proteobacteria	Gammaproteobacteria	Enterobacterales	Enterobacteriaceae	Escherichia	Escherichia sp000208585	3	1	1	0	1
CP057812.1	4950306	TRUE	GC_013899205	Bacteria	Proteobacteria	Gammaproteobacteria	Enterobacterales	Enterobacteriaceae	Escherichia	Escherichia flexneri	2	1	1	0	0
CP057818.1	4875147	TRUE	GC_013898995	Bacteria	Proteobacteria	Gammaproteobacteria	Enterobacterales	Enterobacteriaceae	Escherichia	Escherichia coli	2	1	1	0	0
CP057826.1	5060728	TRUE	GC_013899015	Bacteria	Proteobacteria	Gammaproteobacteria	Enterobacterales	Enterobacteriaceae	Escherichia	Escherichia dysenteriae	2	1	1	0	0
CP057829.1	4621793	TRUE	GC_013899055	Bacteria	Proteobacteria	Gammaproteobacteria	Enterobacterales	Enterobacteriaceae	Escherichia	Escherichia flexneri	2	1	1	0	0
CP057831.1	4602008	FALSE	GC_013899075	Bacteria	Proteobacteria	Gammaproteobacteria	Enterobacterales	Enterobacteriaceae	Escherichia	Escherichia flexneri	1	0	0	0	1
CP057833.1	4867183	TRUE	GC_013899115	Bacteria	Proteobacteria	Gammaproteobacteria	Enterobacterales	Enterobacteriaceae	Escherichia	Escherichia flexneri	2	1	1	0	0
CP057839.1	4817954	TRUE	GC_013899165	Bacteria	Proteobacteria	Gammaproteobacteria	Enterobacterales	Enterobacteriaceae	Escherichia	Escherichia dysenteriae	3	1	1	0	1
CP057843.1	4859596	TRUE	GC_013899145	Bacteria	Proteobacteria	Gammaproteobacteria	Enterobacterales	Enterobacteriaceae	Escherichia	Escherichia flexneri	2	1	1	0	0
CP057849.1	4859319	FALSE	GC_013899225	Bacteria	Proteobacteria	Gammaproteobacteria	Enterobacterales	Enterobacteriaceae	Escherichia	Escherichia flexneri	2	1	1	0	0
CP057854.1	4859593	TRUE	GC_013899245	Bacteria	Proteobacteria	Gammaproteobacteria	Enterobacterales	Enterobacteriaceae	Escherichia	Escherichia flexneri	2	1	1	0	0
CP057861.1	4899428	TRUE	GC_013899285	Bacteria	Proteobacteria	Gammaproteobacteria	Enterobacterales	Enterobacteriaceae	Escherichia	Escherichia dysenteriae	3	1	1	0	1
CP057869.1	4875664	TRUE	GC_013899445	Bacteria	Proteobacteria	Gammaproteobacteria	Enterobacterales	Enterobacteriaceae	Escherichia	Escherichia dysenteriae	0	0	0	0	0
CP057873.1	4751208	FALSE	GC_013899465	Bacteria	Proteobacteria	Gammaproteobacteria	Enterobacterales	Enterobacteriaceae	Escherichia	Escherichia flexneri	2	1	1	0	0
CP057876.1	4826363	TRUE	GC_013899485	Bacteria	Proteobacteria	Gammaproteobacteria	Enterobacterales	Enterobacteriaceae	Escherichia	Escherichia flexneri	2	1	1	0	0
CP057879.1	5217899	TRUE	GC_013899545	Bacteria	Proteobacteria	Gammaproteobacteria	Enterobacterales	Enterobacteriaceae	Escherichia	Escherichia dysenteriae	2	1	1	0	0
CP057882.1	4802990	TRUE	GC_013899585	Bacteria	Proteobacteria	Gammaproteobacteria	Enterobacterales	Enterobacteriaceae	Escherichia	Escherichia flexneri	2	1	1	0	0
CP057885.1	4987156	FALSE	GC_013899605	Bacteria	Proteobacteria	Gammaproteobacteria	Enterobacterales	Enterobacteriaceae	Escherichia	Escherichia flexneri	2	1	1	0	0
CP057888.1	5217899	FALSE	GC_013899625	Bacteria	Proteobacteria	Gammaproteobacteria	Enterobacterales	Enterobacteriaceae	Escherichia	Escherichia dysenteriae	2	1	1	0	0
CP057891.1	4755202	TRUE	GC_013899645	Bacteria	Proteobacteria	Gammaproteobacteria	Enterobacterales	Enterobacteriaceae	Escherichia	Escherichia flexneri	2	1	1	0	0
CP057893.1	4712803	FALSE	GC_013899665	Bacteria	Proteobacteria	Gammaproteobacteria	Enterobacterales	Enterobacteriaceae	Escherichia	Escherichia flexneri	2	1	1	0	0
CP057901.1	4986153	TRUE	GC_013899725	Bacteria	Proteobacteria	Gammaproteobacteria	Enterobacterales	Enterobacteriaceae	Escherichia	Escherichia flexneri	2	1	1	0	0
CP057906.1	5452986	TRUE	GC_013899785	Bacteria	Proteobacteria	Gammaproteobacteria	Enterobacterales	Enterobacteriaceae	Escherichia	Escherichia dysenteriae	2	1	1	0	0
CP057911.1	4984026	TRUE	GC_013899765	Bacteria	Proteobacteria	Gammaproteobacteria	Enterobacterales	Enterobacteriaceae	Escherichia	Escherichia flexneri	2	1	1	0	0
CP057922.1	5108746	TRUE	GC_013899865	Bacteria	Proteobacteria	Gammaproteobacteria	Enterobacterales	Enterobacteriaceae	Escherichia	Escherichia dysenteriae	2	1	1	0	0
CP057927.1	4861291	FALSE	GC_013899885	Bacteria	Proteobacteria	Gammaproteobacteria	Enterobacterales	Enterobacteriaceae	Escherichia	Escherichia flexneri	3	1	1	0	1
CP057930.1	4801723	FALSE	GC_013899905	Bacteria	Proteobacteria	Gammaproteobacteria	Enterobacterales	Enterobacteriaceae	Escherichia	Escherichia flexneri	2	1	1	0	0
CP057932.1	5023615	TRUE	GC_013899925	Bacteria	Proteobacteria	Gammaproteobacteria	Enterobacterales	Enterobacteriaceae	Escherichia	Escherichia flexneri	2	1	1	0	0
CP057936.1	4767601	TRUE	GC_013899945	Bacteria	Proteobacteria	Gammaproteobacteria	Enterobacterales	Enterobacteriaceae	Escherichia	Escherichia flexneri	2	1	1	0	0
CP057942.1	4961185	TRUE	GC_013900005	Bacteria	Proteobacteria	Gammaproteobacteria	Enterobacterales	Enterobacteriaceae	Escherichia	Escherichia flexneri	2	1	1	0	0
CP057946.1	4861249	TRUE	GC_013899985	Bacteria	Proteobacteria	Gammaproteobacteria	Enterobacterales	Enterobacteriaceae	Escherichia	Escherichia flexneri	3	1	1	0	1
CP057953.1	5133998	FALSE	GC_013900045	Bacteria	Proteobacteria	Gammaproteobacteria	Enterobacterales	Enterobacteriaceae	Escherichia	Escherichia flexneri	2	1	1	0	0
CP057957.1	4771837	TRUE	GC_013900065	Bacteria	Proteobacteria	Gammaproteobacteria	Enterobacterales	Enterobacteriaceae	Escherichia	Escherichia flexneri	2	1	1	0	0
CP057959.1	5213353	FALSE	GC_013900085	Bacteria	Proteobacteria	Gammaproteobacteria	Enterobacterales	Enterobacteriaceae	Escherichia	Escherichia coli_C	2	1	1	0	0
CP057962.1	4859071	TRUE	GC_013900145	Bacteria	Proteobacteria	Gammaproteobacteria	Enterobacterales	Enterobacteriaceae	Escherichia	Escherichia flexneri	2	1	1	0	0
CP057964.1	5146150	FALSE	GC_013900125	Bacteria	Proteobacteria	Gammaproteobacteria	Enterobacterales	Enterobacteriaceae	Escherichia	Escherichia flexneri	3	1	1	0	1
CP057967.1	4817832	TRUE	GC_013900165	Bacteria	Proteobacteria	Gammaproteobacteria	Enterobacterales	Enterobacteriaceae	Escherichia	Escherichia flexneri	2	0	0	0	2
CP057970.1	5000573	TRUE	GC_013900205	Bacteria	Proteobacteria	Gammaproteobacteria	Enterobacterales	Enterobacteriaceae	Escherichia	Escherichia flexneri	2	1	1	0	0
CP057973.1	4854279	TRUE	GC_013900225	Bacteria	Proteobacteria	Gammaproteobacteria	Enterobacterales	Enterobacteriaceae	Escherichia	Escherichia flexneri	3	1	1	0	1
CP057975.1	5172297	TRUE	GC_013900245	Bacteria	Proteobacteria	Gammaproteobacteria	Enterobacterales	Enterobacteriaceae	Escherichia	Escherichia coli_D	4	1	1	0	2
CP057978.1	4882461	FALSE	GC_013900185	Bacteria	Proteobacteria	Gammaproteobacteria	Enterobacterales	Enterobacteriaceae	Escherichia	Escherichia flexneri	2	1	1	0	0
CP057980.1	4874806	FALSE	GC_013900265	Bacteria	Proteobacteria	Gammaproteobacteria	Enterobacterales	Enterobacteriaceae	Escherichia	Escherichia flexneri	2	1	1	0	0
CP057983.1	4874806	TRUE	GC_013900285	Bacteria	Proteobacteria	Gammaproteobacteria	Enterobacterales	Enterobacteriaceae	Escherichia	Escherichia flexneri	2	1	1	0	0
CP057990.1	4874806	FALSE	GC_013900325	Bacteria	Proteobacteria	Gammaproteobacteria	Enterobacterales	Enterobacteriaceae	Escherichia	Escherichia flexneri	2	1	1	0	0
CP057996.1	4829557	TRUE	GC_013921965	Bacteria	Proteobacteria	Gammaproteobacteria	Enterobacterales	Enterobacteriaceae	Escherichia	Escherichia flexneri	2	1	1	0	0
CP058004.1	5048010	FALSE	GC_013922565	Bacteria	Proteobacteria	Gammaproteobacteria	Enterobacterales	Enterobacteriaceae	Escherichia	Escherichia flexneri	2	1	1	0	0
CP058007.1	4973701	TRUE	GC_013922265	Bacteria	Proteobacteria	Gammaproteobacteria	Enterobacterales	Enterobacteriaceae	Escherichia	Escherichia dysenteriae	3	1	1	0	1
CP058009.1	4567039	TRUE	GC_014108905	Bacteria	Proteobacteria	Gammaproteobacteria	Enterobacterales	Enterobacteriaceae	Escherichia	Escherichia flexneri	1	1	0	1	1
CP058014.1	4832699	TRUE	GC_014108945	Bacteria	Proteobacteria	Gammaproteobacteria	Enterobacterales	Enterobacteriaceae	Escherichia	Escherichia flexneri	4	2	2	0	0
CP058019.1	4840589	TRUE	GC_013922765	Bacteria	Proteobacteria	Gammaproteobacteria	Enterobacterales	Enterobacteriaceae	Escherichia	Escherichia flexneri	2	1	1	0	0
CP058023.1	4924035	TRUE	GC_014794165	Bacteria	Proteobacteria	Gammaproteobacteria	Enterobacterales	Enterobacteriaceae	Escherichia	Escherichia flexneri	2	1	1	0	0
CP058025.1	5165461	TRUE	GC_013996575	Bacteria	Proteobacteria	Gammaproteobacteria	Enterobacterales	Enterobacteriaceae	Escherichia	Escherichia dysenteriae	2	1	1	0	0
CP058027.1	4567596	TRUE	GC_014108965	Bacteria	Proteobacteria	Gammaproteobacteria	Enterobacterales	Enterobacteriaceae	Escherichia	Escherichia flexneri	3	1	1	0	1
CP058031.1	4662184	TRUE	GC_013996855	Bacteria	Proteobacteria	Gammaproteobacteria	Enterobacterales	Enterobacteriaceae	Escherichia	Escherichia flexneri	1	1	0	1	1
CP058036.1	4483382	FALSE	GC_013922965	Bacteria	Proteobacteria	Gammaproteobacteria	Enterobacterales	Enterobacteriaceae	Escherichia	Escherichia flexneri	3	0	0	0	3
CP058040.1	4438921	FALSE	GC_014108985	Bacteria	Proteobacteria	Gammaproteobacteria	Enterobacterales	Enterobacteriaceae	Escherichia	Escherichia flexneri	3	0	0	0	3
CP058046.1	4480850	FALSE	GC_014109005	Bacteria	Proteobacteria	Gammaproteobacteria	Enterobacterales	Enterobacteriaceae	Escherichia	Escherichia flexneri	3	0	0	0	3
CP058052.1	4481625	FALSE	GC_014109025	Bacteria	Proteobacteria	Gammaproteobacteria	Enterobacterales	Enterobacteriaceae	Escherichia	Escherichia flexneri	3	0	0	0	3
CP058063.1	5091098	TRUE	GC_014109045	Bacteria	Proteobacteria	Gammaproteobacteria	Enterobacterales	Enterobacteriaceae	Escherichia	Escherichia flexneri	1	0	0	0	1
CP058070.1	4835121	FALSE	GC_013923405	Bacteria	Proteobacteria	Gammaproteobacteria	Enterobacterales	Enterobacteriaceae	Escherichia	Escherichia flexneri	2	1	1	0	0
CP058072.1	4836991	FALSE	GC_014109085	Bacteria	Proteobacteria	Gammaproteobacteria	Enterobacterales	Enterobacteriaceae	Escherichia	Escherichia flexneri	2	1	1	0	0
CP058074.1	4836715	FALSE	GC_014109065	Bacteria	Proteobacteria	Gammaproteobacteria	Enterobacterales	Enterobacteriaceae	Escherichia	Escherichia flexneri	2	1	1	0	0
CP058080.1	5138962	TRUE	GC_014109285	Bacteria	Proteobacteria	Gammaproteobacteria	Enterobacterales	Enterobacteriaceae	Escherichia	Escherichia flexneri	2	1	1	0	0
CP058083.1	4766443	TRUE	GC_014109385	Bacteria	Proteobacteria	Gammaproteobacteria	Enterobacterales	Enterobacteriaceae	Escherichia	Escherichia flexneri	2	1	1	0	0
CP058087.1	5139188	TRUE	GC_014109545	Bacteria	Proteobacteria	Gammaproteobacteria	Enterobacterales	Enterobacteriaceae	Escherichia	Escherichia flexneri	2	1	1	0	0
CP058090.1	5127691	FALSE	GC_014109625	Bacteria	Proteobacteria	Gammaproteobacteria	Enterobacterales	Enterobacteriaceae	Escherichia	Escherichia flexneri	2	1	1	0	0
CP058093.1	4843407	FALSE	GC_014109645	Bacteria	Proteobacteria	Gammaproteobacteria	Enterobacterales	Enterobacteriaceae	Escherichia	Escherichia flexneri	2	1	1	0	0
CP058104.1	4843636	TRUE	GC_014109665	Bacteria	Proteobacteria	Gammaproteobacteria	Enterobacterales	Enterobacteriaceae	Escherichia	Escherichia flexneri	2	1	1	0	0
CP058231.1	5457341	FALSE	GC_011843745	Bacteria	Proteobacteria	Gammaproteobacteria	Enterobacterales	Enterobacteriaceae	Escherichia	Escherichia dysenteriae	1	1	1	0	0
CP058233.1	5505066	FALSE	GC_011849985	Bacteria	Proteobacteria	Gammaproteobacteria	Enterobacterales	Enterobacteriaceae	Escherichia	Escherichia dysenteriae	1	1	1	0	0
CP058589.1	4682307	TRUE	GC_013402835	Bacteria	Proteobacteria	Gammaproteobacteria	Enterobacterales	Enterobacteriaceae	Escherichia	Escherichia flexneri	1	0	0	0	1
CP058798.1	5356693	TRUE	GC_011742775	Bacteria	Proteobacteria	Gammaproteobacteria	Enterobacterales	Enterobacteriaceae	Klebsiella	Klebsiella pneumoniae	2	1	1	0	0
CP059904.1	5073668	TRUE	GC_014170595	Bacteria	Proteobacteria	Gammaproteobacteria	Enterobacterales	Enterobacteriaceae	Escherichia	Escherichia coli	2	1	1	0	0
CP059922.1	5067779	TRUE	GC_014170695	Bacteria	Proteobacteria	Gammaproteobacteria	Enterobacterales	Enterobacteriaceae	Escherichia	Escherichia coli	2	1	1	0	0
CP059925.1	4696573	TRUE	GC_014170715	Bacteria	Proteobacteria	Gammaproteobacteria	Enterobacterales	Enterobacteriaceae	Escherichia	Escherichia flexneri	2	1	1	0	0
CP059929.1	4650924	TRUE	GC_014170735	Bacteria	Proteobacteria	Gammaproteobacteria	Enterobacterales	Enterobacteriaceae	Escherichia	Escherichia flexneri	3	1	1	0	1
CP059944.1	4634466	FALSE	GC_014170945	Bacteria	Proteobacteria	Gammaproteobacteria	Enterobacterales	Enterobacteriaceae	Escherichia	Escherichia flexneri	2	1	1	0	0
CP060117.1	4926443	FALSE	GC_014217935	Bacteria	Proteobacteria	Gammaproteobacteria	Enterobacterales	Enterobacteriaceae	Escherichia	Escherichia flexneri	2	1	1	0	1
CP061275.1	617483	TRUE	GC_014622685	Bacteria	Proteobacteria	Gammaproteobacteria	Enterobacterales	Enterobacteriaceae	Buchnera		0	0	0	0	0
CP061367.1	4884829	FALSE	GC_014725795	Bacteria	Proteobacteria	Gammaproteobacteria	Enterobacterales	Enterobacteriaceae	Escherichia	Escherichia flexneri	2	1	1	0	1
CP061541.1	3964346	TRUE	GC_014705985	Bacteria	Proteobacteria	Gammaproteobacteria	Pseudomonadales	Moraxellaceae	Acinetobacter	Acinetobacter baumannii	0	0	0	0	0
CP062308.1	283359	TRUE	GC_015134075	Bacteria	Proteobacteria	Gammaproteobacteria	Enterobacterales	Enterobacteriaceae	NZ1215		0	0	0	0	0
CP063083.1	1582208	TRUE	GC_014931115	Bacteria	Campylobacterota	Campylobacteria	Campylobacterales	Campylobacteraceae	Campylobacter_D	Campylobacter_D upsaliensis	0	0	0	0	0
CP063456.1	5824126	TRUE	GC_015168335	Bacteria	Proteobacteria	Gammaproteobacteria	Pseudomonadales	Pseudomonadaceae	Pseudomonas_E	Pseudomonas_E asiatica	0	0	0	0	0
CP063525.1	3298213	TRUE	GC_015172915	Bacteria	Proteobacteria	Gammaproteobacteria	Enterobacterales	Vibrionaceae	Vibrio	Vibrio parahaemolyticus	0	0	0	0	0
CP063526.1	1758101	TRUE	GC_015172915	Bacteria	Proteobacteria	Gammaproteobacteria	Enterobacterales	Vibrionaceae	Vibrio	Vibrio parahaemolyticus	0	0	0	0	0
CP063711.1	4690071	TRUE	GC_015241315	Bacteria	Proteobacteria	Gammaproteobacteria	Enterobacterales	Enterobacteriaceae	Escherichia	Escherichia flexneri	1	0	0	0	1
CP063713.1	5095243	TRUE	GC_015241535	Bacteria	Proteobacteria	Gammaproteobacteria	Enterobacterales	Enterobacteriaceae	Escherichia	Escherichia flexneri	3	0	0	0	3
CP063720.1	4771390	TRUE	GC_015241835	Bacteria	Proteobacteria	Gammaproteobacteria	Enterobacterales	Enterobacteriaceae	Escherichia	Escherichia flexneri	2	1	1	0	0
CP063729.1	4973127	TRUE	GC_015242035	Bacteria	Proteobacteria	Gammaproteobacteria	Enterobacterales	Enterobacteriaceae	Escherichia	Escherichia coli_D	1	0	0	0	1
CP063736.1	5156783	TRUE	GC_015242275	Bacteria	Proteobacteria	Gammaproteobacteria	Enterobacterales	Enterobacteriaceae	Escherichia	Escherichia flexneri	2	1	1	0	0
CP063739.1	4969382	TRUE	GC_015242435	Bacteria	Proteobacteria	Gammaproteobacteria	Enterobacterales	Enterobacteriaceae	Escherichia	Escherichia flexneri	2	1	1	0	0
CP063742.1	4894774	TRUE	GC_015242675	Bacteria	Proteobacteria	Gammaproteobacteria	Enterobacterales	Enterobacteriaceae	Escherichia	Escherichia flexneri	2	1	1	0	0
CP063754.1	4845459	TRUE	GC_015242875	Bacteria	Proteobacteria	Gammaproteobacteria	Enterobacterales	Enterobacteriaceae	Salmonella	Salmonella enterica	2	1	1	0	0
CP063756.1	4844168	FALSE	GC_015243055	Bacteria	Proteobacteria	Gammaproteobacteria	Enterobacterales	Enterobacteriaceae	Salmonella	Salmonella enterica	2	1	1	0	0
CP063869.1	5442691	FALSE	GC_015278035	Bacteria	Proteobacteria	Gammaproteobacteria	Enterobacterales	Enterobacteriaceae	Klebsiella	Klebsiella quasipneumoniae	0	0	0	0	0
CP063893.1	5581862	TRUE	GC_015285425	Bacteria	Proteobacteria	Gammaproteobacteria	Enterobacterales	Enterobacteriaceae	Klebsiella	Klebsiella variicola	0	0	0	0	0
CP064279.1	2877937	TRUE	GC_015356095	Bacteria	Firmicutes	Bacilli	Lactobacillales	Enterococcaceae	Enterococcus_B	Enterococcus_B faecium	0	0	0	0	0
CP064292.1	3924248	TRUE	GC_015356075	Bacteria	Proteobacteria	Gammaproteobacteria	Pseudomonadales	Moraxellaceae	Acinetobacter	Acinetobacter baumannii	0	0	0	0	0
CP064296.1	5464147	TRUE	GC_015475915	Bacteria	Proteobacteria	Gammaproteobacteria	Enterobacterales	Enterobacteriaceae	Klebsiella	Klebsiella pneumoniae	0	0	0	0	0
CP064319.1	5521406	TRUE	GC_015476055	Bacteria	Proteobacteria	Gammaproteobacteria	Enterobacterales	Enterobacteriaceae	Klebsiella	Klebsiella variicola	0	0	0	0	0
HG825990.3	1989565	TRUE	GC_000359545	Bacteria	Proteobacteria	Gammaproteobacteria	Coxiellales	Coxiellaceae	Coxiella	Coxiella burnetii	0	1	0	1	0
LK021129.1	1187342	TRUE	GC_000786425	Bacteria	Proteobacteria	Gammaproteobacteria	Enterobacterales	Vibrionaceae	Vibrio	Vibrio anguillarum	0	0	0	0	0
LK021130.1	3119695	TRUE	GC_000786425	Bacteria	Proteobacteria	Gammaproteobacteria	Enterobacterales	Vibrionaceae	Vibrio	Vibrio anguillarum	0	0	0	0	0
LR214955.1	561287	TRUE	GC_900660535	NA	NA	NA	NA	NA	NA	NA	0	0	0	0	0
LR214962.1	1278744	TRUE	GC_900660535	NA	NA	NA	NA	NA	NA	NA	2	1	1	0	0
LR606144.1	3786917	TRUE	GC_902153285	Bacteria	Proteobacteria	Alphaproteobacteria	Rhizobiales	Rhizobiaceae	Pseudorhizobium	Pseudorhizobium endolithicum	0	0	0	0	0
LR701661.1	1040639	TRUE	GC_902498835	Bacteria	Verrucomicrobiota_A	Chlamydiia	Chlamydiales	Chlamydiaceae	Chlamydophila	Chlamydophila avium	0	0	0	0	0
LR723677.1	4236310	TRUE	GC_902502875	Bacteria	Proteobacteria	Alphaproteobacteria	Rhizobiales	Rhizobiaceae	Pseudorhizobium	Pseudorhizobium flavum	0	0	0	0	0
LR792391.1	757502	FALSE	GC_902825525	Bacteria	Proteobacteria	Gammaproteobacteria	Enterobacterales	Enterobacteriaceae	Salmonella	Salmonella enterica	0	0	0	0	0
LR792392.1	556315	FALSE	GC_902825525	Bacteria	Proteobacteria	Gammaproteobacteria	Enterobacterales	Enterobacteriaceae	Salmonella	Salmonella enterica	2	1	1	0	0
LR792393.1	506254	FALSE	GC_902825525	Bacteria	Proteobacteria	Gammaproteobacteria	Enterobacterales	Enterobacteriaceae	Salmonella	Salmonella enterica	0	0	0	0	0
LR792394.1	329961	FALSE	GC_902825525	Bacteria	Proteobacteria	Gammaproteobacteria	Enterobacterales	Enterobacteriaceae	Salmonella	Salmonella enterica	0	0	0	0	0
LR792395.1	264113	FALSE	GC_902825525	Bacteria	Proteobacteria	Gammaproteobacteria	Enterobacterales	Enterobacteriaceae	Salmonella	Salmonella enterica	0	0	0	0	0
LR792396.1	241682	FALSE	GC_902825525	Bacteria	Proteobacteria	Gammaproteobacteria	Enterobacterales	Enterobacteriaceae	Salmonella	Salmonella enterica	0	0	0	0	0
LR792397.1	181418	FALSE	GC_902825525	Bacteria	Proteobacteria	Gammaproteobacteria	Enterobacterales	Enterobacteriaceae	Salmonella	Salmonella enterica	0	0	0	0	0
LR792398.1	174028	FALSE	GC_902825525	Bacteria	Proteobacteria	Gammaproteobacteria	Enterobacterales	Enterobacteriaceae	Salmonella	Salmonella enterica	0	0	0	0	0
LR792399.1	171234	FALSE	GC_902825525	Bacteria	Proteobacteria	Gammaproteobacteria	Enterobacterales	Enterobacteriaceae	Salmonella	Salmonella enterica	0	0	0	0	0
[truncated: 8,621 more rows]

## Sheet: CRISPR_plasmid
Acc	CRISPR	Start	End	Repeats	Subtype	Probability	Operon	Distance
[truncated: 801 more rows]

## Sheet: CRISPR_chromosome
Acc	CRISPR	Start	End	Repeats	Subtype	Probability	Operon	Distance
[truncated: 6,612 more rows]

[truncated: 6 more sheets: cas_plasmid, cas_chromosome, orphan_cas_plasmid, orphan_cas_chromosome, Fig1c_plasmid, Fig1c_chromosome]
